# Supplementary material for: Exceptionally high carbon fixation and nitrogen assimilation rates in microbial mats of an alkaline soda lake
Source: ISME J. 2025 Oct 9;19(1):wraf226. doi: 10.1093/ismejo/wraf226 (PMC12598745; doi:10.1093/ismejo/wraf226)
Supplement: Supplementary_Tables_wraf226 [file supplementary_tables_wraf226.xlsx]

## Sheet: Table of contents
Table of contents
supplementary number	comments
1. NSAF abundance T0&TI MAGs	the NSAF based protein abundance of matgenomic assembled genomes from the initial and time zero of 2019 Goodenough Lake samples
2. Calisp abundance T0&TI MAGs	the Calis-p caliculated peptide spectra abundance of matgenomic assembled genomes from the initial and zero timepoint of 2019 Goodenough Lake samples
3. Abundance all samp MAGs	the Calis-p caliculated peptide spectra abundance of matgenomic assembled genomes from all 2019 Goodenough Lake samples
4. Heatmap correlation	the abundance data and stastical test results used to generate the heatmap showing the correlation between metagenomic assembled genomes, from 2019 Goodenough Lake samples
5. 13C_12C IRMS vs Calisp & GP	the 13C/12C ratio of 2019 Goodenough samples determined by IRMS and Calisp, and the calculation of gross productivity
6. 15N_14N biomass IRMS	the 15N/14N ratio of 2018 Goodenough Lake samples determined by IRMS, and the calculation of assimilution rate of each nitrogen substrates
7. 15N_Urea bioconsumption	the GCMS measured 15N urea concentration and the calculation of urea bioconsumption rate
8. Urea lake concentration	the concentration of urea as the concentration of 14N_urea in the 2018 Googenough Lake samples
9. GEL water mimicry	The media recipe used to create a mimicry of the water from Goodenough Lake.

## Sheet: 1. NSAF abundance T0&TI MAGs 
MAG	Sample_ID	short_me	phylum	class	order	family	genus	taxonomy	MAG	NSAFsum	pct
bin54_LCM1	TIB	A1	Proteobacteria	Alphaproteobacteria	Rhodobacterales	Rhodobacteraceae	Roseitronobacter	Roseitronobacter	A1-Roseitronobacter	0.0229057	0.0158046
bin54_LCM1	TIA	A1	Proteobacteria	Alphaproteobacteria	Rhodobacterales	Rhodobacteraceae	Roseitronobacter	Roseitronobacter	A1-Roseitronobacter	0.0168962	0.0116581
bin54_LCM1	C0	A1	Proteobacteria	Alphaproteobacteria	Rhodobacterales	Rhodobacteraceae	Roseitronobacter	Roseitronobacter	A1-Roseitronobacter	0.0129305	0.00892185
bin54_LCM1	B0	A1	Proteobacteria	Alphaproteobacteria	Rhodobacterales	Rhodobacteraceae	Roseitronobacter	Roseitronobacter	A1-Roseitronobacter	0.0208674	0.0143982
bin89_DLM2	TIB	A10	Proteobacteria	Alphaproteobacteria	Micavibrioles			Micavibrioles	A10-Micavibrioles	0.00882322	0.00608789
bin89_DLM2	TIA	A10	Proteobacteria	Alphaproteobacteria	Micavibrioles			Micavibrioles	A10-Micavibrioles	0.0144784	0.00998986
bin89_DLM2	C0	A10	Proteobacteria	Alphaproteobacteria	Micavibrioles			Micavibrioles	A10-Micavibrioles	0.0276848	0.0191021
bin89_DLM2	B0	A10	Proteobacteria	Alphaproteobacteria	Micavibrioles			Micavibrioles	A10-Micavibrioles	0.02494	0.0172082
bin36_LCM1	TIB	A2	Proteobacteria	Alphaproteobacteria	Rhodobacterales	Rhodobacteraceae	tronohydrobacter	tronohydrobacter	A2-tronohydrobacter	0.0568645	0.0392356
bin36_LCM1	TIA	A2	Proteobacteria	Alphaproteobacteria	Rhodobacterales	Rhodobacteraceae	tronohydrobacter	tronohydrobacter	A2-tronohydrobacter	0.0246933	0.017038
bin36_LCM1	C0	A2	Proteobacteria	Alphaproteobacteria	Rhodobacterales	Rhodobacteraceae	tronohydrobacter	tronohydrobacter	A2-tronohydrobacter	0.0566638	0.0390972
bin36_LCM1	B0	A2	Proteobacteria	Alphaproteobacteria	Rhodobacterales	Rhodobacteraceae	tronohydrobacter	tronohydrobacter	A2-tronohydrobacter	0.0630366	0.0434943
bin58_GEM2	TIB	A3	Proteobacteria	Alphaproteobacteria	Rhodobacterales	Rhodobacteraceae		Rhodobacteraceae	A3-Rhodobacteraceae	0.0449256	0.030998
bin58_GEM2	TIA	A3	Proteobacteria	Alphaproteobacteria	Rhodobacterales	Rhodobacteraceae		Rhodobacteraceae	A3-Rhodobacteraceae	0.0990234	0.0683247
bin58_GEM2	C0	A3	Proteobacteria	Alphaproteobacteria	Rhodobacterales	Rhodobacteraceae		Rhodobacteraceae	A3-Rhodobacteraceae	0.104467	0.0720807
bin58_GEM2	B0	A3	Proteobacteria	Alphaproteobacteria	Rhodobacterales	Rhodobacteraceae		Rhodobacteraceae	A3-Rhodobacteraceae	0.10416	0.0718688
bin65_DLM2	TIB	A4	Proteobacteria	Alphaproteobacteria	Rhodobacterales	Rhodobacteraceae		Rhodobacteraceae	A4-Rhodobacteraceae	0.0279099	0.0192574
bin65_DLM2	TIA	A4	Proteobacteria	Alphaproteobacteria	Rhodobacterales	Rhodobacteraceae		Rhodobacteraceae	A4-Rhodobacteraceae	0.00566286	0.00390729
bin65_DLM2	C0	A4	Proteobacteria	Alphaproteobacteria	Rhodobacterales	Rhodobacteraceae		Rhodobacteraceae	A4-Rhodobacteraceae	0.269687	0.18608
bin65_DLM2	B0	A4	Proteobacteria	Alphaproteobacteria	Rhodobacterales	Rhodobacteraceae		Rhodobacteraceae	A4-Rhodobacteraceae	0.0801763	0.0553204
bin49_PLM2	TIB	A5	Proteobacteria	Alphaproteobacteria	Rhodobacterales	Rhodobacteraceae		Rhodobacteraceae	A5-Rhodobacteraceae	0.0465988	0.0321524
bin49_PLM2	TIA	A5	Proteobacteria	Alphaproteobacteria	Rhodobacterales	Rhodobacteraceae		Rhodobacteraceae	A5-Rhodobacteraceae	0.022058	0.0152197
bin49_PLM2	C0	A5	Proteobacteria	Alphaproteobacteria	Rhodobacterales	Rhodobacteraceae		Rhodobacteraceae	A5-Rhodobacteraceae	0.0929653	0.0641447
bin49_PLM2	B0	A5	Proteobacteria	Alphaproteobacteria	Rhodobacterales	Rhodobacteraceae		Rhodobacteraceae	A5-Rhodobacteraceae	0.0355863	0.024554
bin33_GEM2	TIB	A6	Proteobacteria	Alphaproteobacteria	Rhizobiales	Beijerinckiaceae	Salirimos	Salirimos	A6-Salirimos	0.00769079	0.00530653
bin33_GEM2	TIA	A6	Proteobacteria	Alphaproteobacteria	Rhizobiales	Beijerinckiaceae	Salirimos	Salirimos	A6-Salirimos	0.00649166	0.00447915
bin33_GEM2	C0	A6	Proteobacteria	Alphaproteobacteria	Rhizobiales	Beijerinckiaceae	Salirimos	Salirimos	A6-Salirimos	0.0614405	0.042393
bin33_GEM2	B0	A6	Proteobacteria	Alphaproteobacteria	Rhizobiales	Beijerinckiaceae	Salirimos	Salirimos	A6-Salirimos	0.0432914	0.0298704
bin45_DLM2	TIB	A7	Proteobacteria	Alphaproteobacteria	Geminicoccales			Geminicoccales	A7-Geminicoccales	0.187796	0.129577
bin45_DLM2	TIA	A7	Proteobacteria	Alphaproteobacteria	Geminicoccales			Geminicoccales	A7-Geminicoccales	0.059925	0.0413473
bin45_DLM2	C0	A7	Proteobacteria	Alphaproteobacteria	Geminicoccales			Geminicoccales	A7-Geminicoccales	1.99057	1.37346
bin45_DLM2	B0	A7	Proteobacteria	Alphaproteobacteria	Geminicoccales			Geminicoccales	A7-Geminicoccales	0.563723	0.388961
bin51_PLM2	TIB	A8	Proteobacteria	Alphaproteobacteria	Rhodospirillales	2-12-FULL-67-15		Rhodospirillales (family 2-12-FULL-67-15)	A8-Rhodospirillales (family 2-12-FULL-67-15)	0.0465207	0.0320986
bin51_PLM2	TIA	A8	Proteobacteria	Alphaproteobacteria	Rhodospirillales	2-12-FULL-67-15		Rhodospirillales (family 2-12-FULL-67-15)	A8-Rhodospirillales (family 2-12-FULL-67-15)	0.00525675	0.00362708
bin51_PLM2	C0	A8	Proteobacteria	Alphaproteobacteria	Rhodospirillales	2-12-FULL-67-15		Rhodospirillales (family 2-12-FULL-67-15)	A8-Rhodospirillales (family 2-12-FULL-67-15)	0.035631	0.0245849
bin51_PLM2	B0	A8	Proteobacteria	Alphaproteobacteria	Rhodospirillales	2-12-FULL-67-15		Rhodospirillales (family 2-12-FULL-67-15)	A8-Rhodospirillales (family 2-12-FULL-67-15)	0.0281245	0.0194055
bin41_PLM2	TIB	A9	Proteobacteria	Alphaproteobacteria	Rhodospirillales	2-12-FULL-67-15		Rhodospirillales (family 2-12-FULL-67-15)	A9-Rhodospirillales (family 2-12-FULL-67-15)	0.0530893	0.0366308
bin41_PLM2	TIA	A9	Proteobacteria	Alphaproteobacteria	Rhodospirillales	2-12-FULL-67-15		Rhodospirillales (family 2-12-FULL-67-15)	A9-Rhodospirillales (family 2-12-FULL-67-15)	0.00872474	0.00601994
bin41_PLM2	C0	A9	Proteobacteria	Alphaproteobacteria	Rhodospirillales	2-12-FULL-67-15		Rhodospirillales (family 2-12-FULL-67-15)	A9-Rhodospirillales (family 2-12-FULL-67-15)	0.0116178	0.00801608
bin41_PLM2	B0	A9	Proteobacteria	Alphaproteobacteria	Rhodospirillales	2-12-FULL-67-15		Rhodospirillales (family 2-12-FULL-67-15)	A9-Rhodospirillales (family 2-12-FULL-67-15)	0.0220203	0.0151937
bin37_GEM2	TIB	Ac1	Actinobacteriota	Actinobacteria	Nitriliruptorales	Nitriliruptoraceae		Nitriliruptoraceae	Ac1-Nitriliruptoraceae	0.0108155	0.00746252
bin37_GEM2	TIA	Ac1	Actinobacteriota	Actinobacteria	Nitriliruptorales	Nitriliruptoraceae		Nitriliruptoraceae	Ac1-Nitriliruptoraceae	0.0190526	0.013146
bin37_GEM2	C0	Ac1	Actinobacteriota	Actinobacteria	Nitriliruptorales	Nitriliruptoraceae		Nitriliruptoraceae	Ac1-Nitriliruptoraceae	0.0473434	0.0326662
bin37_GEM2	B0	Ac1	Actinobacteriota	Actinobacteria	Nitriliruptorales	Nitriliruptoraceae		Nitriliruptoraceae	Ac1-Nitriliruptoraceae	0.026046	0.0179714
bin35_LCM1	C0	Ac2	Actinobacteriota	Actinobacteria	Nitriliruptorales	Nitriliruptoraceae		Nitriliruptoraceae	Ac2-Nitriliruptoraceae	0.000996289	0.000687425
bin35_LCM1	B0	Ac2	Actinobacteriota	Actinobacteria	Nitriliruptorales	Nitriliruptoraceae		Nitriliruptoraceae	Ac2-Nitriliruptoraceae	0.00256128	0.00176725
bin56_GEM2	TIB	Ac3	Actinobacteriota	Actinobacteria	Nitriliruptorales	Nitriliruptoraceae		Nitriliruptoraceae	Ac3-Nitriliruptoraceae	0.0166895	0.0115155
bin56_GEM2	TIA	Ac3	Actinobacteriota	Actinobacteria	Nitriliruptorales	Nitriliruptoraceae		Nitriliruptoraceae	Ac3-Nitriliruptoraceae	0.0111399	0.0076864
bin56_GEM2	C0	Ac3	Actinobacteriota	Actinobacteria	Nitriliruptorales	Nitriliruptoraceae		Nitriliruptoraceae	Ac3-Nitriliruptoraceae	0.00860233	0.00593548
bin56_GEM2	B0	Ac3	Actinobacteriota	Actinobacteria	Nitriliruptorales	Nitriliruptoraceae		Nitriliruptoraceae	Ac3-Nitriliruptoraceae	0.0118304	0.00816282
bin45_GEM2	TIB	Ac4	Actinobacteriota	Acidimicrobiia	Microtrichales	Ilumatobacteraceae		Ilumatobacteraceae	Ac4-Ilumatobacteraceae	0.0308677	0.0212983
bin45_GEM2	TIA	Ac4	Actinobacteriota	Acidimicrobiia	Microtrichales	Ilumatobacteraceae		Ilumatobacteraceae	Ac4-Ilumatobacteraceae	0.027244	0.018798
bin45_GEM2	C0	Ac4	Actinobacteriota	Acidimicrobiia	Microtrichales	Ilumatobacteraceae		Ilumatobacteraceae	Ac4-Ilumatobacteraceae	0.0325649	0.0224693
bin45_GEM2	B0	Ac4	Actinobacteriota	Acidimicrobiia	Microtrichales	Ilumatobacteraceae		Ilumatobacteraceae	Ac4-Ilumatobacteraceae	0.0260391	0.0179666
bin22_GEM2	TIB	B1	Bacteroidota	Bacteroidia	Bacteroidales	UBA7960		Bacteroidales (family UBA7960)	B1-Bacteroidales (family UBA7960)	0.0145353	0.0100291
bin22_GEM2	TIA	B1	Bacteroidota	Bacteroidia	Bacteroidales	UBA7960		Bacteroidales (family UBA7960)	B1-Bacteroidales (family UBA7960)	0.000345965	0.000238711
bin22_GEM2	C0	B1	Bacteroidota	Bacteroidia	Bacteroidales	UBA7960		Bacteroidales (family UBA7960)	B1-Bacteroidales (family UBA7960)	0.134738	0.0929675
bin22_GEM2	B0	B1	Bacteroidota	Bacteroidia	Bacteroidales	UBA7960		Bacteroidales (family UBA7960)	B1-Bacteroidales (family UBA7960)	0.00680088	0.00469251
bin87_DLM2	TIB	B10	Bacteroidota	Bacteroidia	Flavobacteriales	Cryomorphaceae	Schleiferia	Schleiferia	B10-Schleiferia	0.00309792	0.00213752
bin87_DLM2	TIA	B10	Bacteroidota	Bacteroidia	Flavobacteriales	Cryomorphaceae	Schleiferia	Schleiferia	B10-Schleiferia	0.000370018	0.000255307
bin87_DLM2	C0	B10	Bacteroidota	Bacteroidia	Flavobacteriales	Cryomorphaceae	Schleiferia	Schleiferia	B10-Schleiferia	0.00238622	0.00164645
bin87_DLM2	B0	B10	Bacteroidota	Bacteroidia	Flavobacteriales	Cryomorphaceae	Schleiferia	Schleiferia	B10-Schleiferia	0.000813926	0.000561597
bin19_LCM1	TIB	B11	Bacteroidota	Bacteroidia	Cytophagales	Cyclobacteriaceae	Indibacter	Indibacter	B11-Indibacter	0.00220098	0.00151865
bin19_LCM1	TIA	B11	Bacteroidota	Bacteroidia	Cytophagales	Cyclobacteriaceae	Indibacter	Indibacter	B11-Indibacter	0.014995	0.0103463
bin19_LCM1	C0	B11	Bacteroidota	Bacteroidia	Cytophagales	Cyclobacteriaceae	Indibacter	Indibacter	B11-Indibacter	0.020435	0.0140998
bin19_LCM1	B0	B11	Bacteroidota	Bacteroidia	Cytophagales	Cyclobacteriaceae	Indibacter	Indibacter	B11-Indibacter	0.0160095	0.0110463
bin24_DLM2	TIB	B12	Bacteroidota	Rhodothermia	Balneolales	Balneolaceae	UBA2664	Balneolaceae (genus UBA2664)	B12-Balneolaceae (genus UBA2664)	0.0275875	0.0190349
bin24_DLM2	TIA	B12	Bacteroidota	Rhodothermia	Balneolales	Balneolaceae	UBA2664	Balneolaceae (genus UBA2664)	B12-Balneolaceae (genus UBA2664)	0.016619	0.0114669
bin24_DLM2	C0	B12	Bacteroidota	Rhodothermia	Balneolales	Balneolaceae	UBA2664	Balneolaceae (genus UBA2664)	B12-Balneolaceae (genus UBA2664)	0.0488396	0.0336986
bin24_DLM2	B0	B12	Bacteroidota	Rhodothermia	Balneolales	Balneolaceae	UBA2664	Balneolaceae (genus UBA2664)	B12-Balneolaceae (genus UBA2664)	0.0183664	0.0126725
bin75_DLM2	TIB	B13	Bacteroidota	Rhodothermia	Balneolales	Balneolaceae	UBA2664	Balneolaceae (genus UBA2664)	B13-Balneolaceae (genus UBA2664)	0.00675245	0.00465909
bin75_DLM2	TIA	B13	Bacteroidota	Rhodothermia	Balneolales	Balneolaceae	UBA2664	Balneolaceae (genus UBA2664)	B13-Balneolaceae (genus UBA2664)	0.00122347	0.000844179
bin75_DLM2	C0	B13	Bacteroidota	Rhodothermia	Balneolales	Balneolaceae	UBA2664	Balneolaceae (genus UBA2664)	B13-Balneolaceae (genus UBA2664)	0.010941	0.00754913
bin75_DLM2	B0	B13	Bacteroidota	Rhodothermia	Balneolales	Balneolaceae	UBA2664	Balneolaceae (genus UBA2664)	B13-Balneolaceae (genus UBA2664)	0.0223704	0.0154352
bin41_GEM2	C0	B14	Bacteroidota	Rhodothermia	Balneolales	Balneolaceae	UBA2664	Balneolaceae (genus UBA2664)	B14-Balneolaceae (genus UBA2664)	0.00638227	0.00440367
bin41_GEM2	B0	B14	Bacteroidota	Rhodothermia	Balneolales	Balneolaceae	UBA2664	Balneolaceae (genus UBA2664)	B14-Balneolaceae (genus UBA2664)	0.0107113	0.0073906
bin42_GEM2	TIB	B15	Bacteroidota	Rhodothermia	Balneolales	Balneolaceae		Balneolaceae	B15-Balneolaceae	0.0386273	0.0266523
bin42_GEM2	TIA	B15	Bacteroidota	Rhodothermia	Balneolales	Balneolaceae		Balneolaceae	B15-Balneolaceae	0.00267591	0.00184634
bin42_GEM2	C0	B15	Bacteroidota	Rhodothermia	Balneolales	Balneolaceae		Balneolaceae	B15-Balneolaceae	0.0233875	0.016137
bin42_GEM2	B0	B15	Bacteroidota	Rhodothermia	Balneolales	Balneolaceae		Balneolaceae	B15-Balneolaceae	0.0228399	0.0157592
bin66_DLM2	TIB	B16	Bacteroidota	Rhodothermia	Balneolales			Balneolales	B16-Balneolales	0.00641023	0.00442296
bin66_DLM2	TIA	B16	Bacteroidota	Rhodothermia	Balneolales			Balneolales	B16-Balneolales	0.00228487	0.00157652
bin66_DLM2	C0	B16	Bacteroidota	Rhodothermia	Balneolales			Balneolales	B16-Balneolales	0.0495	0.0341543
bin66_DLM2	B0	B16	Bacteroidota	Rhodothermia	Balneolales			Balneolales	B16-Balneolales	0.00849459	0.00586114
bin41_DLM2	TIB	B17	Bacteroidota	Rhodothermia	Balneolales			Balneolales	B17-Balneolales	0.00437876	0.00302128
bin41_DLM2	TIA	B17	Bacteroidota	Rhodothermia	Balneolales			Balneolales	B17-Balneolales	0.00302153	0.00208481
bin41_DLM2	C0	B17	Bacteroidota	Rhodothermia	Balneolales			Balneolales	B17-Balneolales	0.0366237	0.0252698
bin41_DLM2	B0	B17	Bacteroidota	Rhodothermia	Balneolales			Balneolales	B17-Balneolales	0.0428253	0.0295488
bin11_DLM2	TIB	B2	Bacteroidota	Bacteroidia	Bacteroidales	UBA7960		Bacteroidales (family UBA7960)	B2-Bacteroidales (family UBA7960)	0.0104635	0.00721968
bin11_DLM2	TIA	B2	Bacteroidota	Bacteroidia	Bacteroidales	UBA7960		Bacteroidales (family UBA7960)	B2-Bacteroidales (family UBA7960)	0.00485051	0.00334678
bin11_DLM2	C0	B2	Bacteroidota	Bacteroidia	Bacteroidales	UBA7960		Bacteroidales (family UBA7960)	B2-Bacteroidales (family UBA7960)	0.0542027	0.037399
bin11_DLM2	B0	B2	Bacteroidota	Bacteroidia	Bacteroidales	UBA7960		Bacteroidales (family UBA7960)	B2-Bacteroidales (family UBA7960)	0.0138003	0.009522
bin73_GEM2	TIB	B3	Bacteroidota	Bacteroidia	Bacteroidales	UBA7960		Bacteroidales (family UBA7960)	B3-Bacteroidales (family UBA7960)	0.0123199	0.00850058
bin73_GEM2	TIA	B3	Bacteroidota	Bacteroidia	Bacteroidales	UBA7960		Bacteroidales (family UBA7960)	B3-Bacteroidales (family UBA7960)	0.00124737	0.000860663
bin73_GEM2	C0	B3	Bacteroidota	Bacteroidia	Bacteroidales	UBA7960		Bacteroidales (family UBA7960)	B3-Bacteroidales (family UBA7960)	0.0479731	0.0331007
bin73_GEM2	B0	B3	Bacteroidota	Bacteroidia	Bacteroidales	UBA7960		Bacteroidales (family UBA7960)	B3-Bacteroidales (family UBA7960)	0.00206159	0.00142247
bin38_PLM2	TIB	B4	Bacteroidota	Bacteroidia	Bacteroidales	UBA12077		Bacteroidales (family UBA12077)	B4-Bacteroidales (family UBA12077)	0.0121859	0.00840812
bin38_PLM2	TIA	B4	Bacteroidota	Bacteroidia	Bacteroidales	UBA12077		Bacteroidales (family UBA12077)	B4-Bacteroidales (family UBA12077)	0.00507564	0.00350211
bin38_PLM2	C0	B4	Bacteroidota	Bacteroidia	Bacteroidales	UBA12077		Bacteroidales (family UBA12077)	B4-Bacteroidales (family UBA12077)	0.00783071	0.00540307
bin38_PLM2	B0	B4	Bacteroidota	Bacteroidia	Bacteroidales	UBA12077		Bacteroidales (family UBA12077)	B4-Bacteroidales (family UBA12077)	0.0183339	0.0126501
bin24_PLM2	TIB	B5	Bacteroidota	Bacteroidia	Chitinophagales	Saprospiraceae		Saprospiraceae	B5-Saprospiraceae	0.0107378	0.00740892
bin24_PLM2	TIA	B5	Bacteroidota	Bacteroidia	Chitinophagales	Saprospiraceae		Saprospiraceae	B5-Saprospiraceae	0.0127936	0.0088274
bin24_PLM2	C0	B5	Bacteroidota	Bacteroidia	Chitinophagales	Saprospiraceae		Saprospiraceae	B5-Saprospiraceae	0.00152382	0.00105141
bin24_PLM2	B0	B5	Bacteroidota	Bacteroidia	Chitinophagales	Saprospiraceae		Saprospiraceae	B5-Saprospiraceae	0.0172557	0.0119062
bin58_DLM2	TIB	B6	Bacteroidota	Bacteroidia	Chitinophagales	Saprospiraceae		Saprospiraceae	B6-Saprospiraceae	0.0402289	0.0277574
bin58_DLM2	TIA	B6	Bacteroidota	Bacteroidia	Chitinophagales	Saprospiraceae		Saprospiraceae	B6-Saprospiraceae	0.0108865	0.00751149
bin58_DLM2	C0	B6	Bacteroidota	Bacteroidia	Chitinophagales	Saprospiraceae		Saprospiraceae	B6-Saprospiraceae	0.017425	0.012023
bin58_DLM2	B0	B6	Bacteroidota	Bacteroidia	Chitinophagales	Saprospiraceae		Saprospiraceae	B6-Saprospiraceae	0.0122559	0.00845642
bin40_PLM2	TIB	B7	Bacteroidota	Bacteroidia	Chitinophagales	Saprospiraceae		Saprospiraceae	B7-Saprospiraceae	0.00260273	0.00179585
bin40_PLM2	C0	B7	Bacteroidota	Bacteroidia	Chitinophagales	Saprospiraceae		Saprospiraceae	B7-Saprospiraceae	0.00558928	0.00385652
bin40_PLM2	B0	B7	Bacteroidota	Bacteroidia	Chitinophagales	Saprospiraceae		Saprospiraceae	B7-Saprospiraceae	0.00118397	0.000816925
bin36_PLM2	TIB	B8	Bacteroidota	Bacteroidia	Chitinophagales	UBA2359		Chitinophagales (family UBA2359)	B8-Chitinophagales (family UBA2359)	0.00343282	0.0023686
bin36_PLM2	TIA	B8	Bacteroidota	Bacteroidia	Chitinophagales	UBA2359		Chitinophagales (family UBA2359)	B8-Chitinophagales (family UBA2359)	0.00187471	0.00129352
bin36_PLM2	C0	B8	Bacteroidota	Bacteroidia	Chitinophagales	UBA2359		Chitinophagales (family UBA2359)	B8-Chitinophagales (family UBA2359)	0.00639998	0.00441589
bin36_PLM2	B0	B8	Bacteroidota	Bacteroidia	Chitinophagales	UBA2359		Chitinophagales (family UBA2359)	B8-Chitinophagales (family UBA2359)	0.00350826	0.00242065
bin46_GEM2	TIB	B9	Bacteroidota	Bacteroidia	Flavobacteriales			Flavobacteriales	B9-Flavobacteriales	0.00622564	0.0042956
bin46_GEM2	TIA	B9	Bacteroidota	Bacteroidia	Flavobacteriales			Flavobacteriales	B9-Flavobacteriales	0.00353193	0.00243698
bin46_GEM2	C0	B9	Bacteroidota	Bacteroidia	Flavobacteriales			Flavobacteriales	B9-Flavobacteriales	0.017006	0.0117339
bin46_GEM2	B0	B9	Bacteroidota	Bacteroidia	Flavobacteriales			Flavobacteriales	B9-Flavobacteriales	0.0100231	0.00691582
bin98_DLM2	TIB	Bd1	Bdellovibrionota	UBA2394	UBA2394	UBA2394		Bdellovibrionota (family UBA2394)	Bd1-Bdellovibrionota (family UBA2394)	0.00247787	0.00170969
bin98_DLM2	TIA	Bd1	Bdellovibrionota	UBA2394	UBA2394	UBA2394		Bdellovibrionota (family UBA2394)	Bd1-Bdellovibrionota (family UBA2394)	0.00262263	0.00180958
bin98_DLM2	C0	Bd1	Bdellovibrionota	UBA2394	UBA2394	UBA2394		Bdellovibrionota (family UBA2394)	Bd1-Bdellovibrionota (family UBA2394)	0.0363999	0.0251154
bin98_DLM2	B0	Bd1	Bdellovibrionota	UBA2394	UBA2394	UBA2394		Bdellovibrionota (family UBA2394)	Bd1-Bdellovibrionota (family UBA2394)	0.0163716	0.0112961
bin17_LCM1	TIB	C1	Cyanobacteriota	Cyanobacteriia	Phormidesmiales	Phormidesmiaceae	Nodosilinea	Nodosilinea	C1-Nodosilinea	2.81333	1.94115
bin17_LCM1	TIA	C1	Cyanobacteriota	Cyanobacteriia	Phormidesmiales	Phormidesmiaceae	Nodosilinea	Nodosilinea	C1-Nodosilinea	7.67292	5.2942
bin17_LCM1	C0	C1	Cyanobacteriota	Cyanobacteriia	Phormidesmiales	Phormidesmiaceae	Nodosilinea	Nodosilinea	C1-Nodosilinea	10.6157	7.32466
bin17_LCM1	B0	C1	Cyanobacteriota	Cyanobacteriia	Phormidesmiales	Phormidesmiaceae	Nodosilinea	Nodosilinea	C1-Nodosilinea	4.5998	3.17379
bin27_DLM2	TIB	C2	Cyanobacteriota	Cyanobacteriia	Phormidesmiales	Phormidesmiaceae	Nodosilinea	Nodosilinea	C2-Nodosilinea	3.46835	2.39311
bin27_DLM2	TIA	C2	Cyanobacteriota	Cyanobacteriia	Phormidesmiales	Phormidesmiaceae	Nodosilinea	Nodosilinea	C2-Nodosilinea	5.03576	3.4746
bin27_DLM2	C0	C2	Cyanobacteriota	Cyanobacteriia	Phormidesmiales	Phormidesmiaceae	Nodosilinea	Nodosilinea	C2-Nodosilinea	3.97493	2.74264
bin27_DLM2	B0	C2	Cyanobacteriota	Cyanobacteriia	Phormidesmiales	Phormidesmiaceae	Nodosilinea	Nodosilinea	C2-Nodosilinea	2.97945	2.05577
bin15_DLM2	TIB	C3	Cyanobacteriota	Cyanobacteriia	Phormidesmiales	Phormidesmiaceae		Phormidesmiaceae	C3-Phormidesmiaceae	2.88464	1.99036
bin15_DLM2	TIA	C3	Cyanobacteriota	Cyanobacteriia	Phormidesmiales	Phormidesmiaceae		Phormidesmiaceae	C3-Phormidesmiaceae	2.51048	1.73219
bin15_DLM2	C0	C3	Cyanobacteriota	Cyanobacteriia	Phormidesmiales	Phormidesmiaceae		Phormidesmiaceae	C3-Phormidesmiaceae	1.35248	0.933192
bin15_DLM2	B0	C3	Cyanobacteriota	Cyanobacteriia	Phormidesmiales	Phormidesmiaceae		Phormidesmiaceae	C3-Phormidesmiaceae	1.66783	1.15078
bin9_PLM2	TIB	C4	Cyanobacteriota	Cyanobacteriia	Phormidesmiales	Phormidesmiaceae	Arthrospira	Arthrospira	C4-Arthrospira	1.39345	0.961462
bin9_PLM2	TIA	C4	Cyanobacteriota	Cyanobacteriia	Phormidesmiales	Phormidesmiaceae	Arthrospira	Arthrospira	C4-Arthrospira	0.652333	0.4501
bin9_PLM2	C0	C4	Cyanobacteriota	Cyanobacteriia	Phormidesmiales	Phormidesmiaceae	Arthrospira	Arthrospira	C4-Arthrospira	0.835369	0.576392
bin9_PLM2	B0	C4	Cyanobacteriota	Cyanobacteriia	Phormidesmiales	Phormidesmiaceae	Arthrospira	Arthrospira	C4-Arthrospira	1.60369	1.10652
bin31_GEM2	TIB	C5	Cyanobacteriota	Cyanobacteriia	Cyanobacteriales	Geitlerinemaceae	Sodalinema	Sodalinema	C5-Sodalinema	7.41765	5.11807
bin31_GEM2	TIA	C5	Cyanobacteriota	Cyanobacteriia	Cyanobacteriales	Geitlerinemaceae	Sodalinema	Sodalinema	C5-Sodalinema	9.07639	6.26257
bin31_GEM2	C0	C5	Cyanobacteriota	Cyanobacteriia	Cyanobacteriales	Geitlerinemaceae	Sodalinema	Sodalinema	C5-Sodalinema	3.12194	2.15409
bin31_GEM2	B0	C5	Cyanobacteriota	Cyanobacteriia	Cyanobacteriales	Geitlerinemaceae	Sodalinema	Sodalinema	C5-Sodalinema	10.9387	7.54753
bin15_LCM1	TIB	C6	Cyanobacteriota	Cyanobacteriia	Cyanobacteriales	Nostocaceae	Nodularia	Nodularia	C6-Nodularia	1.44888	0.999704
bin15_LCM1	TIA	C6	Cyanobacteriota	Cyanobacteriia	Cyanobacteriales	Nostocaceae	Nodularia	Nodularia	C6-Nodularia	2.26736	1.56444
bin15_LCM1	C0	C6	Cyanobacteriota	Cyanobacteriia	Cyanobacteriales	Nostocaceae	Nodularia	Nodularia	C6-Nodularia	0.969815	0.669158
bin15_LCM1	B0	C6	Cyanobacteriota	Cyanobacteriia	Cyanobacteriales	Nostocaceae	Nodularia	Nodularia	C6-Nodularia	1.42595	0.983883
bin73_PLM2	TIB	C7	Cyanobacteriota	Cyanobacteriia	Synechococcales	Cyanobiaceae	Cyanobium	Cyanobium	C7-Cyanobium	1.74346	1.20296
bin73_PLM2	TIA	C7	Cyanobacteriota	Cyanobacteriia	Synechococcales	Cyanobiaceae	Cyanobium	Cyanobium	C7-Cyanobium	0.210265	0.14508
bin73_PLM2	C0	C7	Cyanobacteriota	Cyanobacteriia	Synechococcales	Cyanobiaceae	Cyanobium	Cyanobium	C7-Cyanobium	0.997292	0.688116
bin73_PLM2	B0	C7	Cyanobacteriota	Cyanobacteriia	Synechococcales	Cyanobiaceae	Cyanobium	Cyanobium	C7-Cyanobium	1.44624	0.997881
bin57_DLM2	TIB	C8	Cyanobacteriota	Cyanobacteriia	Cyanobacteriales	Gloeocapsaceae	Gloeocapsa	Gloeocapsa	C8-Gloeocapsa	0.658736	0.454518
bin57_DLM2	TIA	C8	Cyanobacteriota	Cyanobacteriia	Cyanobacteriales	Gloeocapsaceae	Gloeocapsa	Gloeocapsa	C8-Gloeocapsa	0.49492	0.341487
bin57_DLM2	C0	C8	Cyanobacteriota	Cyanobacteriia	Cyanobacteriales	Gloeocapsaceae	Gloeocapsa	Gloeocapsa	C8-Gloeocapsa	1.22821	0.847449
bin57_DLM2	B0	C8	Cyanobacteriota	Cyanobacteriia	Cyanobacteriales	Gloeocapsaceae	Gloeocapsa	Gloeocapsa	C8-Gloeocapsa	1.39675	0.963739
bin59_DLM2	TIB	C9	Cyanobacteriota	Cyanobacteriia	Cyanobacteriales	Spiruliceae	Spiruli	Spiruli	C9-Spiruli	0.0960807	0.0662943
bin59_DLM2	TIA	C9	Cyanobacteriota	Cyanobacteriia	Cyanobacteriales	Spiruliceae	Spiruli	Spiruli	C9-Spiruli	0.344717	0.237849
bin59_DLM2	C0	C9	Cyanobacteriota	Cyanobacteriia	Cyanobacteriales	Spiruliceae	Spiruli	Spiruli	C9-Spiruli	0.138093	0.0952822
bin59_DLM2	B0	C9	Cyanobacteriota	Cyanobacteriia	Cyanobacteriales	Spiruliceae	Spiruli	Spiruli	C9-Spiruli	0.479288	0.330702
bin26_PLM2	TIB	Ch1	Chloroflexota	Chloroflexia	Thermomicrobiales	Thermomicrobiaceae	Nitrolancea	Nitrolancea	Ch1-Nitrolancea	0.0354767	0.0244784
bin26_PLM2	TIA	Ch1	Chloroflexota	Chloroflexia	Thermomicrobiales	Thermomicrobiaceae	Nitrolancea	Nitrolancea	Ch1-Nitrolancea	0.0107718	0.00743238
bin26_PLM2	C0	Ch1	Chloroflexota	Chloroflexia	Thermomicrobiales	Thermomicrobiaceae	Nitrolancea	Nitrolancea	Ch1-Nitrolancea	0.0104973	0.00724299
bin26_PLM2	B0	Ch1	Chloroflexota	Chloroflexia	Thermomicrobiales	Thermomicrobiaceae	Nitrolancea	Nitrolancea	Ch1-Nitrolancea	0.0105057	0.00724874
bin39_GEM2	TIB	Ch2	Chloroflexota	Aerolineae	SBR1031	A4b	GCA-2794505	Aerolineae (genus GCA-2794505)	Ch2-Aerolineae (genus GCA-2794505)	0.0146123	0.0100823
bin39_GEM2	TIA	Ch2	Chloroflexota	Aerolineae	SBR1031	A4b	GCA-2794505	Aerolineae (genus GCA-2794505)	Ch2-Aerolineae (genus GCA-2794505)	0.0333512	0.0230119
bin39_GEM2	C0	Ch2	Chloroflexota	Aerolineae	SBR1031	A4b	GCA-2794505	Aerolineae (genus GCA-2794505)	Ch2-Aerolineae (genus GCA-2794505)	0.0598501	0.0412957
bin39_GEM2	B0	Ch2	Chloroflexota	Aerolineae	SBR1031	A4b	GCA-2794505	Aerolineae (genus GCA-2794505)	Ch2-Aerolineae (genus GCA-2794505)	0.157083	0.108385
bin26_GEM2	TIB	D1	Desulfobacterota	Desulfovibrionia	Desulfovibrioles	Desulfotroceae	Desulfotronum	Desulfotronum	D1-Desulfotronum	0.0685359	0.0472887
bin26_GEM2	TIA	D1	Desulfobacterota	Desulfovibrionia	Desulfovibrioles	Desulfotroceae	Desulfotronum	Desulfotronum	D1-Desulfotronum	0.111564	0.0769778
bin26_GEM2	C0	D1	Desulfobacterota	Desulfovibrionia	Desulfovibrioles	Desulfotroceae	Desulfotronum	Desulfotronum	D1-Desulfotronum	0.413688	0.285438
bin26_GEM2	B0	D1	Desulfobacterota	Desulfovibrionia	Desulfovibrioles	Desulfotroceae	Desulfotronum	Desulfotronum	D1-Desulfotronum	0.427252	0.294798
bin25_PLM2	TIB	De1	Deinococcota	Deinococci	Deinococcales	Trueperaceae		Trueperaceae	De1-Trueperaceae	0.0648446	0.0447418
bin25_PLM2	TIA	De1	Deinococcota	Deinococci	Deinococcales	Trueperaceae		Trueperaceae	De1-Trueperaceae	0.00380294	0.00262397
bin25_PLM2	C0	De1	Deinococcota	Deinococci	Deinococcales	Trueperaceae		Trueperaceae	De1-Trueperaceae	0.0302826	0.0208945
bin25_PLM2	B0	De1	Deinococcota	Deinococci	Deinococcales	Trueperaceae		Trueperaceae	De1-Trueperaceae	0.0121817	0.00840518
bin2_LCM1	TIB	E1	Eukaryota					Eukaryota	E1-Eukaryota	0.0332542	0.0229449
bin2_LCM1	TIA	E1	Eukaryota					Eukaryota	E1-Eukaryota	0.000947553	0.000653797
bin2_LCM1	C0	E1	Eukaryota					Eukaryota	E1-Eukaryota	0.0261264	0.0180268
bin2_LCM1	B0	E1	Eukaryota					Eukaryota	E1-Eukaryota	0.0382701	0.0264058
bin51_LCM1	TIB	F1	Firmicutes	Bacilli	Bacillales	Salisediminibacteriaceae	Bacillus "AQ"	Bacillus "AQ"	F1-Bacillus "AQ"	0.0101575	0.00700854
bin51_LCM1	C0	F1	Firmicutes	Bacilli	Bacillales	Salisediminibacteriaceae	Bacillus "AQ"	Bacillus "AQ"	F1-Bacillus "AQ"	0.0275376	0.0190006
bin51_LCM1	B0	F1	Firmicutes	Bacilli	Bacillales	Salisediminibacteriaceae	Bacillus "AQ"	Bacillus "AQ"	F1-Bacillus "AQ"	0.0325221	0.0224398
bin64_LCM1	TIB	F2	Firmicutes	Bacilli	Lactobacillales	Carnobacteriaceae	Alkalibacterium	Alkalibacterium	F2-Alkalibacterium	0.0164903	0.0113781
bin64_LCM1	TIA	F2	Firmicutes	Bacilli	Lactobacillales	Carnobacteriaceae	Alkalibacterium	Alkalibacterium	F2-Alkalibacterium	0.0105562	0.00728363
bin64_LCM1	C0	F2	Firmicutes	Bacilli	Lactobacillales	Carnobacteriaceae	Alkalibacterium	Alkalibacterium	F2-Alkalibacterium	0.00274304	0.00189266
bin64_LCM1	B0	F2	Firmicutes	Bacilli	Lactobacillales	Carnobacteriaceae	Alkalibacterium	Alkalibacterium	F2-Alkalibacterium	0.0165016	0.0113859
bin112_DLM2	TIB	F3	Firmicutes	Bacilli	Izimaplasmatales	Izimaplasmataceae		Izimaplasmataceae	F3-Izimaplasmataceae	0.0216635	0.0149475
bin112_DLM2	TIA	F3	Firmicutes	Bacilli	Izimaplasmatales	Izimaplasmataceae		Izimaplasmataceae	F3-Izimaplasmataceae	0.0106442	0.00734432
bin112_DLM2	C0	F3	Firmicutes	Bacilli	Izimaplasmatales	Izimaplasmataceae		Izimaplasmataceae	F3-Izimaplasmataceae	0.0252631	0.0174312
bin112_DLM2	B0	F3	Firmicutes	Bacilli	Izimaplasmatales	Izimaplasmataceae		Izimaplasmataceae	F3-Izimaplasmataceae	0.0137131	0.0094618
bin120_DLM2	TIB	F4	Firmicutes	Bacilli	Acholeplasmatales	Acholeplasmataceae		Acholeplasmataceae	F4-Acholeplasmataceae	0.0183389	0.0126536
bin120_DLM2	TIA	F4	Firmicutes	Bacilli	Acholeplasmatales	Acholeplasmataceae		Acholeplasmataceae	F4-Acholeplasmataceae	0.0105562	0.00728363
bin120_DLM2	C0	F4	Firmicutes	Bacilli	Acholeplasmatales	Acholeplasmataceae		Acholeplasmataceae	F4-Acholeplasmataceae	0.00219976	0.0015178
bin120_DLM2	B0	F4	Firmicutes	Bacilli	Acholeplasmatales	Acholeplasmataceae		Acholeplasmataceae	F4-Acholeplasmataceae	0.00468238	0.00323077
bin80_PLM2	TIB	G1	Proteobacteria	Gammaproteobacteria	Xanthomodales	Wenzhouxiangellaceae	Wenzhouxiangella	Wenzhouxiangella	G1-Wenzhouxiangella	0.119257	0.0822853
bin80_PLM2	TIA	G1	Proteobacteria	Gammaproteobacteria	Xanthomodales	Wenzhouxiangellaceae	Wenzhouxiangella	Wenzhouxiangella	G1-Wenzhouxiangella	0.0260388	0.0179664
bin80_PLM2	C0	G1	Proteobacteria	Gammaproteobacteria	Xanthomodales	Wenzhouxiangellaceae	Wenzhouxiangella	Wenzhouxiangella	G1-Wenzhouxiangella	0.136575	0.0942348
bin80_PLM2	B0	G1	Proteobacteria	Gammaproteobacteria	Xanthomodales	Wenzhouxiangellaceae	Wenzhouxiangella	Wenzhouxiangella	G1-Wenzhouxiangella	0.150399	0.103773
bin22_LCM1	TIB	G10	Proteobacteria	Gammaproteobacteria	Pseudomodales	Halomodaceae	Halomos	Halomos	G10-Halomos	0.0952033	0.0656888
bin22_LCM1	TIA	G10	Proteobacteria	Gammaproteobacteria	Pseudomodales	Halomodaceae	Halomos	Halomos	G10-Halomos	0.0074999	0.00517482
bin22_LCM1	C0	G10	Proteobacteria	Gammaproteobacteria	Pseudomodales	Halomodaceae	Halomos	Halomos	G10-Halomos	0.044105	0.0304318
bin22_LCM1	B0	G10	Proteobacteria	Gammaproteobacteria	Pseudomodales	Halomodaceae	Halomos	Halomos	G10-Halomos	0.038689	0.0266948
bin78_DLM2	TIB	G11	Proteobacteria	Gammaproteobacteria	Pseudomodales	Nitrincolaceae	Nitrincola	Nitrincola	G11-Nitrincola	0.0740067	0.0510635
bin78_DLM2	TIA	G11	Proteobacteria	Gammaproteobacteria	Pseudomodales	Nitrincolaceae	Nitrincola	Nitrincola	G11-Nitrincola	0.0123833	0.00854427
bin78_DLM2	C0	G11	Proteobacteria	Gammaproteobacteria	Pseudomodales	Nitrincolaceae	Nitrincola	Nitrincola	G11-Nitrincola	0.0625608	0.043166
bin78_DLM2	B0	G11	Proteobacteria	Gammaproteobacteria	Pseudomodales	Nitrincolaceae	Nitrincola	Nitrincola	G11-Nitrincola	0.0380629	0.0262629
bin7_PLM2	TIB	G12	Proteobacteria	Gammaproteobacteria	Pseudomodales	HTCC2089		HTCC2089	G12-HTCC2089	0.075997	0.0524368
bin7_PLM2	TIA	G12	Proteobacteria	Gammaproteobacteria	Pseudomodales	HTCC2089		HTCC2089	G12-HTCC2089	0.00828086	0.00571367
bin7_PLM2	C0	G12	Proteobacteria	Gammaproteobacteria	Pseudomodales	HTCC2089		HTCC2089	G12-HTCC2089	0.0186716	0.0128831
bin7_PLM2	B0	G12	Proteobacteria	Gammaproteobacteria	Pseudomodales	HTCC2089		HTCC2089	G12-HTCC2089	0.0316251	0.0218208
bin50_LCM1	TIB	G13	Proteobacteria	Gammaproteobacteria	Pseudomodales	Pseudomodaceae	Pseudomos "D"	Pseudomos "D"	G13-Pseudomos "D"	0.0138036	0.00952429
bin50_LCM1	TIA	G13	Proteobacteria	Gammaproteobacteria	Pseudomodales	Pseudomodaceae	Pseudomos "D"	Pseudomos "D"	G13-Pseudomos "D"	0.00476634	0.0032887
bin50_LCM1	C0	G13	Proteobacteria	Gammaproteobacteria	Pseudomodales	Pseudomodaceae	Pseudomos "D"	Pseudomos "D"	G13-Pseudomos "D"	0.0224191	0.0154689
bin50_LCM1	B0	G13	Proteobacteria	Gammaproteobacteria	Pseudomodales	Pseudomodaceae	Pseudomos "D"	Pseudomos "D"	G13-Pseudomos "D"	0.0276495	0.0190778
bin30_LCM1	TIB	G14	Proteobacteria	Gammaproteobacteria	Pseudomodales	Hahellaceae		Hahellaceae	G14-Hahellaceae	0.00403256	0.00278241
bin30_LCM1	TIA	G14	Proteobacteria	Gammaproteobacteria	Pseudomodales	Hahellaceae		Hahellaceae	G14-Hahellaceae	0.00513912	0.00354592
bin30_LCM1	C0	G14	Proteobacteria	Gammaproteobacteria	Pseudomodales	Hahellaceae		Hahellaceae	G14-Hahellaceae	0.0213267	0.0147151
bin30_LCM1	B0	G14	Proteobacteria	Gammaproteobacteria	Pseudomodales	Hahellaceae		Hahellaceae	G14-Hahellaceae	0.0277013	0.0191135
bin32_DLM2	TIB	G2	Proteobacteria	Gammaproteobacteria	Xanthomodales	Wenzhouxiangellaceae	Wenzhouxiangella	Wenzhouxiangella	G2-Wenzhouxiangella	0.195684	0.135019
bin32_DLM2	TIA	G2	Proteobacteria	Gammaproteobacteria	Xanthomodales	Wenzhouxiangellaceae	Wenzhouxiangella	Wenzhouxiangella	G2-Wenzhouxiangella	0.129399	0.0892835
bin32_DLM2	C0	G2	Proteobacteria	Gammaproteobacteria	Xanthomodales	Wenzhouxiangellaceae	Wenzhouxiangella	Wenzhouxiangella	G2-Wenzhouxiangella	0.153062	0.10561
bin32_DLM2	B0	G2	Proteobacteria	Gammaproteobacteria	Xanthomodales	Wenzhouxiangellaceae	Wenzhouxiangella	Wenzhouxiangella	G2-Wenzhouxiangella	0.331479	0.228716
bin43_PLM2	TIB	G3	Proteobacteria	Gammaproteobacteria	Xanthomodales	Wenzhouxiangellaceae	Wenzhouxiangella	Wenzhouxiangella	G3-Wenzhouxiangella	0.0126672	0.00874021
bin43_PLM2	TIA	G3	Proteobacteria	Gammaproteobacteria	Xanthomodales	Wenzhouxiangellaceae	Wenzhouxiangella	Wenzhouxiangella	G3-Wenzhouxiangella	0.00446861	0.00308328
bin43_PLM2	C0	G3	Proteobacteria	Gammaproteobacteria	Xanthomodales	Wenzhouxiangellaceae	Wenzhouxiangella	Wenzhouxiangella	G3-Wenzhouxiangella	0.0217373	0.0149984
bin43_PLM2	B0	G3	Proteobacteria	Gammaproteobacteria	Xanthomodales	Wenzhouxiangellaceae	Wenzhouxiangella	Wenzhouxiangella	G3-Wenzhouxiangella	0.0403215	0.0278212
bin42_LCM1	TIB	G4	Proteobacteria	Gammaproteobacteria	Ectothiorhodospirales	Thioalkalivibrioceae		Thioalkalivibrioceae	G4-Thioalkalivibrioceae	1.19523	0.824693
bin42_LCM1	TIA	G4	Proteobacteria	Gammaproteobacteria	Ectothiorhodospirales	Thioalkalivibrioceae		Thioalkalivibrioceae	G4-Thioalkalivibrioceae	0.175913	0.121377
bin42_LCM1	C0	G4	Proteobacteria	Gammaproteobacteria	Ectothiorhodospirales	Thioalkalivibrioceae		Thioalkalivibrioceae	G4-Thioalkalivibrioceae	0.612904	0.422894
bin42_LCM1	B0	G4	Proteobacteria	Gammaproteobacteria	Ectothiorhodospirales	Thioalkalivibrioceae		Thioalkalivibrioceae	G4-Thioalkalivibrioceae	0.27062	0.186724
bin52_LCM1	TIB	G5	Proteobacteria	Gammaproteobacteria	Ectothiorhodospirales	Thioalkalivibrioceae		Thioalkalivibrioceae	G5-Thioalkalivibrioceae	0.243538	0.168038
bin52_LCM1	TIA	G5	Proteobacteria	Gammaproteobacteria	Ectothiorhodospirales	Thioalkalivibrioceae		Thioalkalivibrioceae	G5-Thioalkalivibrioceae	0.145748	0.100564
bin52_LCM1	C0	G5	Proteobacteria	Gammaproteobacteria	Ectothiorhodospirales	Thioalkalivibrioceae		Thioalkalivibrioceae	G5-Thioalkalivibrioceae	0.143323	0.0988904
bin52_LCM1	B0	G5	Proteobacteria	Gammaproteobacteria	Ectothiorhodospirales	Thioalkalivibrioceae		Thioalkalivibrioceae	G5-Thioalkalivibrioceae	0.0924783	0.0638087
bin80_DLM2	TIB	G6	Proteobacteria	Gammaproteobacteria	Ectothiorhodospirales	Ectothiorhodospiraceae	Ectothiorhodospira	Ectothiorhodospira	G6-Ectothiorhodospira	0.0527132	0.0363714
bin80_DLM2	TIA	G6	Proteobacteria	Gammaproteobacteria	Ectothiorhodospirales	Ectothiorhodospiraceae	Ectothiorhodospira	Ectothiorhodospira	G6-Ectothiorhodospira	0.0116222	0.00801915
bin80_DLM2	C0	G6	Proteobacteria	Gammaproteobacteria	Ectothiorhodospirales	Ectothiorhodospiraceae	Ectothiorhodospira	Ectothiorhodospira	G6-Ectothiorhodospira	0.0815996	0.0563025
bin80_DLM2	B0	G6	Proteobacteria	Gammaproteobacteria	Ectothiorhodospirales	Ectothiorhodospiraceae	Ectothiorhodospira	Ectothiorhodospira	G6-Ectothiorhodospira	0.0584725	0.0403452
bin61_DLM2	TIB	G7	Proteobacteria	Gammaproteobacteria				Gammaproteobacteria	G7-Gammaproteobacteria	0.12326	0.0850476
bin61_DLM2	TIA	G7	Proteobacteria	Gammaproteobacteria				Gammaproteobacteria	G7-Gammaproteobacteria	0.0496998	0.0342921
bin61_DLM2	C0	G7	Proteobacteria	Gammaproteobacteria				Gammaproteobacteria	G7-Gammaproteobacteria	0.099161	0.0684196
bin61_DLM2	B0	G7	Proteobacteria	Gammaproteobacteria				Gammaproteobacteria	G7-Gammaproteobacteria	0.069217	0.0477587
bin25_GEM2	TIB	G8	Proteobacteria	Gammaproteobacteria	Chromatiales	Chromatiaceae	Thiohalocapsa	Thiohalocapsa	G8-Thiohalocapsa	3.9858	2.75014
bin25_GEM2	TIA	G8	Proteobacteria	Gammaproteobacteria	Chromatiales	Chromatiaceae	Thiohalocapsa	Thiohalocapsa	G8-Thiohalocapsa	6.10091	4.20954
bin25_GEM2	C0	G8	Proteobacteria	Gammaproteobacteria	Chromatiales	Chromatiaceae	Thiohalocapsa	Thiohalocapsa	G8-Thiohalocapsa	9.75966	6.73402
bin25_GEM2	B0	G8	Proteobacteria	Gammaproteobacteria	Chromatiales	Chromatiaceae	Thiohalocapsa	Thiohalocapsa	G8-Thiohalocapsa	7.59159	5.23808
bin17_PLM2	TIB	G9	Proteobacteria	Gammaproteobacteria	Competibacterales	Competibacteraceae		Competibacteraceae	G9-Competibacteraceae	0.0548522	0.0378472
bin17_PLM2	TIA	G9	Proteobacteria	Gammaproteobacteria	Competibacterales	Competibacteraceae		Competibacteraceae	G9-Competibacteraceae	0.00336022	0.0023185
bin17_PLM2	C0	G9	Proteobacteria	Gammaproteobacteria	Competibacterales	Competibacteraceae		Competibacteraceae	G9-Competibacteraceae	0.0857376	0.0591577
bin17_PLM2	B0	G9	Proteobacteria	Gammaproteobacteria	Competibacterales	Competibacteraceae		Competibacteraceae	G9-Competibacteraceae	0.0712934	0.0491914
bin20_PLM2	TIB	Ge1	Gemmatimodota	Gemmatimodetes	SG8-23			Gemmatimodota (order SG8-23)	Ge1-Gemmatimodota (order SG8-23)	1.06099	0.732069
bin20_PLM2	TIA	Ge1	Gemmatimodota	Gemmatimodetes	SG8-23			Gemmatimodota (order SG8-23)	Ge1-Gemmatimodota (order SG8-23)	0.191117	0.131868
bin20_PLM2	C0	Ge1	Gemmatimodota	Gemmatimodetes	SG8-23			Gemmatimodota (order SG8-23)	Ge1-Gemmatimodota (order SG8-23)	0.707337	0.488052
bin20_PLM2	B0	Ge1	Gemmatimodota	Gemmatimodetes	SG8-23			Gemmatimodota (order SG8-23)	Ge1-Gemmatimodota (order SG8-23)	0.344079	0.23741
bin21_LCM1	TIB	Ge2	Gemmatimodota	Gemmatimodetes	SG8-23			Gemmatimodota (order SG8-23)	Ge2-Gemmatimodota (order SG8-23)	0.0493971	0.0340832
bin21_LCM1	TIA	Ge2	Gemmatimodota	Gemmatimodetes	SG8-23			Gemmatimodota (order SG8-23)	Ge2-Gemmatimodota (order SG8-23)	0.020911	0.0144283
bin21_LCM1	C0	Ge2	Gemmatimodota	Gemmatimodetes	SG8-23			Gemmatimodota (order SG8-23)	Ge2-Gemmatimodota (order SG8-23)	0.0377948	0.0260778
bin21_LCM1	B0	Ge2	Gemmatimodota	Gemmatimodetes	SG8-23			Gemmatimodota (order SG8-23)	Ge2-Gemmatimodota (order SG8-23)	0.0497481	0.0343254
bin16_PLM2	TIB	Ge3	Gemmatimodota	Gemmatimodetes	SG8-23			Gemmatimodota (order SG8-23)	Ge3-Gemmatimodota (order SG8-23)	0.0266466	0.0183857
bin16_PLM2	TIA	Ge3	Gemmatimodota	Gemmatimodetes	SG8-23			Gemmatimodota (order SG8-23)	Ge3-Gemmatimodota (order SG8-23)	0.0241643	0.016673
bin16_PLM2	C0	Ge3	Gemmatimodota	Gemmatimodetes	SG8-23			Gemmatimodota (order SG8-23)	Ge3-Gemmatimodota (order SG8-23)	0.0349564	0.0241194
bin16_PLM2	B0	Ge3	Gemmatimodota	Gemmatimodetes	SG8-23			Gemmatimodota (order SG8-23)	Ge3-Gemmatimodota (order SG8-23)	0.0237355	0.0163772
bin31_LCM1	TIB	Ge4	Gemmatimodota	Gemmatimodetes	SG8-23			Gemmatimodota (order SG8-23)	Ge4-Gemmatimodota (order SG8-23)	0.0871879	0.0601583
bin31_LCM1	TIA	Ge4	Gemmatimodota	Gemmatimodetes	SG8-23			Gemmatimodota (order SG8-23)	Ge4-Gemmatimodota (order SG8-23)	0.0144961	0.0100021
bin31_LCM1	C0	Ge4	Gemmatimodota	Gemmatimodetes	SG8-23			Gemmatimodota (order SG8-23)	Ge4-Gemmatimodota (order SG8-23)	0.029137	0.0201041
bin31_LCM1	B0	Ge4	Gemmatimodota	Gemmatimodetes	SG8-23			Gemmatimodota (order SG8-23)	Ge4-Gemmatimodota (order SG8-23)	0.0453173	0.0312683
bin49_LCM1	TIB	Ge5	Gemmatimodota	Gemmatimodetes	SG8-23			Gemmatimodota (order SG8-23)	Ge5-Gemmatimodota (order SG8-23)	0.0320162	0.0220907
bin49_LCM1	TIA	Ge5	Gemmatimodota	Gemmatimodetes	SG8-23			Gemmatimodota (order SG8-23)	Ge5-Gemmatimodota (order SG8-23)	0.0114939	0.0079306
bin49_LCM1	C0	Ge5	Gemmatimodota	Gemmatimodetes	SG8-23			Gemmatimodota (order SG8-23)	Ge5-Gemmatimodota (order SG8-23)	0.0163002	0.0112469
bin49_LCM1	B0	Ge5	Gemmatimodota	Gemmatimodetes	SG8-23			Gemmatimodota (order SG8-23)	Ge5-Gemmatimodota (order SG8-23)	0.0586953	0.0404989
bin11_GEM2	TIB	My1	Myxococcota	Deltaproteobacteria	UBA796	UBA796	GCA-2862545	Myxococcota (family GCA-2862545)	My1-Myxococcota (family GCA-2862545)	0.014487	0.00999583
bin11_GEM2	TIA	My1	Myxococcota	Deltaproteobacteria	UBA796	UBA796	GCA-2862545	Myxococcota (family GCA-2862545)	My1-Myxococcota (family GCA-2862545)	0.0087388	0.00602964
bin11_GEM2	C0	My1	Myxococcota	Deltaproteobacteria	UBA796	UBA796	GCA-2862545	Myxococcota (family GCA-2862545)	My1-Myxococcota (family GCA-2862545)	0.00666646	0.00459976
bin11_GEM2	B0	My1	Myxococcota	Deltaproteobacteria	UBA796	UBA796	GCA-2862545	Myxococcota (family GCA-2862545)	My1-Myxococcota (family GCA-2862545)	0.00851013	0.00587186
bin10_GEM2	TIB	My2	Myxococcota	Deltaproteobacteria	UBA4248	UBA4248		Myxococcota (family UBA4248)	My2-Myxococcota (family UBA4248)	0.0152001	0.0104878
bin10_GEM2	TIA	My2	Myxococcota	Deltaproteobacteria	UBA4248	UBA4248		Myxococcota (family UBA4248)	My2-Myxococcota (family UBA4248)	0.0143044	0.00986985
bin10_GEM2	C0	My2	Myxococcota	Deltaproteobacteria	UBA4248	UBA4248		Myxococcota (family UBA4248)	My2-Myxococcota (family UBA4248)	0.0260261	0.0179576
bin10_GEM2	B0	My2	Myxococcota	Deltaproteobacteria	UBA4248	UBA4248		Myxococcota (family UBA4248)	My2-Myxococcota (family UBA4248)	0.0273854	0.0188955
bin158_GEM2	C0								-	0.00537577	0.0037092
bin158_GEM2	B0								-	0.00352979	0.0024355
bin10_DLM2	TIB	P1	Planctomycetota	Planctomycetes	Pirellulales	Pirellulaceae	UBA6163	Pirellulaceae (genus UBA6163)	P1-Pirellulaceae (genus UBA6163)	0.0414878	0.028626
bin10_DLM2	TIA	P1	Planctomycetota	Planctomycetes	Pirellulales	Pirellulaceae	UBA6163	Pirellulaceae (genus UBA6163)	P1-Pirellulaceae (genus UBA6163)	0.010427	0.00719448
bin10_DLM2	C0	P1	Planctomycetota	Planctomycetes	Pirellulales	Pirellulaceae	UBA6163	Pirellulaceae (genus UBA6163)	P1-Pirellulaceae (genus UBA6163)	0.0207074	0.0142878
bin10_DLM2	B0	P1	Planctomycetota	Planctomycetes	Pirellulales	Pirellulaceae	UBA6163	Pirellulaceae (genus UBA6163)	P1-Pirellulaceae (genus UBA6163)	0.0180583	0.0124599
bin49_GEM2	TIB	P10	Planctomycetota	UBA11346	UBA11346	UBA11346		Planctomycetota (family UBA11346)	P10-Planctomycetota (family UBA11346)	0.014462	0.00997853
bin49_GEM2	TIA	P10	Planctomycetota	UBA11346	UBA11346	UBA11346		Planctomycetota (family UBA11346)	P10-Planctomycetota (family UBA11346)	0.00139331	0.000961364
bin49_GEM2	C0	P10	Planctomycetota	UBA11346	UBA11346	UBA11346		Planctomycetota (family UBA11346)	P10-Planctomycetota (family UBA11346)	0.0171972	0.0118658
bin49_GEM2	B0	P10	Planctomycetota	UBA11346	UBA11346	UBA11346		Planctomycetota (family UBA11346)	P10-Planctomycetota (family UBA11346)	0.0897282	0.0619111
bin2_PLM2	TIB	P2	Planctomycetota	Planctomycetes	Pirellulales	Pirellulaceae		Pirellulaceae	P2-Pirellulaceae	0.20376	0.140592
bin2_PLM2	TIA	P2	Planctomycetota	Planctomycetes	Pirellulales	Pirellulaceae		Pirellulaceae	P2-Pirellulaceae	0.0108912	0.00751476
bin2_PLM2	C0	P2	Planctomycetota	Planctomycetes	Pirellulales	Pirellulaceae		Pirellulaceae	P2-Pirellulaceae	0.0273802	0.0188919
bin2_PLM2	B0	P2	Planctomycetota	Planctomycetes	Pirellulales	Pirellulaceae		Pirellulaceae	P2-Pirellulaceae	0.0200475	0.0138325
bin81_DLM2	C0	P3	Planctomycetota	Phycisphaerae	Phycisphaerales	SM1A02		Phycisphaerales (family SM1A02)	P3-Phycisphaerales (family SM1A02)	0.00465217	0.00320993
bin81_DLM2	B0	P3	Planctomycetota	Phycisphaerae	Phycisphaerales	SM1A02		Phycisphaerales (family SM1A02)	P3-Phycisphaerales (family SM1A02)	0.00367449	0.00253535
bin55_DLM2	TIB	P4	Planctomycetota	Phycisphaerae	Phycisphaerales	SM1A02		Phycisphaerales (family SM1A02)	P4-Phycisphaerales (family SM1A02)	0.0057045	0.00393602
bin55_DLM2	TIA	P4	Planctomycetota	Phycisphaerae	Phycisphaerales	SM1A02		Phycisphaerales (family SM1A02)	P4-Phycisphaerales (family SM1A02)	0.0380653	0.0262645
bin55_DLM2	C0	P4	Planctomycetota	Phycisphaerae	Phycisphaerales	SM1A02		Phycisphaerales (family SM1A02)	P4-Phycisphaerales (family SM1A02)	0.00828259	0.00571487
bin55_DLM2	B0	P4	Planctomycetota	Phycisphaerae	Phycisphaerales	SM1A02		Phycisphaerales (family SM1A02)	P4-Phycisphaerales (family SM1A02)	0.00771926	0.00532617
bin64_DLM2	TIB	P5	Planctomycetota	Phycisphaerae	Phycisphaerales	SM1A02		Phycisphaerales (family SM1A02)	P5-Phycisphaerales (family SM1A02)	0.0531599	0.0366795
bin64_DLM2	TIA	P5	Planctomycetota	Phycisphaerae	Phycisphaerales	SM1A02		Phycisphaerales (family SM1A02)	P5-Phycisphaerales (family SM1A02)	0.00211301	0.00145795
bin64_DLM2	C0	P5	Planctomycetota	Phycisphaerae	Phycisphaerales	SM1A02		Phycisphaerales (family SM1A02)	P5-Phycisphaerales (family SM1A02)	0.0192561	0.0132865
bin64_DLM2	B0	P5	Planctomycetota	Phycisphaerae	Phycisphaerales	SM1A02		Phycisphaerales (family SM1A02)	P5-Phycisphaerales (family SM1A02)	0.0157529	0.0108693
bin69_DLM2	TIB	P6	Planctomycetota	Phycisphaerae	Phycisphaerales	SM1A02		Phycisphaerales (family SM1A02)	P6-Phycisphaerales (family SM1A02)	0.014616	0.0100848
bin69_DLM2	C0	P6	Planctomycetota	Phycisphaerae	Phycisphaerales	SM1A02		Phycisphaerales (family SM1A02)	P6-Phycisphaerales (family SM1A02)	0.0148752	0.0102636
bin69_DLM2	B0	P6	Planctomycetota	Phycisphaerae	Phycisphaerales	SM1A02		Phycisphaerales (family SM1A02)	P6-Phycisphaerales (family SM1A02)	0.0127496	0.00879705
bin57_PLM2	TIB	P7	Planctomycetota	Phycisphaerae	Phycisphaerales	SM1A02		Phycisphaerales (family SM1A02)	P7-Phycisphaerales (family SM1A02)	0.00326764	0.00225462
bin57_PLM2	TIA	P7	Planctomycetota	Phycisphaerae	Phycisphaerales	SM1A02		Phycisphaerales (family SM1A02)	P7-Phycisphaerales (family SM1A02)	0.00297432	0.00205224
bin57_PLM2	C0	P7	Planctomycetota	Phycisphaerae	Phycisphaerales	SM1A02		Phycisphaerales (family SM1A02)	P7-Phycisphaerales (family SM1A02)	0.0126402	0.00872158
bin57_PLM2	B0	P7	Planctomycetota	Phycisphaerae	Phycisphaerales	SM1A02		Phycisphaerales (family SM1A02)	P7-Phycisphaerales (family SM1A02)	0.00890299	0.00614293
bin74_DLM2	TIB	P8	Planctomycetota	Phycisphaerae	Phycisphaerales	SM1A02		Phycisphaerales (family SM1A02)	P8-Phycisphaerales (family SM1A02)	0.00293471	0.00202491
bin74_DLM2	TIA	P8	Planctomycetota	Phycisphaerae	Phycisphaerales	SM1A02		Phycisphaerales (family SM1A02)	P8-Phycisphaerales (family SM1A02)	0.00367985	0.00253904
bin74_DLM2	C0	P8	Planctomycetota	Phycisphaerae	Phycisphaerales	SM1A02		Phycisphaerales (family SM1A02)	P8-Phycisphaerales (family SM1A02)	0.0055306	0.00381603
bin74_DLM2	B0	P8	Planctomycetota	Phycisphaerae	Phycisphaerales	SM1A02		Phycisphaerales (family SM1A02)	P8-Phycisphaerales (family SM1A02)	0.00351462	0.00242504
bin36_GEM2	TIB	P9	Planctomycetota	UBA11346	UBA11346	UBA11346		Planctomycetota (family UBA11346)	P9-Planctomycetota (family UBA11346)	0.00638932	0.00440854
bin36_GEM2	TIA	P9	Planctomycetota	UBA11346	UBA11346	UBA11346		Planctomycetota (family UBA11346)	P9-Planctomycetota (family UBA11346)	0.00349418	0.00241093
bin36_GEM2	C0	P9	Planctomycetota	UBA11346	UBA11346	UBA11346		Planctomycetota (family UBA11346)	P9-Planctomycetota (family UBA11346)	0.011894	0.0082067
bin36_GEM2	B0	P9	Planctomycetota	UBA11346	UBA11346	UBA11346		Planctomycetota (family UBA11346)	P9-Planctomycetota (family UBA11346)	0.0309754	0.0213726
bin22_PLM2	TIB	S1	Spirochaetota	Spirochaetia	Spirochaetales	Alkalispirochaetaceae	Alkalispirochaeta	Alkalispirochaeta	S1-Alkalispirochaeta	0.0680641	0.0469632
bin22_PLM2	TIA	S1	Spirochaetota	Spirochaetia	Spirochaetales	Alkalispirochaetaceae	Alkalispirochaeta	Alkalispirochaeta	S1-Alkalispirochaeta	0.0144842	0.00999387
bin22_PLM2	C0	S1	Spirochaetota	Spirochaetia	Spirochaetales	Alkalispirochaetaceae	Alkalispirochaeta	Alkalispirochaeta	S1-Alkalispirochaeta	0.0235157	0.0162255
bin22_PLM2	B0	S1	Spirochaetota	Spirochaetia	Spirochaetales	Alkalispirochaetaceae	Alkalispirochaeta	Alkalispirochaeta	S1-Alkalispirochaeta	0.0221988	0.0153168
bin42_DLM2	TIB	S2	Spirochaetota	Spirochaetia	Spirochaetales	Alkalispirochaetaceae		Alkalispirochaetaceae	S2-Alkalispirochaetaceae	0.0108808	0.00750758
bin42_DLM2	TIA	S2	Spirochaetota	Spirochaetia	Spirochaetales	Alkalispirochaetaceae		Alkalispirochaetaceae	S2-Alkalispirochaetaceae	0.00374067	0.002581
bin42_DLM2	C0	S2	Spirochaetota	Spirochaetia	Spirochaetales	Alkalispirochaetaceae		Alkalispirochaetaceae	S2-Alkalispirochaetaceae	0.0124119	0.00856399
bin42_DLM2	B0	S2	Spirochaetota	Spirochaetia	Spirochaetales	Alkalispirochaetaceae		Alkalispirochaetaceae	S2-Alkalispirochaetaceae	0.0140578	0.00969969
bin30_GEM2	TIB	S3	Spirochaetota	Spirochaetia	Spirochaetales			Spirochaetales	S3-Spirochaetales	0.062753	0.0432986
bin30_GEM2	TIA	S3	Spirochaetota	Spirochaetia	Spirochaetales			Spirochaetales	S3-Spirochaetales	0.00947488	0.00653752
bin30_GEM2	C0	S3	Spirochaetota	Spirochaetia	Spirochaetales			Spirochaetales	S3-Spirochaetales	0.0682992	0.0471254
bin30_GEM2	B0	S3	Spirochaetota	Spirochaetia	Spirochaetales			Spirochaetales	S3-Spirochaetales	0.0331885	0.0228996
bin37_PLM2	TIB	S4	Spirochaetota	Spirochaetia	Spirochaetales			Spirochaetales	S4-Spirochaetales	0.00284833	0.00196531
bin37_PLM2	TIA	S4	Spirochaetota	Spirochaetia	Spirochaetales			Spirochaetales	S4-Spirochaetales	0.00302762	0.00208901
bin37_PLM2	C0	S4	Spirochaetota	Spirochaetia	Spirochaetales			Spirochaetales	S4-Spirochaetales	0.0053166	0.00366838
bin37_PLM2	B0	S4	Spirochaetota	Spirochaetia	Spirochaetales			Spirochaetales	S4-Spirochaetales	0.0188003	0.0129719
bin13_PLM2	TIB	S5	Spirochaetota	Spirochaetia	Spirochaetales			Spirochaetales	S5-Spirochaetales	0.0418246	0.0288584
bin13_PLM2	TIA	S5	Spirochaetota	Spirochaetia	Spirochaetales			Spirochaetales	S5-Spirochaetales	0.0147005	0.0101431
bin13_PLM2	C0	S5	Spirochaetota	Spirochaetia	Spirochaetales			Spirochaetales	S5-Spirochaetales	0.0149725	0.0103308
bin13_PLM2	B0	S5	Spirochaetota	Spirochaetia	Spirochaetales			Spirochaetales	S5-Spirochaetales	0.0138567	0.00956089
bin35_DLM2	TIB	S6	Spirochaetota	Spirochaetia	Spirochaetales			Spirochaetales	S6-Spirochaetales	0.0247181	0.0170551
bin35_DLM2	TIA	S6	Spirochaetota	Spirochaetia	Spirochaetales			Spirochaetales	S6-Spirochaetales	0.00471759	0.00325507
bin35_DLM2	C0	S6	Spirochaetota	Spirochaetia	Spirochaetales			Spirochaetales	S6-Spirochaetales	0.0119372	0.00823649
bin35_DLM2	B0	S6	Spirochaetota	Spirochaetia	Spirochaetales			Spirochaetales	S6-Spirochaetales	0.00783507	0.00540608
bin48_GEM2	TIB	S8	Spirochaetota	Spirochaetia	Spirochaetales			Spirochaetales	S8-Spirochaetales	0.00928434	0.00640605
bin48_GEM2	TIA	S8	Spirochaetota	Spirochaetia	Spirochaetales			Spirochaetales	S8-Spirochaetales	0.00162012	0.00111786
bin48_GEM2	C0	S8	Spirochaetota	Spirochaetia	Spirochaetales			Spirochaetales	S8-Spirochaetales	0.012696	0.00876008
bin48_GEM2	B0	S8	Spirochaetota	Spirochaetia	Spirochaetales			Spirochaetales	S8-Spirochaetales	0.0113158	0.0078077
bin11_PLM2	TIB	V1	Verrucomicrobiota	Verrucomicrobiae	Opitutales	Opitutaceae		Opitutaceae	V1-Opitutaceae	0.0116339	0.00802719
bin11_PLM2	TIA	V1	Verrucomicrobiota	Verrucomicrobiae	Opitutales	Opitutaceae		Opitutaceae	V1-Opitutaceae	0.00124737	0.000860663
bin11_PLM2	C0	V1	Verrucomicrobiota	Verrucomicrobiae	Opitutales	Opitutaceae		Opitutaceae	V1-Opitutaceae	0.0166853	0.0115126
bin11_PLM2	B0	V1	Verrucomicrobiota	Verrucomicrobiae	Opitutales	Opitutaceae		Opitutaceae	V1-Opitutaceae	0.00645055	0.00445079
bin39_LCM1	TIB	V2	Verrucomicrobiota	Verrucomicrobiae	Opitutales	Puniceicoccaceae	BACL24	Puniceicoccaceae (genus BACL24)	V2-Puniceicoccaceae (genus BACL24)	0.00313057	0.00216005
bin39_LCM1	TIA	V2	Verrucomicrobiota	Verrucomicrobiae	Opitutales	Puniceicoccaceae	BACL24	Puniceicoccaceae (genus BACL24)	V2-Puniceicoccaceae (genus BACL24)	0.00200833	0.00138572
bin39_LCM1	C0	V2	Verrucomicrobiota	Verrucomicrobiae	Opitutales	Puniceicoccaceae	BACL24	Puniceicoccaceae (genus BACL24)	V2-Puniceicoccaceae (genus BACL24)	0.00948778	0.00654643
bin39_LCM1	B0	V2	Verrucomicrobiota	Verrucomicrobiae	Opitutales	Puniceicoccaceae	BACL24	Puniceicoccaceae (genus BACL24)	V2-Puniceicoccaceae (genus BACL24)	0.0400033	0.0276017
										144.931
Col	SUM:pct
Actinobacteriota	0.187533
Bacteroidota	0.691657
Bdellovibrionota	0.0399308
Chloroflexota	0.229177
Cyanobacteriota	68.9717
Deinococcota	0.0766655
Desulfobacterota	0.704503
Eukaryota	0.0680313
Firmicutes	0.15426
Gemmatimodota	1.97717
Myxococcota	0.0837079
Planctomycetota	0.532916
Proteobacteria	25.8397
Spirochaetota	0.374345
Verrucomicrobiota	0.0625451
(NA)	0.00614471
SUM	100

## Sheet: 2. Calisp abundance T0&TI MAGs 
sample_ID	bins	short_name	time	phylum	taxonomy	spectra_count	sum_pattern_intensity	MAG_taxo	sum_pattern_intensity_norm	spectra_count_norm
B01	bin31_GEM2	C5	0	Cyanobacteriota	Sodalinema	27985	2.33171e+11	C5-Sodalinema	0.444391	0.417263
B01	bin25_GEM2	G8	0	Proteobacteria	Thiohalocapsa	18249	1.20002e+11	G8-Thiohalocapsa	0.228707	0.272097
C01	bin25_GEM2	G8	0	Proteobacteria	Thiohalocapsa	17551	1.15115e+11	G8-Thiohalocapsa	0.230859	0.346105
C01	bin17_LCM1	C1	0	Cyanobacteriota	Nodosilinea	16352	2.17391e+11	C1-Nodosilinea	0.435967	0.322461
TI1	bin31_GEM2	C5	0	Cyanobacteriota	Sodalinema	7788	3.57438e+10	C5-Sodalinema	0.265651	0.290619
TI1	bin25_GEM2	G8	0	Proteobacteria	Thiohalocapsa	7129	1.9373e+10	G8-Thiohalocapsa	0.143982	0.266027
B01	bin17_LCM1	C1	0	Cyanobacteriota	Nodosilinea	5815	4.85545e+10	C1-Nodosilinea	0.0925383	0.086703
TI1	bin17_LCM1	C1	0	Cyanobacteriota	Nodosilinea	4433	1.66624e+10	C1-Nodosilinea	0.123836	0.165423
C01	bin45_DLM2	A7	0	Proteobacteria	Geminicoccales	4164	2.52826e+10	A7-Geminicoccales	0.050703	0.082114
C01	bin27_DLM2	C2	0	Cyanobacteriota	Nodosilinea	4147	7.41462e+10	C2-Nodosilinea	0.148697	0.0817787
B01	bin27_DLM2	C2	0	Cyanobacteriota	Nodosilinea	3047	4.58229e+10	C2-Nodosilinea	0.0873321	0.0454315
TI1	bin27_DLM2	C2	0	Cyanobacteriota	Nodosilinea	2987	2.98798e+10	C2-Nodosilinea	0.222069	0.111464
TI2	bin31_GEM2	C5	0	Cyanobacteriota	Sodalinema	2410	9.12273e+09	C5-Sodalinema	0.292076	0.210517
C01	bin31_GEM2	C5	0	Cyanobacteriota	Sodalinema	2370	1.56818e+10	C5-Sodalinema	0.031449	0.0467363
TI2	bin25_GEM2	G8	0	Proteobacteria	Thiohalocapsa	2002	5.76563e+09	G8-Thiohalocapsa	0.184594	0.174878
TI2	bin27_DLM2	C2	0	Cyanobacteriota	Nodosilinea	1766	5.89195e+09	C2-Nodosilinea	0.188638	0.154263
B01	bin15_LCM1	C6	0	Cyanobacteriota	Nodularia	1688	1.47095e+10	C6-Nodularia	0.0280342	0.0251685
TI2	bin17_LCM1	C1	0	Cyanobacteriota	Nodosilinea	1648	3.24028e+09	C1-Nodosilinea	0.103742	0.143955
B01	bin9_PLM2	C4	0	Cyanobacteriota	Arthrospira	1295	1.54381e+10	C4-Arthrospira	0.0294229	0.0193088
TI1	bin9_PLM2	C4	0	Cyanobacteriota	Arthrospira	1091	1.11612e+10	C4-Arthrospira	0.0829509	0.040712
B01	bin45_DLM2	A7	0	Proteobacteria	Geminicoccales	1037	4.26868e+09	A7-Geminicoccales	0.00813553	0.0154619
C01	bin9_PLM2	C4	0	Cyanobacteriota	Arthrospira	1030	1.67399e+10	C4-Arthrospira	0.0335711	0.0203116
B01	bin26_GEM2	D1	0	Desulfobacterota	Desulfonatronum	1011	4.36478e+09	D1-Desulfonatronum	0.00831867	0.0150743
TI1	bin55_DLM2	P4	0	Planctomycetota	Phycisphaerales (family SM1A02)	995	3.70759e+09	P4-Phycisphaerales (family SM1A02)	0.0275551	0.0371296
C01	bin15_LCM1	C6	0	Cyanobacteriota	Nodularia	785	9.26498e+09	C6-Nodularia	0.0185805	0.0154802
TI1	bin32_DLM2	G2	0	Proteobacteria	Wenzhouxiangella	692	7.24602e+08	G2-Wenzhouxiangella	0.00538529	0.0258228
C01	bin26_GEM2	D1	0	Desulfobacterota	Desulfonatronum	676	2.99252e+09	D1-Desulfonatronum	0.00600136	0.0133307
TI1	bin15_LCM1	C6	0	Cyanobacteriota	Nodularia	654	9.48329e+09	C6-Nodularia	0.0704805	0.0244048
B01	bin57_DLM2	C8	0	Cyanobacteriota	Gloeocapsa	620	7.60972e+09	C8-Gloeocapsa	0.0145031	0.00924435
TI2	bin15_LCM1	C6	0	Cyanobacteriota	Nodularia	596	5.30572e+08	C6-Nodularia	0.016987	0.0520615
C01	bin20_PLM2	Ge1	0	Gemmatimonadota	Gemmatimonadota (order SG8-23)	568	1.57384e+09	Ge1-Gemmatimonadota (order SG8-23)	0.00315627	0.0112009
TI2	bin9_PLM2	C4	0	Cyanobacteriota	Arthrospira	557	6.12958e+08	C4-Arthrospira	0.0196247	0.0486548
B01	bin32_DLM2	G2	0	Proteobacteria	Wenzhouxiangella	519	3.07426e+09	G2-Wenzhouxiangella	0.00585911	0.00773841
TI1	bin57_DLM2	C8	0	Cyanobacteriota	Gloeocapsa	396	6.31093e+09	C8-Gloeocapsa	0.0469032	0.0147772
TI2	bin57_DLM2	C8	0	Cyanobacteriota	Gloeocapsa	349	3.38417e+08	C8-Gloeocapsa	0.0108349	0.0304857
C01	bin32_DLM2	G2	0	Proteobacteria	Wenzhouxiangella	314	1.84669e+09	G2-Wenzhouxiangella	0.00370345	0.00619207
B01	bin20_PLM2	Ge1	0	Gemmatimonadota	Gemmatimonadota (order SG8-23)	293	9.3127e+08	Ge1-Gemmatimonadota (order SG8-23)	0.00177487	0.0043687
TI2	bin32_DLM2	G2	0	Proteobacteria	Wenzhouxiangella	233	7.54018e+08	G2-Wenzhouxiangella	0.0241409	0.0203529
C01	bin57_DLM2	C8	0	Cyanobacteriota	Gloeocapsa	193	5.50281e+09	C8-Gloeocapsa	0.0110356	0.00380596
C01	bin80_PLM2	G1	0	Proteobacteria	Wenzhouxiangella	189	8.28083e+08	G1-Wenzhouxiangella	0.00166068	0.00372708
TI2	bin20_PLM2	Ge1	0	Gemmatimonadota	Gemmatimonadota (order SG8-23)	184	3.65054e+08	Ge1-Gemmatimonadota (order SG8-23)	0.0116877	0.0160727
B01	bin80_PLM2	G1	0	Proteobacteria	Wenzhouxiangella	146	4.3977e+08	G1-Wenzhouxiangella	0.000838142	0.0021769
C01	bin55_DLM2	P4	0	Planctomycetota	Phycisphaerales (family SM1A02)	111	3.43572e+09	P4-Phycisphaerales (family SM1A02)	0.00689018	0.00218892
TI1	bin20_PLM2	Ge1	0	Gemmatimonadota	Gemmatimonadota (order SG8-23)	101	1.7252e+08	Ge1-Gemmatimonadota (order SG8-23)	0.00128218	0.00376894
TI1	bin26_GEM2	D1	0	Desulfobacterota	Desulfonatronum	82	2.86084e+08	D1-Desulfonatronum	0.00212619	0.00305993
B01	bin55_DLM2	P4	0	Planctomycetota	Phycisphaerales (family SM1A02)	74	4.34171e+09	P4-Phycisphaerales (family SM1A02)	0.00827471	0.00110336
TI2	bin55_DLM2	P4	0	Planctomycetota	Phycisphaerales (family SM1A02)	67	6.10074e+08	P4-Phycisphaerales (family SM1A02)	0.0195323	0.00585255
TI2	bin26_GEM2	D1	0	Desulfobacterota	Desulfonatronum	54	1.25909e+08	D1-Desulfonatronum	0.00403113	0.00471698
TI2	bin80_PLM2	G1	0	Proteobacteria	Wenzhouxiangella	35	3.86912e+07	G1-Wenzhouxiangella	0.00123875	0.0030573
TI1	bin45_DLM2	A7	0	Proteobacteria	Geminicoccales	30	1.03585e+08	A7-Geminicoccales	0.00076985	0.00111949
TI1	bin80_PLM2	G1	0	Proteobacteria	Wenzhouxiangella	27	2.01829e+07	G1-Wenzhouxiangella	0.000150001	0.00100754
TI2	bin45_DLM2	A7	0	Proteobacteria	Geminicoccales	21	2.0393e+07	A7-Geminicoccales	0.000652909	0.00183438

## Sheet: 3. Abundance all samp MAGs
sample_ID	exp	MAG	time	control	phylum	taxonomy	short_name	spectra_count	sum_pattern_intensity	spectra_count_norm	sum_pattern_intensity_norm
A01	Ammo	C1-Nodosilinea	0	FALSE	Cyanobacteriota	Nodosilinea	C1	9993	1.05582e+11	0.280939	0.364788
A01	Ammo	C2-Nodosilinea	0	FALSE	Cyanobacteriota	Nodosilinea	C2	3139	5.34041e+10	0.0882485	0.184513
A01	Ammo	C5-Sodalinema	0	FALSE	Cyanobacteriota	Sodalinema	C5	4397	2.99353e+10	0.123615	0.103427
A01	Ammo	C4-Arthrospira	0	FALSE	Cyanobacteriota	Arthrospira	C4	2233	2.53814e+10	0.0627776	0.0876935
A01	Ammo	C6-Nodularia	0	FALSE	Cyanobacteriota	Nodularia	C6	543	5.74365e+09	0.0152657	0.0198445
A01	Ammo	G8-Thiohalocapsa	0	FALSE	Proteobacteria	Thiohalocapsa	G8	1043	4.32852e+09	0.0293225	0.0149552
A01	Ammo	A7-Geminicoccales	0	FALSE	Proteobacteria	Geminicoccales	A7	577	2.85907e+09	0.0162215	0.00987819
A01	Ammo	C8-Gloeocapsa	0	FALSE	Cyanobacteriota	Gloeocapsa	C8	237	1.85723e+09	0.00666292	0.00641681
A01	Ammo	C3-Phormidesmiaceae	0	FALSE	Cyanobacteriota	Phormidesmiaceae	C3	147	1.73621e+09	0.0041327	0.00599866
A01	Ammo	Ac3-Nitriliruptoraceae	0	FALSE	Actinobacteriota	Nitriliruptoraceae	Ac3	76	1.39729e+09	0.00213663	0.00482768
A01	Ammo	P4-Phycisphaerales (family SM1A02)	0	FALSE	Planctomycetota	Phycisphaerales (family SM1A02)	P4	49	1.08059e+09	0.00137757	0.00373346
A01	Ammo	A4-Rhodobacteraceae	0	FALSE	Proteobacteria	Rhodobacteraceae	A4	100	9.89891e+08	0.00281136	0.00342011
A01	Ammo	G2-Wenzhouxiangella	0	FALSE	Proteobacteria	Wenzhouxiangella	G2	173	8.16668e+08	0.00486365	0.00282162
A01	Ammo	Ge1-Gemmatimonadota (order SG8-23)	0	FALSE	Gemmatimonadota	Gemmatimonadota (order SG8-23)	Ge1	294	6.77943e+08	0.00826539	0.00234232
A01	Ammo	G1-Wenzhouxiangella	0	FALSE	Proteobacteria	Wenzhouxiangella	G1	111	4.38685e+08	0.00312061	0.00151567
A01	Ammo	C7-Cyanobium	0	FALSE	Cyanobacteriota	Cyanobium	C7	655	4.12992e+08	0.0184144	0.0014269
A01	Ammo	C9-Spirulina	0	FALSE	Cyanobacteriota	Spirulina	C9	61	2.3367e+08	0.00171493	0.00080734
A01	Ammo	G6-Ectothiorhodospira	0	FALSE	Proteobacteria	Ectothiorhodospira	G6	42	2.15708e+08	0.00118077	0.00074528
A01	Ammo	D1-Desulfonatronum	0	FALSE	Desulfobacterota	Desulfonatronum	D1	48	1.84405e+08	0.00134945	0.000637125
A01	Ammo	G4-Thioalkalivibrionaceae	0	FALSE	Proteobacteria	Thioalkalivibrionaceae	G4	77	1.62113e+08	0.00216475	0.000560105
A01	Ammo	S3-Spirochaetales	0	FALSE	Spirochaetota	Spirochaetales	S3	33	1.18949e+08	0.000927748	0.000410974
A01	Ammo	S5-Spirochaetales	0	FALSE	Spirochaetota	Spirochaetales	S5	22	1.05266e+08	0.000618499	0.000363699
A01	Ammo	My2-Myxococcota (family UBA4248)	0	FALSE	Myxococcota	Myxococcota (family UBA4248)	My2	13	7.84956e+07	0.000365477	0.000271205
A01	Ammo	A5-Rhodobacteraceae	0	FALSE	Proteobacteria	Rhodobacteraceae	A5	26	7.83428e+07	0.000730953	0.000270677
A01	Ammo	B1-Bacteroidales (family UBA7960)	0	FALSE	Bacteroidota	Bacteroidales (family UBA7960)	B1	31	5.92719e+07	0.000871521	0.000204787
A01	Ammo	De1-Trueperaceae	0	FALSE	Deinococcota	Trueperaceae	De1	12	5.21319e+07	0.000337363	0.000180117
A01	Ammo	B12-Balneolaceae (genus UBA2664)	0	FALSE	Bacteroidota	Balneolaceae (genus UBA2664)	B12	19	4.36754e+07	0.000534158	0.0001509
A01	Ammo	G5-Thioalkalivibrionaceae	0	FALSE	Proteobacteria	Thioalkalivibrionaceae	G5	21	2.70741e+07	0.000590385	9.3542e-05
A01	Ammo	B3-Bacteroidales (family UBA7960)	0	FALSE	Bacteroidota	Bacteroidales (family UBA7960)	B3	10	2.12483e+07	0.000281136	7.34137e-05
A01	Ammo	Ch2-Anaerolineae (genus GCA-2794505)	0	FALSE	Chloroflexota	Anaerolineae (genus GCA-2794505)	Ch2	19	1.88361e+07	0.000534158	6.50792e-05
A01	Ammo	B16-Balneolales	0	FALSE	Bacteroidota	Balneolales	B16	5	7.94154e+06	0.000140568	2.74383e-05
A01	Ammo	B13-Balneolaceae (genus UBA2664)	0	FALSE	Bacteroidota	Balneolaceae (genus UBA2664)	B13	5	7.14352e+06	0.000140568	2.46811e-05
A01	Ammo	Bd1-Bdellovibrionota (family UBA2394)	0	FALSE	Bdellovibrionota	Bdellovibrionota (family UBA2394)	Bd1	1	2.05444e+06	2.81136e-05	7.09816e-06
A01	Ammo	P2-Pirellulaceae	0	FALSE	Planctomycetota	Pirellulaceae	P2	3	1.8592e+06	8.43407e-05	6.42358e-06
A01	Ammo	G12-HTCC2089	0	FALSE	Proteobacteria	HTCC2089	G12	1	1.67952e+06	2.81136e-05	5.8028e-06
A01	Ammo	P5-Phycisphaerales (family SM1A02)	0	FALSE	Planctomycetota	Phycisphaerales (family SM1A02)	P5	1	1.1995e+06	2.81136e-05	4.1443e-06
A01	Ammo	Ge3-Gemmatimonadota (order SG8-23)	0	FALSE	Gemmatimonadota	Gemmatimonadota (order SG8-23)	Ge3	1	799095	2.81136e-05	2.7609e-06
A01	Ammo	S2-Alkalispirochaetaceae	0	FALSE	Spirochaetota	Alkalispirochaetaceae	S2	1	525516	2.81136e-05	1.81567e-06
A01	Ammo	F2-Alkalibacterium	0	FALSE	Firmicutes	Alkalibacterium	F2	1	235666	2.81136e-05	8.14235e-07
A11	Ammo	C1-Nodosilinea	1	FALSE	Cyanobacteriota	Nodosilinea	C1	15840	1.13964e+11	0.235897	0.264496
A11	Ammo	G8-Thiohalocapsa	1	FALSE	Proteobacteria	Thiohalocapsa	G8	21235	1.09148e+11	0.316242	0.253318
A11	Ammo	C2-Nodosilinea	1	FALSE	Cyanobacteriota	Nodosilinea	C2	7100	8.85499e+10	0.105737	0.205513
A11	Ammo	C4-Arthrospira	1	FALSE	Cyanobacteriota	Arthrospira	C4	3424	2.78139e+10	0.0509918	0.0645524
A11	Ammo	C5-Sodalinema	1	FALSE	Cyanobacteriota	Sodalinema	C5	1256	8.54531e+09	0.018705	0.0198325
A11	Ammo	A7-Geminicoccales	1	FALSE	Proteobacteria	Geminicoccales	A7	1670	6.51663e+09	0.0248704	0.0151242
A11	Ammo	P4-Phycisphaerales (family SM1A02)	1	FALSE	Planctomycetota	Phycisphaerales (family SM1A02)	P4	136	3.22428e+09	0.00202538	0.00748312
A11	Ammo	C6-Nodularia	1	FALSE	Cyanobacteriota	Nodularia	C6	817	2.35558e+09	0.0121672	0.005467
A11	Ammo	Ac2-Nitriliruptoraceae	1	FALSE	Actinobacteriota	Nitriliruptoraceae	Ac2	88	2.30161e+09	0.00131054	0.00534174
A11	Ammo	C8-Gloeocapsa	1	FALSE	Cyanobacteriota	Gloeocapsa	C8	509	1.81218e+09	0.00758027	0.00420583
A11	Ammo	G2-Wenzhouxiangella	1	FALSE	Proteobacteria	Wenzhouxiangella	G2	377	1.45973e+09	0.00561446	0.00338784
A11	Ammo	C3-Phormidesmiaceae	1	FALSE	Cyanobacteriota	Phormidesmiaceae	C3	304	1.34625e+09	0.00452731	0.00312448
A11	Ammo	D1-Desulfonatronum	1	FALSE	Desulfobacterota	Desulfonatronum	D1	245	1.03645e+09	0.00364866	0.00240546
A11	Ammo	G1-Wenzhouxiangella	1	FALSE	Proteobacteria	Wenzhouxiangella	G1	194	7.28652e+08	0.00288914	0.0016911
A11	Ammo	Ge1-Gemmatimonadota (order SG8-23)	1	FALSE	Gemmatimonadota	Gemmatimonadota (order SG8-23)	Ge1	326	7.17804e+08	0.00485495	0.00166593
A11	Ammo	A4-Rhodobacteraceae	1	FALSE	Proteobacteria	Rhodobacteraceae	A4	174	5.15958e+08	0.00259129	0.00119747
A11	Ammo	G4-Thioalkalivibrionaceae	1	FALSE	Proteobacteria	Thioalkalivibrionaceae	G4	200	3.51386e+08	0.0029785	0.00081552
A11	Ammo	G7-Gammaproteobacteria	1	FALSE	Proteobacteria	Gammaproteobacteria	G7	74	3.02726e+08	0.00110204	0.000702587
A11	Ammo	B1-Bacteroidales (family UBA7960)	1	FALSE	Bacteroidota	Bacteroidales (family UBA7960)	B1	108	2.82354e+08	0.00160839	0.000655306
A11	Ammo	C9-Spirulina	1	FALSE	Cyanobacteriota	Spirulina	C9	33	1.94267e+08	0.000491452	0.000450868
A11	Ammo	G6-Ectothiorhodospira	1	FALSE	Proteobacteria	Ectothiorhodospira	G6	107	1.71013e+08	0.00159349	0.000396899
A11	Ammo	S3-Spirochaetales	1	FALSE	Spirochaetota	Spirochaetales	S3	64	1.68026e+08	0.000953118	0.000389966
A11	Ammo	My1-Myxococcota (family GCA-2862545)	1	FALSE	Myxococcota	Myxococcota (family GCA-2862545)	My1	43	1.18883e+08	0.000640376	0.000275913
A11	Ammo	G14-Hahellaceae	1	FALSE	Proteobacteria	Hahellaceae	G14	27	1.1008e+08	0.000402097	0.00025548
A11	Ammo	E1-Eukaryota	1	FALSE	Eukaryota	Eukaryota	E1	33	1.0181e+08	0.000491452	0.000236288
A11	Ammo	B16-Balneolales	1	FALSE	Bacteroidota	Balneolales	B16	41	9.26106e+07	0.000610592	0.000214937
A11	Ammo	De1-Trueperaceae	1	FALSE	Deinococcota	Trueperaceae	De1	28	6.43588e+07	0.000416989	0.000149368
A11	Ammo	A5-Rhodobacteraceae	1	FALSE	Proteobacteria	Rhodobacteraceae	A5	31	4.9726e+07	0.000461667	0.000115407
A11	Ammo	B12-Balneolaceae (genus UBA2664)	1	FALSE	Bacteroidota	Balneolaceae (genus UBA2664)	B12	24	4.18868e+07	0.000357419	9.72136e-05
A11	Ammo	Ch2-Anaerolineae (genus GCA-2794505)	1	FALSE	Chloroflexota	Anaerolineae (genus GCA-2794505)	Ch2	18	3.69707e+07	0.000268065	8.5804e-05
A11	Ammo	C7-Cyanobium	1	FALSE	Cyanobacteriota	Cyanobium	C7	16	2.32896e+07	0.00023828	5.40521e-05
A11	Ammo	S5-Spirochaetales	1	FALSE	Spirochaetota	Spirochaetales	S5	12	1.91076e+07	0.00017871	4.43461e-05
A11	Ammo	Bd1-Bdellovibrionota (family UBA2394)	1	FALSE	Bdellovibrionota	Bdellovibrionota (family UBA2394)	Bd1	9	1.76807e+07	0.000134032	4.10345e-05
A11	Ammo	G9-Competibacteraceae	1	FALSE	Proteobacteria	Competibacteraceae	G9	14	1.55932e+07	0.000208495	3.61899e-05
A11	Ammo	S8-Spirochaetales	1	FALSE	Spirochaetota	Spirochaetales	S8	7	1.19876e+07	0.000104247	2.78216e-05
A11	Ammo	B4-Bacteroidales (family UBA12077)	1	FALSE	Bacteroidota	Bacteroidales (family UBA12077)	B4	10	9.85513e+06	0.000148925	2.28724e-05
A11	Ammo	Ge3-Gemmatimonadota (order SG8-23)	1	FALSE	Gemmatimonadota	Gemmatimonadota (order SG8-23)	Ge3	7	8.22321e+06	0.000104247	1.9085e-05
A11	Ammo	Ac4-Ilumatobacteraceae	1	FALSE	Actinobacteriota	Ilumatobacteraceae	Ac4	4	5797452	5.95699e-05	1.34551e-05
A11	Ammo	B7-Saprospiraceae	1	FALSE	Bacteroidota	Saprospiraceae	B7	4	4.29552e+06	5.95699e-05	9.96934e-06
A11	Ammo	G12-HTCC2089	1	FALSE	Proteobacteria	HTCC2089	G12	3	4.04578e+06	4.46774e-05	9.38973e-06
A11	Ammo	P10-Planctomycetota (family UBA11346)	1	FALSE	Planctomycetota	Planctomycetota (family UBA11346)	P10	3	3.90843e+06	4.46774e-05	9.07095e-06
A11	Ammo	A10-Micavibrionales	1	FALSE	Proteobacteria	Micavibrionales	A10	6	3.82994e+06	8.93549e-05	8.88879e-06
A11	Ammo	B13-Balneolaceae (genus UBA2664)	1	FALSE	Bacteroidota	Balneolaceae (genus UBA2664)	B13	4	3.69337e+06	5.95699e-05	8.57182e-06
A11	Ammo	P2-Pirellulaceae	1	FALSE	Planctomycetota	Pirellulaceae	P2	2	2.61447e+06	2.9785e-05	6.06784e-06
A11	Ammo	B3-Bacteroidales (family UBA7960)	1	FALSE	Bacteroidota	Bacteroidales (family UBA7960)	B3	4	1.79571e+06	5.95699e-05	4.1676e-06
A11	Ammo	B9-Flavobacteriales	1	FALSE	Bacteroidota	Flavobacteriales	B9	1	1.27132e+06	1.48925e-05	2.95058e-06
A11	Ammo	B2-Bacteroidales (family UBA7960)	1	FALSE	Bacteroidota	Bacteroidales (family UBA7960)	B2	2	1.07441e+06	2.9785e-05	2.49357e-06
A11	Ammo	B8-Chitinophagales (family UBA2359)	1	FALSE	Bacteroidota	Chitinophagales (family UBA2359)	B8	1	549071	1.48925e-05	1.27432e-06
A11	Ammo	Ge4-Gemmatimonadota (order SG8-23)	1	FALSE	Gemmatimonadota	Gemmatimonadota (order SG8-23)	Ge4	1	408000	1.48925e-05	9.46913e-07
A21	Ammo	C5-Sodalinema	2	FALSE	Cyanobacteriota	Sodalinema	C5	26466	6.11521e+11	0.56197	0.463602
A21	Ammo	C2-Nodosilinea	2	FALSE	Cyanobacteriota	Nodosilinea	C2	1047	1.33099e+11	0.0222317	0.100904
A21	Ammo	C6-Nodularia	2	FALSE	Cyanobacteriota	Nodularia	C6	1543	1.10989e+11	0.0327636	0.0841425
A21	Ammo	C8-Gloeocapsa	2	FALSE	Cyanobacteriota	Gloeocapsa	C8	922	8.11695e+10	0.0195774	0.0615356
A21	Ammo	C4-Arthrospira	2	FALSE	Cyanobacteriota	Arthrospira	C4	1772	6.97448e+10	0.0376261	0.0528745
A21	Ammo	C1-Nodosilinea	2	FALSE	Cyanobacteriota	Nodosilinea	C1	3079	6.7119e+10	0.0653785	0.0508838
A21	Ammo	G8-Thiohalocapsa	2	FALSE	Proteobacteria	Thiohalocapsa	G8	6346	4.04903e+10	0.134749	0.0306963
A21	Ammo	C3-Phormidesmiaceae	2	FALSE	Cyanobacteriota	Phormidesmiaceae	C3	301	3.61349e+10	0.00639134	0.0273944
A21	Ammo	A7-Geminicoccales	2	FALSE	Proteobacteria	Geminicoccales	A7	246	3.16834e+09	0.00522348	0.00240196
A21	Ammo	C7-Cyanobium	2	FALSE	Cyanobacteriota	Cyanobium	C7	139	1.6505e+09	0.00295148	0.00125127
A21	Ammo	C9-Spirulina	2	FALSE	Cyanobacteriota	Spirulina	C9	13	3.80797e+08	0.000276038	0.000288687
A21	Ammo	D1-Desulfonatronum	2	FALSE	Desulfobacterota	Desulfonatronum	D1	17	3.37042e+08	0.000360973	0.000255516
A21	Ammo	G6-Ectothiorhodospira	2	FALSE	Proteobacteria	Ectothiorhodospira	G6	4	2.57866e+08	8.49347e-05	0.000195492
A21	Ammo	G1-Wenzhouxiangella	2	FALSE	Proteobacteria	Wenzhouxiangella	G1	6	2.36598e+08	0.000127402	0.000179368
A21	Ammo	G2-Wenzhouxiangella	2	FALSE	Proteobacteria	Wenzhouxiangella	G2	20	2.02149e+08	0.000424674	0.000153252
A21	Ammo	Ch2-Anaerolineae (genus GCA-2794505)	2	FALSE	Chloroflexota	Anaerolineae (genus GCA-2794505)	Ch2	9	1.234e+08	0.000191103	9.35514e-05
A21	Ammo	P4-Phycisphaerales (family SM1A02)	2	FALSE	Planctomycetota	Phycisphaerales (family SM1A02)	P4	16	7.69573e+07	0.000339739	5.83423e-05
A21	Ammo	P6-Phycisphaerales (family SM1A02)	2	FALSE	Planctomycetota	Phycisphaerales (family SM1A02)	P6	14	7.47966e+07	0.000297271	5.67042e-05
A21	Ammo	Ge5-Gemmatimonadota (order SG8-23)	2	FALSE	Gemmatimonadota	Gemmatimonadota (order SG8-23)	Ge5	4	3.70643e+07	8.49347e-05	2.80989e-05
A21	Ammo	Ge1-Gemmatimonadota (order SG8-23)	2	FALSE	Gemmatimonadota	Gemmatimonadota (order SG8-23)	Ge1	2	3.16103e+07	4.24674e-05	2.39642e-05
A21	Ammo	Ac2-Nitriliruptoraceae	2	FALSE	Actinobacteriota	Nitriliruptoraceae	Ac2	3	8.41088e+06	6.3701e-05	6.3764e-06
A21	Ammo	G7-Gammaproteobacteria	2	FALSE	Proteobacteria	Gammaproteobacteria	G7	1	2.62869e+06	2.12337e-05	1.99284e-06
A21	Ammo	G4-Thioalkalivibrionaceae	2	FALSE	Proteobacteria	Thioalkalivibrionaceae	G4	1	808301	2.12337e-05	6.12784e-07
A21	Ammo	G5-Thioalkalivibrionaceae	2	FALSE	Proteobacteria	Thioalkalivibrionaceae	G5	1	308161	2.12337e-05	2.33621e-07
A31	Ammo	C1-Nodosilinea	3	FALSE	Cyanobacteriota	Nodosilinea	C1	5967	6.35007e+10	0.202511	0.316723
A31	Ammo	C2-Nodosilinea	3	FALSE	Cyanobacteriota	Nodosilinea	C2	2427	3.5612e+10	0.0823689	0.177622
A31	Ammo	G8-Thiohalocapsa	3	FALSE	Proteobacteria	Thiohalocapsa	G8	5477	2.93141e+10	0.185882	0.14621
A31	Ammo	C5-Sodalinema	3	FALSE	Cyanobacteriota	Sodalinema	C5	2103	1.11731e+10	0.0713728	0.055728
A31	Ammo	C4-Arthrospira	3	FALSE	Cyanobacteriota	Arthrospira	C4	654	6.59477e+09	0.0221958	0.0328928
A31	Ammo	C6-Nodularia	3	FALSE	Cyanobacteriota	Nodularia	C6	210	2.71775e+09	0.0071271	0.0135553
A31	Ammo	C8-Gloeocapsa	3	FALSE	Cyanobacteriota	Gloeocapsa	C8	104	2.31189e+09	0.00352961	0.011531
A31	Ammo	A7-Geminicoccales	3	FALSE	Proteobacteria	Geminicoccales	A7	448	1.98111e+09	0.0152045	0.00988121
A31	Ammo	G2-Wenzhouxiangella	3	FALSE	Proteobacteria	Wenzhouxiangella	G2	227	1.38208e+09	0.00770406	0.00689339
A31	Ammo	A4-Rhodobacteraceae	3	FALSE	Proteobacteria	Rhodobacteraceae	A4	110	1.1616e+09	0.00373324	0.00579373
A31	Ammo	Ge1-Gemmatimonadota (order SG8-23)	3	FALSE	Gemmatimonadota	Gemmatimonadota (order SG8-23)	Ge1	426	1.03969e+09	0.0144578	0.00518565
A31	Ammo	G4-Thioalkalivibrionaceae	3	FALSE	Proteobacteria	Thioalkalivibrionaceae	G4	266	7.19948e+08	0.00902766	0.00359089
A31	Ammo	G1-Wenzhouxiangella	3	FALSE	Proteobacteria	Wenzhouxiangella	G1	151	4.65299e+08	0.00512472	0.00232078
A31	Ammo	D1-Desulfonatronum	3	FALSE	Desulfobacterota	Desulfonatronum	D1	77	4.28333e+08	0.00261327	0.0021364
A31	Ammo	C3-Phormidesmiaceae	3	FALSE	Cyanobacteriota	Phormidesmiaceae	C3	73	3.81084e+08	0.00247752	0.00190074
A31	Ammo	G6-Ectothiorhodospira	3	FALSE	Proteobacteria	Ectothiorhodospira	G6	40	1.6656e+08	0.00135754	0.000830753
A31	Ammo	G5-Thioalkalivibrionaceae	3	FALSE	Proteobacteria	Thioalkalivibrionaceae	G5	54	1.09525e+08	0.00183268	0.000546277
A31	Ammo	B1-Bacteroidales (family UBA7960)	3	FALSE	Bacteroidota	Bacteroidales (family UBA7960)	B1	56	1.0463e+08	0.00190056	0.000521866
A31	Ammo	B3-Bacteroidales (family UBA7960)	3	FALSE	Bacteroidota	Bacteroidales (family UBA7960)	B3	57	8.88509e+07	0.0019345	0.000443162
A31	Ammo	De1-Trueperaceae	3	FALSE	Deinococcota	Trueperaceae	De1	13	8.2379e+07	0.000441201	0.000410882
A31	Ammo	G7-Gammaproteobacteria	3	FALSE	Proteobacteria	Gammaproteobacteria	G7	12	5.59564e+07	0.000407263	0.000279094
A31	Ammo	A5-Rhodobacteraceae	3	FALSE	Proteobacteria	Rhodobacteraceae	A5	17	4.38709e+07	0.000576956	0.000218815
A31	Ammo	S5-Spirochaetales	3	FALSE	Spirochaetota	Spirochaetales	S5	11	4.00896e+07	0.000373324	0.000199955
A31	Ammo	C9-Spirulina	3	FALSE	Cyanobacteriota	Spirulina	C9	22	3.55457e+07	0.000746649	0.000177292
A31	Ammo	P2-Pirellulaceae	3	FALSE	Planctomycetota	Pirellulaceae	P2	26	3.44019e+07	0.000882403	0.000171587
A31	Ammo	B12-Balneolaceae (genus UBA2664)	3	FALSE	Bacteroidota	Balneolaceae (genus UBA2664)	B12	17	2.97071e+07	0.000576956	0.00014817
A31	Ammo	C7-Cyanobium	3	FALSE	Cyanobacteriota	Cyanobium	C7	19	1.89071e+07	0.000644833	9.43029e-05
A31	Ammo	G12-HTCC2089	3	FALSE	Proteobacteria	HTCC2089	G12	6	1.17913e+07	0.000203631	5.88113e-05
A31	Ammo	Ge4-Gemmatimonadota (order SG8-23)	3	FALSE	Gemmatimonadota	Gemmatimonadota (order SG8-23)	Ge4	7	8.90204e+06	0.00023757	4.44008e-05
A31	Ammo	B13-Balneolaceae (genus UBA2664)	3	FALSE	Bacteroidota	Balneolaceae (genus UBA2664)	B13	7	7.67482e+06	0.00023757	3.82797e-05
A31	Ammo	F1-Bacillus "AQ"	3	FALSE	Firmicutes	Bacillus "AQ"	F1	2	3.20975e+06	6.78771e-05	1.60093e-05
A31	Ammo	G13-Pseudomonas "D"	3	FALSE	Proteobacteria	Pseudomonas "D"	G13	3	2.74355e+06	0.000101816	1.3684e-05
A31	Ammo	B15-Balneolaceae	3	FALSE	Bacteroidota	Balneolaceae	B15	1	1.28254e+06	3.39386e-05	6.39691e-06
A31	Ammo	B16-Balneolales	3	FALSE	Bacteroidota	Balneolales	B16	1	1.07294e+06	3.39386e-05	5.3515e-06
A31	Ammo	F2-Alkalibacterium	3	FALSE	Firmicutes	Alkalibacterium	F2	4	844834	0.000135754	4.21379e-06
A31	Ammo	G10-Halomonas	3	FALSE	Proteobacteria	Halomonas	G10	2	819520	6.78771e-05	4.08753e-06
A31	Ammo	Ch2-Anaerolineae (genus GCA-2794505)	3	FALSE	Chloroflexota	Anaerolineae (genus GCA-2794505)	Ch2	2	692071	6.78771e-05	3.45185e-06
A31	Ammo	B5-Saprospiraceae	3	FALSE	Bacteroidota	Saprospiraceae	B5	1	544274	3.39386e-05	2.71468e-06
A31	Ammo	E1-Eukaryota	3	FALSE	Eukaryota	Eukaryota	E1	1	282886	3.39386e-05	1.41095e-06
A41	Ammo	C5-Sodalinema	4	FALSE	Cyanobacteriota	Sodalinema	C5	47159	4.1176e+11	0.528985	0.513048
A41	Ammo	C1-Nodosilinea	4	FALSE	Cyanobacteriota	Nodosilinea	C1	4152	5.00981e+10	0.0465732	0.0624216
A41	Ammo	C6-Nodularia	4	FALSE	Cyanobacteriota	Nodularia	C6	2390	3.35486e+10	0.0268087	0.0418011
A41	Ammo	C2-Nodosilinea	4	FALSE	Cyanobacteriota	Nodosilinea	C2	2567	2.66546e+10	0.0287942	0.0332113
A41	Ammo	C8-Gloeocapsa	4	FALSE	Cyanobacteriota	Gloeocapsa	C8	1152	2.46742e+10	0.012922	0.0307437
A41	Ammo	C4-Arthrospira	4	FALSE	Cyanobacteriota	Arthrospira	C4	1438	1.79507e+10	0.0161301	0.0223663
A41	Ammo	G8-Thiohalocapsa	4	FALSE	Proteobacteria	Thiohalocapsa	G8	2233	1.09737e+10	0.0250477	0.0136731
A41	Ammo	Ge3-Gemmatimonadota (order SG8-23)	4	FALSE	Gemmatimonadota	Gemmatimonadota (order SG8-23)	Ge3	145	5.1002e+09	0.00162647	0.00635478
A41	Ammo	C3-Phormidesmiaceae	4	FALSE	Cyanobacteriota	Phormidesmiaceae	C3	358	4.60645e+09	0.0040157	0.00573958
A41	Ammo	C7-Cyanobium	4	FALSE	Cyanobacteriota	Cyanobium	C7	2183	3.6896e+09	0.0244868	0.00459719
A41	Ammo	P4-Phycisphaerales (family SM1A02)	4	FALSE	Planctomycetota	Phycisphaerales (family SM1A02)	P4	53	2.66503e+09	0.000594504	0.0033206
A41	Ammo	C9-Spirulina	4	FALSE	Cyanobacteriota	Spirulina	C9	306	2.01248e+09	0.00343242	0.00250752
A41	Ammo	E1-Eukaryota	4	FALSE	Eukaryota	Eukaryota	E1	40	1.50359e+09	0.000448682	0.00187345
A41	Ammo	G2-Wenzhouxiangella	4	FALSE	Proteobacteria	Wenzhouxiangella	G2	249	1.09914e+09	0.00279305	0.00136951
A41	Ammo	Ch2-Anaerolineae (genus GCA-2794505)	4	FALSE	Chloroflexota	Anaerolineae (genus GCA-2794505)	Ch2	109	6.20686e+08	0.00122266	0.000773368
A41	Ammo	G10-Halomonas	4	FALSE	Proteobacteria	Halomonas	G10	31	5.36542e+08	0.000347729	0.000668525
A41	Ammo	G4-Thioalkalivibrionaceae	4	FALSE	Proteobacteria	Thioalkalivibrionaceae	G4	115	5.21472e+08	0.00128996	0.000649748
A41	Ammo	B14-Balneolaceae (genus UBA2664)	4	FALSE	Bacteroidota	Balneolaceae (genus UBA2664)	B14	34	4.8023e+08	0.00038138	0.000598361
A41	Ammo	D1-Desulfonatronum	4	FALSE	Desulfobacterota	Desulfonatronum	D1	114	3.96827e+08	0.00127874	0.000494442
A41	Ammo	A7-Geminicoccales	4	FALSE	Proteobacteria	Geminicoccales	A7	91	3.77597e+08	0.00102075	0.000470481
A41	Ammo	Ge1-Gemmatimonadota (order SG8-23)	4	FALSE	Gemmatimonadota	Gemmatimonadota (order SG8-23)	Ge1	116	2.84147e+08	0.00130118	0.000354044
A41	Ammo	G1-Wenzhouxiangella	4	FALSE	Proteobacteria	Wenzhouxiangella	G1	67	2.03961e+08	0.000751542	0.000254134
A41	Ammo	A6-Salinarimonas	4	FALSE	Proteobacteria	Salinarimonas	A6	15	1.93563e+08	0.000168256	0.000241177
A41	Ammo	B7-Saprospiraceae	4	FALSE	Bacteroidota	Saprospiraceae	B7	12	1.36186e+08	0.000134605	0.000169687
A41	Ammo	G6-Ectothiorhodospira	4	FALSE	Proteobacteria	Ectothiorhodospira	G6	29	1.28137e+08	0.000325294	0.000159658
A41	Ammo	G5-Thioalkalivibrionaceae	4	FALSE	Proteobacteria	Thioalkalivibrionaceae	G5	55	1.10151e+08	0.000616938	0.000137247
A41	Ammo	F2-Alkalibacterium	4	FALSE	Firmicutes	Alkalibacterium	F2	104	8.04714e+07	0.00116657	0.000100266
A41	Ammo	B13-Balneolaceae (genus UBA2664)	4	FALSE	Bacteroidota	Balneolaceae (genus UBA2664)	B13	21	5.55639e+07	0.000235558	6.9232e-05
A41	Ammo	S3-Spirochaetales	4	FALSE	Spirochaetota	Spirochaetales	S3	24	4.90538e+07	0.000269209	6.11205e-05
A41	Ammo	A1-Roseinatronobacter	4	FALSE	Proteobacteria	Roseinatronobacter	A1	21	4.06368e+07	0.000235558	5.0633e-05
A41	Ammo	S5-Spirochaetales	4	FALSE	Spirochaetota	Spirochaetales	S5	10	3.40716e+07	0.00011217	4.24528e-05
A41	Ammo	A4-Rhodobacteraceae	4	FALSE	Proteobacteria	Rhodobacteraceae	A4	6	2.63876e+07	6.73023e-05	3.28786e-05
A41	Ammo	S4-Spirochaetales	4	FALSE	Spirochaetota	Spirochaetales	S4	12	2.11476e+07	0.000134605	2.63496e-05
A41	Ammo	G14-Hahellaceae	4	FALSE	Proteobacteria	Hahellaceae	G14	6	1.66416e+07	6.73023e-05	2.07353e-05
A41	Ammo	A10-Micavibrionales	4	FALSE	Proteobacteria	Micavibrionales	A10	3	1.39517e+07	3.36511e-05	1.73836e-05
A41	Ammo	G7-Gammaproteobacteria	4	FALSE	Proteobacteria	Gammaproteobacteria	G7	15	1.03937e+07	0.000168256	1.29504e-05
A41	Ammo	G12-HTCC2089	4	FALSE	Proteobacteria	HTCC2089	G12	2	2.40576e+06	2.24341e-05	2.99755e-06
A41	Ammo	Ge4-Gemmatimonadota (order SG8-23)	4	FALSE	Gemmatimonadota	Gemmatimonadota (order SG8-23)	Ge4	2	2.2838e+06	2.24341e-05	2.84558e-06
A41	Ammo	S1-Alkalispirochaeta	4	FALSE	Spirochaetota	Alkalispirochaeta	S1	1	2.15927e+06	1.1217e-05	2.69042e-06
A41	Ammo	B15-Balneolaceae	4	FALSE	Bacteroidota	Balneolaceae	B15	1	1.5637e+06	1.1217e-05	1.94836e-06
A41	Ammo	P5-Phycisphaerales (family SM1A02)	4	FALSE	Planctomycetota	Phycisphaerales (family SM1A02)	P5	2	1.54988e+06	2.24341e-05	1.93114e-06
A41	Ammo	P1-Pirellulaceae (genus UBA6163)	4	FALSE	Planctomycetota	Pirellulaceae (genus UBA6163)	P1	1	1.38097e+06	1.1217e-05	1.72067e-06
A41	Ammo	B6-Saprospiraceae	4	FALSE	Bacteroidota	Saprospiraceae	B6	2	1.21691e+06	2.24341e-05	1.51626e-06
A41	Ammo	A5-Rhodobacteraceae	4	FALSE	Proteobacteria	Rhodobacteraceae	A5	3	1.17224e+06	3.36511e-05	1.4606e-06
A41	Ammo	S8-Spirochaetales	4	FALSE	Spirochaetota	Spirochaetales	S8	1	1.08684e+06	1.1217e-05	1.35418e-06
A41	Ammo	P10-Planctomycetota (family UBA11346)	4	FALSE	Planctomycetota	Planctomycetota (family UBA11346)	P10	1	638444	1.1217e-05	7.95493e-07
A41	Ammo	G9-Competibacteraceae	4	FALSE	Proteobacteria	Competibacteraceae	G9	3	381424	3.36511e-05	4.7525e-07
A41	Ammo	A2-Natronohydrobacter	4	FALSE	Proteobacteria	Natronohydrobacter	A2	1	178777	1.1217e-05	2.22754e-07
A41	Ammo	F1-Bacillus "AQ"	4	FALSE	Firmicutes	Bacillus "AQ"	F1	2	158667	2.24341e-05	1.97697e-07
A41	Ammo	B3-Bacteroidales (family UBA7960)	4	FALSE	Bacteroidota	Bacteroidales (family UBA7960)	B3	1	131162	1.1217e-05	1.63427e-07
A51	Ammo	C5-Sodalinema	5	FALSE	Cyanobacteriota	Sodalinema	C5	29123	8.04414e+11	0.44755	0.58646
A51	Ammo	C6-Nodularia	5	FALSE	Cyanobacteriota	Nodularia	C6	4203	6.53204e+10	0.06459	0.047622
A51	Ammo	C4-Arthrospira	5	FALSE	Cyanobacteriota	Arthrospira	C4	4092	5.53635e+10	0.0628842	0.0403629
A51	Ammo	C8-Gloeocapsa	5	FALSE	Cyanobacteriota	Gloeocapsa	C8	3017	4.06508e+10	0.046364	0.0296366
A51	Ammo	C2-Nodosilinea	5	FALSE	Cyanobacteriota	Nodosilinea	C2	3389	3.36564e+10	0.0520808	0.0245373
A51	Ammo	G8-Thiohalocapsa	5	FALSE	Proteobacteria	Thiohalocapsa	G8	4046	3.07411e+10	0.0621773	0.0224118
A51	Ammo	C1-Nodosilinea	5	FALSE	Cyanobacteriota	Nodosilinea	C1	2281	2.80384e+10	0.0350535	0.0204415
A51	Ammo	C3-Phormidesmiaceae	5	FALSE	Cyanobacteriota	Phormidesmiaceae	C3	1164	1.13523e+10	0.0178879	0.00827641
A51	Ammo	C7-Cyanobium	5	FALSE	Cyanobacteriota	Cyanobium	C7	695	2.61371e+09	0.0106805	0.00190553
A51	Ammo	P4-Phycisphaerales (family SM1A02)	5	FALSE	Planctomycetota	Phycisphaerales (family SM1A02)	P4	130	2.56715e+09	0.00199779	0.00187158
A51	Ammo	A7-Geminicoccales	5	FALSE	Proteobacteria	Geminicoccales	A7	125	5.9701e+08	0.00192095	0.000435252
A51	Ammo	Ge3-Gemmatimonadota (order SG8-23)	5	FALSE	Gemmatimonadota	Gemmatimonadota (order SG8-23)	Ge3	80	3.62241e+08	0.00122941	0.000264093
A51	Ammo	B7-Saprospiraceae	5	FALSE	Bacteroidota	Saprospiraceae	B7	66	3.03042e+08	0.00101426	0.000220933
A51	Ammo	C9-Spirulina	5	FALSE	Cyanobacteriota	Spirulina	C9	64	2.25505e+08	0.000983526	0.000164405
A51	Ammo	G6-Ectothiorhodospira	5	FALSE	Proteobacteria	Ectothiorhodospira	G6	12	1.82604e+08	0.000184411	0.000133128
A51	Ammo	D1-Desulfonatronum	5	FALSE	Desulfobacterota	Desulfonatronum	D1	43	1.32246e+08	0.000660806	9.64141e-05
A51	Ammo	Ch2-Anaerolineae (genus GCA-2794505)	5	FALSE	Chloroflexota	Anaerolineae (genus GCA-2794505)	Ch2	35	8.12008e+07	0.000537866	5.91996e-05
A51	Ammo	G1-Wenzhouxiangella	5	FALSE	Proteobacteria	Wenzhouxiangella	G1	9	3.57216e+07	0.000138308	2.60429e-05
A51	Ammo	G2-Wenzhouxiangella	5	FALSE	Proteobacteria	Wenzhouxiangella	G2	9	1.66033e+07	0.000138308	1.21047e-05
A51	Ammo	P1-Pirellulaceae (genus UBA6163)	5	FALSE	Planctomycetota	Pirellulaceae (genus UBA6163)	P1	6	1.38717e+07	9.22056e-05	1.01132e-05
A51	Ammo	G5-Thioalkalivibrionaceae	5	FALSE	Proteobacteria	Thioalkalivibrionaceae	G5	4	1.128e+07	6.14704e-05	8.2237e-06
A51	Ammo	G7-Gammaproteobacteria	5	FALSE	Proteobacteria	Gammaproteobacteria	G7	3	1.01155e+07	4.61028e-05	7.37474e-06
A51	Ammo	G4-Thioalkalivibrionaceae	5	FALSE	Proteobacteria	Thioalkalivibrionaceae	G4	3	6.82804e+06	4.61028e-05	4.978e-06
A51	Ammo	Ge2-Gemmatimonadota (order SG8-23)	5	FALSE	Gemmatimonadota	Gemmatimonadota (order SG8-23)	Ge2	2	5.73074e+06	3.07352e-05	4.17801e-06
A51	Ammo	Ge1-Gemmatimonadota (order SG8-23)	5	FALSE	Gemmatimonadota	Gemmatimonadota (order SG8-23)	Ge1	4	4.46978e+06	6.14704e-05	3.2587e-06
A51	Ammo	Bd1-Bdellovibrionota (family UBA2394)	5	FALSE	Bdellovibrionota	Bdellovibrionota (family UBA2394)	Bd1	2	4.40429e+06	3.07352e-05	3.21095e-06
A51	Ammo	F2-Alkalibacterium	5	FALSE	Firmicutes	Alkalibacterium	F2	2	3.69963e+06	3.07352e-05	2.69722e-06
A51	Ammo	S3-Spirochaetales	5	FALSE	Spirochaetota	Spirochaetales	S3	1	2.05367e+06	1.53676e-05	1.49723e-06
A51	Ammo	B13-Balneolaceae (genus UBA2664)	5	FALSE	Bacteroidota	Balneolaceae (genus UBA2664)	B13	1	1.526e+06	1.53676e-05	1.11253e-06
A51	Ammo	P9-Planctomycetota (family UBA11346)	5	FALSE	Planctomycetota	Planctomycetota (family UBA11346)	P9	1	1.42611e+06	1.53676e-05	1.03971e-06
A51	Ammo	Ch1-Nitrolancea	5	FALSE	Chloroflexota	Nitrolancea	Ch1	1	1.37195e+06	1.53676e-05	1.00022e-06
A61	Ammo	C5-Sodalinema	6	FALSE	Cyanobacteriota	Sodalinema	C5	11121	1.19241e+11	0.176729	0.215148
A61	Ammo	C1-Nodosilinea	6	FALSE	Cyanobacteriota	Nodosilinea	C1	10086	1.03253e+11	0.160281	0.1863
A61	Ammo	G8-Thiohalocapsa	6	FALSE	Proteobacteria	Thiohalocapsa	G8	13690	9.24974e+10	0.217554	0.166894
A61	Ammo	C2-Nodosilinea	6	FALSE	Cyanobacteriota	Nodosilinea	C2	3731	7.28651e+10	0.0592909	0.131471
A61	Ammo	C4-Arthrospira	6	FALSE	Cyanobacteriota	Arthrospira	C4	1181	1.50099e+10	0.0187678	0.0270825
A61	Ammo	C6-Nodularia	6	FALSE	Cyanobacteriota	Nodularia	C6	1052	9.20338e+09	0.0167178	0.0166058
A61	Ammo	A7-Geminicoccales	6	FALSE	Proteobacteria	Geminicoccales	A7	1591	8.53494e+09	0.0252833	0.0153997
A61	Ammo	C8-Gloeocapsa	6	FALSE	Cyanobacteriota	Gloeocapsa	C8	392	3.89369e+09	0.00622944	0.00702542
A61	Ammo	C3-Phormidesmiaceae	6	FALSE	Cyanobacteriota	Phormidesmiaceae	C3	307	3.44676e+09	0.00487867	0.00621902
A61	Ammo	G2-Wenzhouxiangella	6	FALSE	Proteobacteria	Wenzhouxiangella	G2	470	3.30581e+09	0.00746897	0.00596471
A61	Ammo	Ge1-Gemmatimonadota (order SG8-23)	6	FALSE	Gemmatimonadota	Gemmatimonadota (order SG8-23)	Ge1	522	1.51133e+09	0.00829533	0.00272691
A61	Ammo	G4-Thioalkalivibrionaceae	6	FALSE	Proteobacteria	Thioalkalivibrionaceae	G4	337	1.45531e+09	0.00535541	0.00262582
A61	Ammo	B13-Balneolaceae (genus UBA2664)	6	FALSE	Bacteroidota	Balneolaceae (genus UBA2664)	B13	126	1.45091e+09	0.00200232	0.00261789
A61	Ammo	D1-Desulfonatronum	6	FALSE	Desulfobacterota	Desulfonatronum	D1	374	1.27536e+09	0.00594339	0.00230115
A61	Ammo	Ge3-Gemmatimonadota (order SG8-23)	6	FALSE	Gemmatimonadota	Gemmatimonadota (order SG8-23)	Ge3	71	1.10001e+09	0.00112829	0.00198477
A61	Ammo	A4-Rhodobacteraceae	6	FALSE	Proteobacteria	Rhodobacteraceae	A4	95	5.59832e+08	0.00150969	0.00101011
A61	Ammo	G6-Ectothiorhodospira	6	FALSE	Proteobacteria	Ectothiorhodospira	G6	60	3.9195e+08	0.000953486	0.0007072
A61	Ammo	S3-Spirochaetales	6	FALSE	Spirochaetota	Spirochaetales	S3	63	3.9041e+08	0.00100116	0.000704422
A61	Ammo	C9-Spirulina	6	FALSE	Cyanobacteriota	Spirulina	C9	92	3.59345e+08	0.00146201	0.00064837
A61	Ammo	G1-Wenzhouxiangella	6	FALSE	Proteobacteria	Wenzhouxiangella	G1	80	2.75244e+08	0.00127131	0.000496626
A61	Ammo	B1-Bacteroidales (family UBA7960)	6	FALSE	Bacteroidota	Bacteroidales (family UBA7960)	B1	83	2.6719e+08	0.00131899	0.000482094
A61	Ammo	P4-Phycisphaerales (family SM1A02)	6	FALSE	Planctomycetota	Phycisphaerales (family SM1A02)	P4	23	2.67084e+08	0.000365503	0.000481902
A61	Ammo	G7-Gammaproteobacteria	6	FALSE	Proteobacteria	Gammaproteobacteria	G7	39	2.52299e+08	0.000619766	0.000455226
A61	Ammo	C7-Cyanobium	6	FALSE	Cyanobacteriota	Cyanobium	C7	213	1.58518e+08	0.00338487	0.000286015
A61	Ammo	B3-Bacteroidales (family UBA7960)	6	FALSE	Bacteroidota	Bacteroidales (family UBA7960)	B3	45	1.52199e+08	0.000715114	0.000274615
A61	Ammo	G5-Thioalkalivibrionaceae	6	FALSE	Proteobacteria	Thioalkalivibrionaceae	G5	67	1.35593e+08	0.00106473	0.000244653
A61	Ammo	S5-Spirochaetales	6	FALSE	Spirochaetota	Spirochaetales	S5	25	1.12914e+08	0.000397286	0.000203732
A61	Ammo	G14-Hahellaceae	6	FALSE	Proteobacteria	Hahellaceae	G14	16	9.87492e+07	0.000254263	0.000178174
A61	Ammo	Ch2-Anaerolineae (genus GCA-2794505)	6	FALSE	Chloroflexota	Anaerolineae (genus GCA-2794505)	Ch2	22	6.74513e+07	0.000349611	0.000121703
A61	Ammo	De1-Trueperaceae	6	FALSE	Deinococcota	Trueperaceae	De1	9	5.00396e+07	0.000143023	9.02869e-05
A61	Ammo	B12-Balneolaceae (genus UBA2664)	6	FALSE	Bacteroidota	Balneolaceae (genus UBA2664)	B12	13	2.13516e+07	0.000206589	3.85249e-05
A61	Ammo	G12-HTCC2089	6	FALSE	Proteobacteria	HTCC2089	G12	8	1.82442e+07	0.000127131	3.29182e-05
A61	Ammo	S4-Spirochaetales	6	FALSE	Spirochaetota	Spirochaetales	S4	7	1.70668e+07	0.00011124	3.07938e-05
A61	Ammo	A9-Rhodospirillales (family 2-12-FULL-67-15)	6	FALSE	Proteobacteria	Rhodospirillales (family 2-12-FULL-67-15)	A9	5	1.55508e+07	7.94571e-05	2.80584e-05
A61	Ammo	G9-Competibacteraceae	6	FALSE	Proteobacteria	Competibacteraceae	G9	39	1.47475e+07	0.000619766	2.66091e-05
A61	Ammo	G10-Halomonas	6	FALSE	Proteobacteria	Halomonas	G10	10	5.84218e+06	0.000158914	1.05411e-05
A61	Ammo	B2-Bacteroidales (family UBA7960)	6	FALSE	Bacteroidota	Bacteroidales (family UBA7960)	B2	4	5.2504e+06	6.35657e-05	9.47336e-06
A61	Ammo	S1-Alkalispirochaeta	6	FALSE	Spirochaetota	Alkalispirochaeta	S1	1	4.17198e+06	1.58914e-05	7.52755e-06
A61	Ammo	Ge4-Gemmatimonadota (order SG8-23)	6	FALSE	Gemmatimonadota	Gemmatimonadota (order SG8-23)	Ge4	2	3.41507e+06	3.17829e-05	6.16184e-06
A61	Ammo	Ac4-Ilumatobacteraceae	6	FALSE	Actinobacteriota	Ilumatobacteraceae	Ac4	6	3.07435e+06	9.53486e-05	5.54709e-06
A61	Ammo	Ac1-Nitriliruptoraceae	6	FALSE	Actinobacteriota	Nitriliruptoraceae	Ac1	2	2.49152e+06	3.17829e-05	4.49548e-06
A61	Ammo	G3-Wenzhouxiangella	6	FALSE	Proteobacteria	Wenzhouxiangella	G3	2	2.1585e+06	3.17829e-05	3.89461e-06
A61	Ammo	Bd1-Bdellovibrionota (family UBA2394)	6	FALSE	Bdellovibrionota	Bdellovibrionota (family UBA2394)	Bd1	2	2.09284e+06	3.17829e-05	3.77613e-06
A61	Ammo	P5-Phycisphaerales (family SM1A02)	6	FALSE	Planctomycetota	Phycisphaerales (family SM1A02)	P5	2	2.09284e+06	3.17829e-05	3.77613e-06
A61	Ammo	P10-Planctomycetota (family UBA11346)	6	FALSE	Planctomycetota	Planctomycetota (family UBA11346)	P10	1	2.04569e+06	1.58914e-05	3.69107e-06
A61	Ammo	B17-Balneolales	6	FALSE	Bacteroidota	Balneolales	B17	1	1.98782e+06	1.58914e-05	3.58665e-06
A61	Ammo	A5-Rhodobacteraceae	6	FALSE	Proteobacteria	Rhodobacteraceae	A5	1	1.75458e+06	1.58914e-05	3.16581e-06
A61	Ammo	G13-Pseudomonas "D"	6	FALSE	Proteobacteria	Pseudomonas "D"	G13	3	1.4467e+06	4.76743e-05	2.6103e-06
A61	Ammo	B16-Balneolales	6	FALSE	Bacteroidota	Balneolales	B16	1	1.34766e+06	1.58914e-05	2.43159e-06
A61	Ammo	S2-Alkalispirochaetaceae	6	FALSE	Spirochaetota	Alkalispirochaetaceae	S2	1	1.07258e+06	1.58914e-05	1.93526e-06
A61	Ammo	P7-Phycisphaerales (family SM1A02)	6	FALSE	Planctomycetota	Phycisphaerales (family SM1A02)	P7	1	921231	1.58914e-05	1.66219e-06
A61	Ammo	V1-Opitutaceae	6	FALSE	Verrucomicrobiota	Opitutaceae	V1	1	472884	1.58914e-05	8.5323e-07
A61	Ammo	P2-Pirellulaceae	6	FALSE	Planctomycetota	Pirellulaceae	P2	1	70320.5	1.58914e-05	1.2688e-07
A71	Ammo	C2-Nodosilinea	7	FALSE	Cyanobacteriota	Nodosilinea	C2	4512	1.61802e+10	0.104816	0.195471
A71	Ammo	C5-Sodalinema	7	FALSE	Cyanobacteriota	Sodalinema	C5	9418	1.58582e+10	0.218784	0.19158
A71	Ammo	C1-Nodosilinea	7	FALSE	Cyanobacteriota	Nodosilinea	C1	6346	1.12207e+10	0.14742	0.135555
A71	Ammo	G8-Thiohalocapsa	7	FALSE	Proteobacteria	Thiohalocapsa	G8	7687	9.76695e+09	0.178572	0.117993
A71	Ammo	C4-Arthrospira	7	FALSE	Cyanobacteriota	Arthrospira	C4	1597	5.34694e+09	0.037099	0.0645956
A71	Ammo	C6-Nodularia	7	FALSE	Cyanobacteriota	Nodularia	C6	1306	3.10865e+09	0.0303389	0.0375551
A71	Ammo	C8-Gloeocapsa	7	FALSE	Cyanobacteriota	Gloeocapsa	C8	514	1.6334e+09	0.0119404	0.0197328
A71	Ammo	A7-Geminicoccales	7	FALSE	Proteobacteria	Geminicoccales	A7	553	6.67166e+08	0.0128464	0.00805994
A71	Ammo	C3-Phormidesmiaceae	7	FALSE	Cyanobacteriota	Phormidesmiaceae	C3	318	6.38398e+08	0.00738727	0.0077124
A71	Ammo	C7-Cyanobium	7	FALSE	Cyanobacteriota	Cyanobium	C7	864	5.98685e+08	0.0200711	0.00723263
A71	Ammo	P4-Phycisphaerales (family SM1A02)	7	FALSE	Planctomycetota	Phycisphaerales (family SM1A02)	P4	118	4.9786e+08	0.00274119	0.00601458
A71	Ammo	G2-Wenzhouxiangella	7	FALSE	Proteobacteria	Wenzhouxiangella	G2	220	3.18271e+08	0.00511069	0.00384498
A71	Ammo	Ge1-Gemmatimonadota (order SG8-23)	7	FALSE	Gemmatimonadota	Gemmatimonadota (order SG8-23)	Ge1	283	1.71517e+08	0.00657421	0.00207207
A71	Ammo	G1-Wenzhouxiangella	7	FALSE	Proteobacteria	Wenzhouxiangella	G1	150	1.25205e+08	0.00348456	0.00151258
A71	Ammo	P1-Pirellulaceae (genus UBA6163)	7	FALSE	Planctomycetota	Pirellulaceae (genus UBA6163)	P1	33	7.43563e+07	0.000766604	0.000898288
A71	Ammo	G7-Gammaproteobacteria	7	FALSE	Proteobacteria	Gammaproteobacteria	G7	66	7.34448e+07	0.00153321	0.000887276
A71	Ammo	C9-Spirulina	7	FALSE	Cyanobacteriota	Spirulina	C9	78	6.78653e+07	0.00181197	0.000819871
A71	Ammo	D1-Desulfonatronum	7	FALSE	Desulfobacterota	Desulfonatronum	D1	54	1.96818e+07	0.00125444	0.000237773
A71	Ammo	F2-Alkalibacterium	7	FALSE	Firmicutes	Alkalibacterium	F2	35	1.68859e+07	0.000813065	0.000203996
A71	Ammo	G4-Thioalkalivibrionaceae	7	FALSE	Proteobacteria	Thioalkalivibrionaceae	G4	34	1.62618e+07	0.000789834	0.000196457
A71	Ammo	G10-Halomonas	7	FALSE	Proteobacteria	Halomonas	G10	9	8.43327e+06	0.000209074	0.000101881
A71	Ammo	G5-Thioalkalivibrionaceae	7	FALSE	Proteobacteria	Thioalkalivibrionaceae	G5	12	6.40666e+06	0.000278765	7.73979e-05
A71	Ammo	Ch2-Anaerolineae (genus GCA-2794505)	7	FALSE	Chloroflexota	Anaerolineae (genus GCA-2794505)	Ch2	11	5.80668e+06	0.000255535	7.01497e-05
A71	Ammo	S3-Spirochaetales	7	FALSE	Spirochaetota	Spirochaetales	S3	14	5.71982e+06	0.000325226	6.91003e-05
A71	Ammo	A4-Rhodobacteraceae	7	FALSE	Proteobacteria	Rhodobacteraceae	A4	9	4.48018e+06	0.000209074	5.41244e-05
A71	Ammo	B1-Bacteroidales (family UBA7960)	7	FALSE	Bacteroidota	Bacteroidales (family UBA7960)	B1	9	4.23526e+06	0.000209074	5.11656e-05
A71	Ammo	G9-Competibacteraceae	7	FALSE	Proteobacteria	Competibacteraceae	G9	1	407156	2.32304e-05	4.91879e-06
A71	Ammo	G6-Ectothiorhodospira	7	FALSE	Proteobacteria	Ectothiorhodospira	G6	1	366939	2.32304e-05	4.43294e-06
A71	Ammo	B13-Balneolaceae (genus UBA2664)	7	FALSE	Bacteroidota	Balneolaceae (genus UBA2664)	B13	1	162521	2.32304e-05	1.96339e-06
B01	Blank	C5-Sodalinema	0	TRUE	Cyanobacteriota	Sodalinema	C5	27985	2.33171e+11	0.294359	0.328421
B01	Blank	G8-Thiohalocapsa	0	TRUE	Proteobacteria	Thiohalocapsa	G8	18249	1.20002e+11	0.191951	0.169023
B01	Blank	C1-Nodosilinea	0	TRUE	Cyanobacteriota	Nodosilinea	C1	5815	4.85545e+10	0.0611648	0.068389
B01	Blank	C2-Nodosilinea	0	TRUE	Cyanobacteriota	Nodosilinea	C2	3047	4.58229e+10	0.0320497	0.0645414
B01	Blank	C4-Arthrospira	0	TRUE	Cyanobacteriota	Arthrospira	C4	1295	1.54381e+10	0.0136214	0.0217446
B01	Blank	C6-Nodularia	0	TRUE	Cyanobacteriota	Nodularia	C6	1688	1.47095e+10	0.0177552	0.0207183
B01	Blank	Ge3-Gemmatimonadota (order SG8-23)	0	TRUE	Gemmatimonadota	Gemmatimonadota (order SG8-23)	Ge3	270	8.91151e+09	0.00283998	0.0125518
B01	Blank	C8-Gloeocapsa	0	TRUE	Cyanobacteriota	Gloeocapsa	C8	620	7.60972e+09	0.00652144	0.0107183
B01	Blank	C7-Cyanobium	0	TRUE	Cyanobacteriota	Cyanobium	C7	3288	5.17128e+09	0.0345847	0.00728374
B01	Blank	D1-Desulfonatronum	0	TRUE	Desulfobacterota	Desulfonatronum	D1	1011	4.36478e+09	0.0106342	0.00614778
B01	Blank	P4-Phycisphaerales (family SM1A02)	0	TRUE	Planctomycetota	Phycisphaerales (family SM1A02)	P4	74	4.34171e+09	0.000778366	0.00611529
B01	Blank	A7-Geminicoccales	0	TRUE	Proteobacteria	Geminicoccales	A7	1037	4.26868e+09	0.0109076	0.00601243
B01	Blank	C3-Phormidesmiaceae	0	TRUE	Cyanobacteriota	Phormidesmiaceae	C3	444	3.08033e+09	0.00467019	0.00433864
B01	Blank	G2-Wenzhouxiangella	0	TRUE	Proteobacteria	Wenzhouxiangella	G2	519	3.07426e+09	0.00545908	0.00433009
B01	Blank	C9-Spirulina	0	TRUE	Cyanobacteriota	Spirulina	C9	246	1.03026e+09	0.00258754	0.00145112
B01	Blank	Ge1-Gemmatimonadota (order SG8-23)	0	TRUE	Gemmatimonadota	Gemmatimonadota (order SG8-23)	Ge1	293	9.3127e+08	0.00308191	0.00131169
B01	Blank	Ch2-Anaerolineae (genus GCA-2794505)	0	TRUE	Chloroflexota	Anaerolineae (genus GCA-2794505)	Ch2	351	8.82033e+08	0.00369198	0.00124234
B01	Blank	G6-Ectothiorhodospira	0	TRUE	Proteobacteria	Ectothiorhodospira	G6	93	8.23683e+08	0.000978216	0.00116016
B01	Blank	G1-Wenzhouxiangella	0	TRUE	Proteobacteria	Wenzhouxiangella	G1	146	4.3977e+08	0.00153569	0.000619416
B01	Blank	Ge2-Gemmatimonadota (order SG8-23)	0	TRUE	Gemmatimonadota	Gemmatimonadota (order SG8-23)	Ge2	57	4.25427e+08	0.000599552	0.000599213
B01	Blank	G7-Gammaproteobacteria	0	TRUE	Proteobacteria	Gammaproteobacteria	G7	58	3.84155e+08	0.00061007	0.000541082
B01	Blank	B14-Balneolaceae (genus UBA2664)	0	TRUE	Bacteroidota	Balneolaceae (genus UBA2664)	B14	49	3.3008e+08	0.000515404	0.000464917
B01	Blank	Ge4-Gemmatimonadota (order SG8-23)	0	TRUE	Gemmatimonadota	Gemmatimonadota (order SG8-23)	Ge4	20	1.50991e+08	0.000210369	0.00021267
B01	Blank	A4-Rhodobacteraceae	0	TRUE	Proteobacteria	Rhodobacteraceae	A4	39	1.30601e+08	0.00041022	0.000183951
B01	Blank	S3-Spirochaetales	0	TRUE	Spirochaetota	Spirochaetales	S3	34	1.00858e+08	0.000357627	0.000142058
B01	Blank	G4-Thioalkalivibrionaceae	0	TRUE	Proteobacteria	Thioalkalivibrionaceae	G4	41	7.69392e+07	0.000431257	0.000108369
B01	Blank	G5-Thioalkalivibrionaceae	0	TRUE	Proteobacteria	Thioalkalivibrionaceae	G5	71	6.87579e+07	0.00074681	9.68453e-05
B01	Blank	V2-Puniceicoccaceae (genus BACL24)	0	TRUE	Verrucomicrobiota	Puniceicoccaceae (genus BACL24)	V2	13	5.10464e+07	0.00013674	7.18988e-05
B01	Blank	B13-Balneolaceae (genus UBA2664)	0	TRUE	Bacteroidota	Balneolaceae (genus UBA2664)	B13	19	4.43278e+07	0.000199851	6.24356e-05
B01	Blank	My2-Myxococcota (family UBA4248)	0	TRUE	Myxococcota	Myxococcota (family UBA4248)	My2	17	3.9264e+07	0.000178814	5.53032e-05
B01	Blank	A10-Micavibrionales	0	TRUE	Proteobacteria	Micavibrionales	A10	11	3.66059e+07	0.000115703	5.15593e-05
B01	Blank	A5-Rhodobacteraceae	0	TRUE	Proteobacteria	Rhodobacteraceae	A5	13	3.12221e+07	0.00013674	4.39763e-05
B01	Blank	V1-Opitutaceae	0	TRUE	Verrucomicrobiota	Opitutaceae	V1	28	2.51617e+07	0.000294517	3.54401e-05
B01	Blank	A6-Salinarimonas	0	TRUE	Proteobacteria	Salinarimonas	A6	4	2.42859e+07	4.20738e-05	3.42066e-05
B01	Blank	B6-Saprospiraceae	0	TRUE	Bacteroidota	Saprospiraceae	B6	15	2.30973e+07	0.000157777	3.25326e-05
B01	Blank	Ac1-Nitriliruptoraceae	0	TRUE	Actinobacteriota	Nitriliruptoraceae	Ac1	9	2.02145e+07	9.46661e-05	2.84721e-05
B01	Blank	P10-Planctomycetota (family UBA11346)	0	TRUE	Planctomycetota	Planctomycetota (family UBA11346)	P10	20	1.71754e+07	0.000210369	2.41916e-05
B01	Blank	S4-Spirochaetales	0	TRUE	Spirochaetota	Spirochaetales	S4	5	1.34195e+07	5.25923e-05	1.89014e-05
B01	Blank	F2-Alkalibacterium	0	TRUE	Firmicutes	Alkalibacterium	F2	19	1.33005e+07	0.000199851	1.87337e-05
B01	Blank	A9-Rhodospirillales (family 2-12-FULL-67-15)	0	TRUE	Proteobacteria	Rhodospirillales (family 2-12-FULL-67-15)	A9	5	1.28785e+07	5.25923e-05	1.81393e-05
B01	Blank	A1-Roseinatronobacter	0	TRUE	Proteobacteria	Roseinatronobacter	A1	3	1.05642e+07	3.15554e-05	1.48796e-05
B01	Blank	G13-Pseudomonas "D"	0	TRUE	Proteobacteria	Pseudomonas "D"	G13	6	1.04554e+07	6.31107e-05	1.47265e-05
B01	Blank	A2-Natronohydrobacter	0	TRUE	Proteobacteria	Natronohydrobacter	A2	7	6.07552e+06	7.36292e-05	8.55736e-06
B01	Blank	P2-Pirellulaceae	0	TRUE	Planctomycetota	Pirellulaceae	P2	8	4.56954e+06	8.41476e-05	6.43619e-06
B01	Blank	My1-Myxococcota (family GCA-2862545)	0	TRUE	Myxococcota	Myxococcota (family GCA-2862545)	My1	1	4.45227e+06	1.05185e-05	6.27101e-06
B01	Blank	G10-Halomonas	0	TRUE	Proteobacteria	Halomonas	G10	5	3.43606e+06	5.25923e-05	4.83968e-06
B01	Blank	G14-Hahellaceae	0	TRUE	Proteobacteria	Hahellaceae	G14	1	2.13713e+06	1.05185e-05	3.01015e-06
B01	Blank	A8-Rhodospirillales (family 2-12-FULL-67-15)	0	TRUE	Proteobacteria	Rhodospirillales (family 2-12-FULL-67-15)	A8	1	1.6708e+06	1.05185e-05	2.35332e-06
B01	Blank	De1-Trueperaceae	0	TRUE	Deinococcota	Trueperaceae	De1	3	1.50806e+06	3.15554e-05	2.1241e-06
B01	Blank	P9-Planctomycetota (family UBA11346)	0	TRUE	Planctomycetota	Planctomycetota (family UBA11346)	P9	3	942679	3.15554e-05	1.32776e-06
B01	Blank	P8-Phycisphaerales (family SM1A02)	0	TRUE	Planctomycetota	Phycisphaerales (family SM1A02)	P8	2	827922	2.10369e-05	1.16613e-06
B01	Blank	G9-Competibacteraceae	0	TRUE	Proteobacteria	Competibacteraceae	G9	2	820455	2.10369e-05	1.15561e-06
B01	Blank	E1-Eukaryota	0	TRUE	Eukaryota	Eukaryota	E1	1	816452	1.05185e-05	1.14997e-06
B01	Blank	G3-Wenzhouxiangella	0	TRUE	Proteobacteria	Wenzhouxiangella	G3	2	743228	2.10369e-05	1.04684e-06
B01	Blank	S6-Spirochaetales	0	TRUE	Spirochaetota	Spirochaetales	S6	3	736462	3.15554e-05	1.03731e-06
B01	Blank	F1-Bacillus "AQ"	0	TRUE	Firmicutes	Bacillus "AQ"	F1	1	159292	1.05185e-05	2.24363e-07
B01	Blank	S2-Alkalispirochaetaceae	0	TRUE	Spirochaetota	Alkalispirochaetaceae	S2	1	122160	1.05185e-05	1.72063e-07
B11	Blank	C5-Sodalinema	1	TRUE	Cyanobacteriota	Sodalinema	C5	30661	3.19202e+11	0.263402	0.347046
B11	Blank	G8-Thiohalocapsa	1	TRUE	Proteobacteria	Thiohalocapsa	G8	25690	1.58853e+11	0.220697	0.172709
B11	Blank	C1-Nodosilinea	1	TRUE	Cyanobacteriota	Nodosilinea	C1	14785	1.07393e+11	0.127015	0.11676
B11	Blank	C2-Nodosilinea	1	TRUE	Cyanobacteriota	Nodosilinea	C2	8311	9.8941e+10	0.0713979	0.107571
B11	Blank	C4-Arthrospira	1	TRUE	Cyanobacteriota	Arthrospira	C4	3686	3.00427e+10	0.0316656	0.0326632
B11	Blank	C6-Nodularia	1	TRUE	Cyanobacteriota	Nodularia	C6	4034	2.4526e+10	0.0346552	0.0266653
B11	Blank	C8-Gloeocapsa	1	TRUE	Cyanobacteriota	Gloeocapsa	C8	2211	1.51611e+10	0.0189942	0.0164836
B11	Blank	C3-Phormidesmiaceae	1	TRUE	Cyanobacteriota	Phormidesmiaceae	C3	1420	7.42558e+09	0.0121989	0.00807329
B11	Blank	Ac2-Nitriliruptoraceae	1	TRUE	Actinobacteriota	Nitriliruptoraceae	Ac2	130	6.0463e+09	0.0011168	0.0065737
B11	Blank	A7-Geminicoccales	1	TRUE	Proteobacteria	Geminicoccales	A7	1146	4.25548e+09	0.00984502	0.00462668
B11	Blank	D1-Desulfonatronum	1	TRUE	Desulfobacterota	Desulfonatronum	D1	720	2.4544e+09	0.00618535	0.00266849
B11	Blank	P4-Phycisphaerales (family SM1A02)	1	TRUE	Planctomycetota	Phycisphaerales (family SM1A02)	P4	123	2.24851e+09	0.00105666	0.00244464
B11	Blank	G2-Wenzhouxiangella	1	TRUE	Proteobacteria	Wenzhouxiangella	G2	380	1.54597e+09	0.00326449	0.00168082
B11	Blank	C9-Spirulina	1	TRUE	Cyanobacteriota	Spirulina	C9	390	1.32759e+09	0.0033504	0.00144339
B11	Blank	Ge1-Gemmatimonadota (order SG8-23)	1	TRUE	Gemmatimonadota	Gemmatimonadota (order SG8-23)	Ge1	458	1.23863e+09	0.00393457	0.00134667
B11	Blank	E1-Eukaryota	1	TRUE	Eukaryota	Eukaryota	E1	57	7.6113e+08	0.000489674	0.000827521
B11	Blank	My1-Myxococcota (family GCA-2862545)	1	TRUE	Myxococcota	Myxococcota (family GCA-2862545)	My1	153	6.8457e+08	0.00131439	0.000744284
B11	Blank	G7-Gammaproteobacteria	1	TRUE	Proteobacteria	Gammaproteobacteria	G7	92	6.04913e+08	0.000790351	0.000657678
B11	Blank	Ch2-Anaerolineae (genus GCA-2794505)	1	TRUE	Chloroflexota	Anaerolineae (genus GCA-2794505)	Ch2	171	5.95651e+08	0.00146902	0.000647608
B11	Blank	C7-Cyanobium	1	TRUE	Cyanobacteriota	Cyanobium	C7	189	3.42172e+08	0.00162366	0.000372019
B11	Blank	Ge3-Gemmatimonadota (order SG8-23)	1	TRUE	Gemmatimonadota	Gemmatimonadota (order SG8-23)	Ge3	46	2.37514e+08	0.000395175	0.000258232
B11	Blank	G4-Thioalkalivibrionaceae	1	TRUE	Proteobacteria	Thioalkalivibrionaceae	G4	77	2.3101e+08	0.000661489	0.00025116
B11	Blank	A10-Micavibrionales	1	TRUE	Proteobacteria	Micavibrionales	A10	29	1.94424e+08	0.000249132	0.000211383
B11	Blank	S3-Spirochaetales	1	TRUE	Spirochaetota	Spirochaetales	S3	55	1.68889e+08	0.000472492	0.000183621
B11	Blank	A4-Rhodobacteraceae	1	TRUE	Proteobacteria	Rhodobacteraceae	A4	88	1.68493e+08	0.000755988	0.00018319
B11	Blank	B7-Saprospiraceae	1	TRUE	Bacteroidota	Saprospiraceae	B7	33	1.28788e+08	0.000283495	0.000140022
B11	Blank	G1-Wenzhouxiangella	1	TRUE	Proteobacteria	Wenzhouxiangella	G1	29	4.26864e+07	0.000249132	4.64098e-05
B11	Blank	G6-Ectothiorhodospira	1	TRUE	Proteobacteria	Ectothiorhodospira	G6	36	3.93128e+07	0.000309268	4.27419e-05
B11	Blank	B13-Balneolaceae (genus UBA2664)	1	TRUE	Bacteroidota	Balneolaceae (genus UBA2664)	B13	7	1.83589e+07	6.01354e-05	1.99603e-05
B11	Blank	A8-Rhodospirillales (family 2-12-FULL-67-15)	1	TRUE	Proteobacteria	Rhodospirillales (family 2-12-FULL-67-15)	A8	9	1.73933e+07	7.73169e-05	1.89104e-05
B11	Blank	G3-Wenzhouxiangella	1	TRUE	Proteobacteria	Wenzhouxiangella	G3	4	6.79771e+06	3.43631e-05	7.39065e-06
B11	Blank	A5-Rhodobacteraceae	1	TRUE	Proteobacteria	Rhodobacteraceae	A5	5	4.74259e+06	4.29539e-05	5.15628e-06
B11	Blank	G5-Thioalkalivibrionaceae	1	TRUE	Proteobacteria	Thioalkalivibrionaceae	G5	3	3.35859e+06	2.57723e-05	3.65155e-06
B11	Blank	G13-Pseudomonas "D"	1	TRUE	Proteobacteria	Pseudomonas "D"	G13	3	3.22755e+06	2.57723e-05	3.50908e-06
B11	Blank	B10-Schleiferia	1	TRUE	Bacteroidota	Schleiferia	B10	1	1.50683e+06	8.59077e-06	1.63826e-06
B11	Blank	B9-Flavobacteriales	1	TRUE	Bacteroidota	Flavobacteriales	B9	2	1.50099e+06	1.71815e-05	1.63191e-06
B11	Blank	Ac1-Nitriliruptoraceae	1	TRUE	Actinobacteriota	Nitriliruptoraceae	Ac1	2	1.39346e+06	1.71815e-05	1.51501e-06
B11	Blank	Ge4-Gemmatimonadota (order SG8-23)	1	TRUE	Gemmatimonadota	Gemmatimonadota (order SG8-23)	Ge4	2	1.33979e+06	1.71815e-05	1.45665e-06
B11	Blank	P5-Phycisphaerales (family SM1A02)	1	TRUE	Planctomycetota	Phycisphaerales (family SM1A02)	P5	1	1.25255e+06	8.59077e-06	1.36181e-06
B11	Blank	A9-Rhodospirillales (family 2-12-FULL-67-15)	1	TRUE	Proteobacteria	Rhodospirillales (family 2-12-FULL-67-15)	A9	1	1.13826e+06	8.59077e-06	1.23754e-06
B11	Blank	B8-Chitinophagales (family UBA2359)	1	TRUE	Bacteroidota	Chitinophagales (family UBA2359)	B8	1	677068	8.59077e-06	7.36127e-07
B11	Blank	S5-Spirochaetales	1	TRUE	Spirochaetota	Spirochaetales	S5	1	584641	8.59077e-06	6.35638e-07
B21	Blank	C2-Nodosilinea	2	TRUE	Cyanobacteriota	Nodosilinea	C2	6852	3.52273e+11	0.115671	0.286961
B21	Blank	C1-Nodosilinea	2	TRUE	Cyanobacteriota	Nodosilinea	C1	13680	2.50832e+11	0.230937	0.204327
B21	Blank	G8-Thiohalocapsa	2	TRUE	Proteobacteria	Thiohalocapsa	G8	15347	2.16835e+11	0.259078	0.176634
B21	Blank	C5-Sodalinema	2	TRUE	Cyanobacteriota	Sodalinema	C5	4652	1.12754e+11	0.078532	0.0918493
B21	Blank	C4-Arthrospira	2	TRUE	Cyanobacteriota	Arthrospira	C4	2399	7.19845e+10	0.0404983	0.0586384
B21	Blank	A7-Geminicoccales	2	TRUE	Proteobacteria	Geminicoccales	A7	1696	1.87919e+10	0.0286308	0.0153078
B21	Blank	C6-Nodularia	2	TRUE	Cyanobacteriota	Nodularia	C6	921	1.15991e+10	0.0155477	0.00944863
B21	Blank	C8-Gloeocapsa	2	TRUE	Cyanobacteriota	Gloeocapsa	C8	536	7.73651e+09	0.0090484	0.00630215
B21	Blank	D1-Desulfonatronum	2	TRUE	Desulfobacterota	Desulfonatronum	D1	364	3.26472e+09	0.00614481	0.00265944
B21	Blank	G2-Wenzhouxiangella	2	TRUE	Proteobacteria	Wenzhouxiangella	G2	278	2.7032e+09	0.00469301	0.00220202
B21	Blank	P4-Phycisphaerales (family SM1A02)	2	TRUE	Planctomycetota	Phycisphaerales (family SM1A02)	P4	77	2.49535e+09	0.00129986	0.00203271
B21	Blank	C3-Phormidesmiaceae	2	TRUE	Cyanobacteriota	Phormidesmiaceae	C3	189	2.37227e+09	0.00319057	0.00193245
B21	Blank	Ge3-Gemmatimonadota (order SG8-23)	2	TRUE	Gemmatimonadota	Gemmatimonadota (order SG8-23)	Ge3	29	1.25375e+09	0.000489559	0.0010213
B21	Blank	Ge1-Gemmatimonadota (order SG8-23)	2	TRUE	Gemmatimonadota	Gemmatimonadota (order SG8-23)	Ge1	178	1.06467e+09	0.00300488	0.000867282
B21	Blank	G6-Ectothiorhodospira	2	TRUE	Proteobacteria	Ectothiorhodospira	G6	84	9.82325e+08	0.00141803	0.0008002
B21	Blank	C9-Spirulina	2	TRUE	Cyanobacteriota	Spirulina	C9	62	7.66887e+08	0.00104664	0.000624705
B21	Blank	G4-Thioalkalivibrionaceae	2	TRUE	Proteobacteria	Thioalkalivibrionaceae	G4	149	6.79451e+08	0.00251532	0.00055348
B21	Blank	Ge2-Gemmatimonadota (order SG8-23)	2	TRUE	Gemmatimonadota	Gemmatimonadota (order SG8-23)	Ge2	42	6.16914e+08	0.000709016	0.000502537
B21	Blank	G7-Gammaproteobacteria	2	TRUE	Proteobacteria	Gammaproteobacteria	G7	61	5.92187e+08	0.00102976	0.000482395
B21	Blank	My1-Myxococcota (family GCA-2862545)	2	TRUE	Myxococcota	Myxococcota (family GCA-2862545)	My1	27	2.4362e+08	0.000455796	0.000198452
B21	Blank	Ch2-Anaerolineae (genus GCA-2794505)	2	TRUE	Chloroflexota	Anaerolineae (genus GCA-2794505)	Ch2	43	2.2529e+08	0.000725898	0.000183521
B21	Blank	C7-Cyanobium	2	TRUE	Cyanobacteriota	Cyanobium	C7	89	2.01763e+08	0.00150244	0.000164356
B21	Blank	B13-Balneolaceae (genus UBA2664)	2	TRUE	Bacteroidota	Balneolaceae (genus UBA2664)	B13	21	1.85388e+08	0.000354508	0.000151017
B21	Blank	S3-Spirochaetales	2	TRUE	Spirochaetota	Spirochaetales	S3	24	1.82917e+08	0.000405152	0.000149004
B21	Blank	A4-Rhodobacteraceae	2	TRUE	Proteobacteria	Rhodobacteraceae	A4	20	1.64003e+08	0.000337627	0.000133596
B21	Blank	B1-Bacteroidales (family UBA7960)	2	TRUE	Bacteroidota	Bacteroidales (family UBA7960)	B1	21	1.53151e+08	0.000354508	0.000124757
B21	Blank	P7-Phycisphaerales (family SM1A02)	2	TRUE	Planctomycetota	Phycisphaerales (family SM1A02)	P7	32	1.20414e+08	0.000540203	9.80893e-05
B21	Blank	A9-Rhodospirillales (family 2-12-FULL-67-15)	2	TRUE	Proteobacteria	Rhodospirillales (family 2-12-FULL-67-15)	A9	14	1.01473e+08	0.000236339	8.26593e-05
B21	Blank	Bd1-Bdellovibrionota (family UBA2394)	2	TRUE	Bdellovibrionota	Bdellovibrionota (family UBA2394)	Bd1	16	7.88338e+07	0.000270101	6.42178e-05
B21	Blank	P10-Planctomycetota (family UBA11346)	2	TRUE	Planctomycetota	Planctomycetota (family UBA11346)	P10	25	6.37268e+07	0.000422034	5.19118e-05
B21	Blank	G9-Competibacteraceae	2	TRUE	Proteobacteria	Competibacteraceae	G9	6	3.36585e+07	0.000101288	2.74181e-05
B21	Blank	B8-Chitinophagales (family UBA2359)	2	TRUE	Bacteroidota	Chitinophagales (family UBA2359)	B8	9	2.51924e+07	0.000151932	2.05216e-05
B21	Blank	G5-Thioalkalivibrionaceae	2	TRUE	Proteobacteria	Thioalkalivibrionaceae	G5	17	2.43662e+07	0.000286983	1.98486e-05
B21	Blank	P3-Phycisphaerales (family SM1A02)	2	TRUE	Planctomycetota	Phycisphaerales (family SM1A02)	P3	8	2.03102e+07	0.000135051	1.65446e-05
B21	Blank	My2-Myxococcota (family UBA4248)	2	TRUE	Myxococcota	Myxococcota (family UBA4248)	My2	7	1.78307e+07	0.000118169	1.45248e-05
B21	Blank	B12-Balneolaceae (genus UBA2664)	2	TRUE	Bacteroidota	Balneolaceae (genus UBA2664)	B12	5	1.71642e+07	8.44067e-05	1.39819e-05
B21	Blank	A10-Micavibrionales	2	TRUE	Proteobacteria	Micavibrionales	A10	4	1.50884e+07	6.75254e-05	1.2291e-05
B21	Blank	De1-Trueperaceae	2	TRUE	Deinococcota	Trueperaceae	De1	4	1.04891e+07	6.75254e-05	8.54439e-06
B21	Blank	G1-Wenzhouxiangella	2	TRUE	Proteobacteria	Wenzhouxiangella	G1	4	5.45235e+06	6.75254e-05	4.44147e-06
B21	Blank	B17-Balneolales	2	TRUE	Bacteroidota	Balneolales	B17	1	5.42575e+06	1.68813e-05	4.41981e-06
B21	Blank	F4-Acholeplasmataceae	2	TRUE	Firmicutes	Acholeplasmataceae	F4	1	5.42575e+06	1.68813e-05	4.41981e-06
B21	Blank	E1-Eukaryota	2	TRUE	Eukaryota	Eukaryota	E1	1	3.52866e+06	1.68813e-05	2.87444e-06
B21	Blank	A8-Rhodospirillales (family 2-12-FULL-67-15)	2	TRUE	Proteobacteria	Rhodospirillales (family 2-12-FULL-67-15)	A8	1	3.22485e+06	1.68813e-05	2.62696e-06
B31	Blank	C5-Sodalinema	3	TRUE	Cyanobacteriota	Sodalinema	C5	12967	1.20475e+11	0.363191	0.395383
B31	Blank	G8-Thiohalocapsa	3	TRUE	Proteobacteria	Thiohalocapsa	G8	5092	3.53326e+10	0.142621	0.115957
B31	Blank	C1-Nodosilinea	3	TRUE	Cyanobacteriota	Nodosilinea	C1	3529	3.34157e+10	0.0988432	0.109666
B31	Blank	C2-Nodosilinea	3	TRUE	Cyanobacteriota	Nodosilinea	C2	1934	3.06673e+10	0.0541691	0.100646
B31	Blank	C6-Nodularia	3	TRUE	Cyanobacteriota	Nodularia	C6	792	7.98612e+09	0.022183	0.0262094
B31	Blank	C4-Arthrospira	3	TRUE	Cyanobacteriota	Arthrospira	C4	832	7.3759e+09	0.0233034	0.0242067
B31	Blank	C8-Gloeocapsa	3	TRUE	Cyanobacteriota	Gloeocapsa	C8	433	5.31541e+09	0.0121278	0.0174444
B31	Blank	C3-Phormidesmiaceae	3	TRUE	Cyanobacteriota	Phormidesmiaceae	C3	249	2.80676e+09	0.0069742	0.00921142
B31	Blank	P4-Phycisphaerales (family SM1A02)	3	TRUE	Planctomycetota	Phycisphaerales (family SM1A02)	P4	34	1.3706e+09	0.000952301	0.00449812
B31	Blank	G2-Wenzhouxiangella	3	TRUE	Proteobacteria	Wenzhouxiangella	G2	180	1.10426e+09	0.00504159	0.00362404
B31	Blank	A7-Geminicoccales	3	TRUE	Proteobacteria	Geminicoccales	A7	241	9.48906e+08	0.00675013	0.00311418
B31	Blank	C9-Spirulina	3	TRUE	Cyanobacteriota	Spirulina	C9	90	5.41499e+08	0.0025208	0.00177713
B31	Blank	D1-Desulfonatronum	3	TRUE	Desulfobacterota	Desulfonatronum	D1	169	4.64162e+08	0.0047335	0.00152332
B31	Blank	Ch2-Anaerolineae (genus GCA-2794505)	3	TRUE	Chloroflexota	Anaerolineae (genus GCA-2794505)	Ch2	81	3.81129e+08	0.00226872	0.00125081
B31	Blank	G6-Ectothiorhodospira	3	TRUE	Proteobacteria	Ectothiorhodospira	G6	60	3.62141e+08	0.00168053	0.0011885
B31	Blank	G4-Thioalkalivibrionaceae	3	TRUE	Proteobacteria	Thioalkalivibrionaceae	G4	93	2.97307e+08	0.00260482	0.000975722
B31	Blank	Ge1-Gemmatimonadota (order SG8-23)	3	TRUE	Gemmatimonadota	Gemmatimonadota (order SG8-23)	Ge1	81	2.08813e+08	0.00226872	0.000685296
B31	Blank	C7-Cyanobium	3	TRUE	Cyanobacteriota	Cyanobium	C7	338	1.78418e+08	0.00946699	0.000585544
B31	Blank	G1-Wenzhouxiangella	3	TRUE	Proteobacteria	Wenzhouxiangella	G1	57	9.92171e+07	0.0015965	0.000325617
B31	Blank	G5-Thioalkalivibrionaceae	3	TRUE	Proteobacteria	Thioalkalivibrionaceae	G5	42	6.06069e+07	0.00117637	0.000198904
B31	Blank	A6-Salinarimonas	3	TRUE	Proteobacteria	Salinarimonas	A6	3	1.80451e+07	8.40266e-05	5.92216e-05
B31	Blank	B13-Balneolaceae (genus UBA2664)	3	TRUE	Bacteroidota	Balneolaceae (genus UBA2664)	B13	5	1.28303e+07	0.000140044	4.21074e-05
B31	Blank	F2-Alkalibacterium	3	TRUE	Firmicutes	Alkalibacterium	F2	34	1.2339e+07	0.000952301	4.0495e-05
B31	Blank	G7-Gammaproteobacteria	3	TRUE	Proteobacteria	Gammaproteobacteria	G7	1	9.38992e+06	2.80089e-05	3.08165e-05
B31	Blank	Ge2-Gemmatimonadota (order SG8-23)	3	TRUE	Gemmatimonadota	Gemmatimonadota (order SG8-23)	Ge2	1	4.17614e+06	2.80089e-05	1.37055e-05
B31	Blank	G10-Halomonas	3	TRUE	Proteobacteria	Halomonas	G10	7	3.73049e+06	0.000196062	1.2243e-05
B31	Blank	G12-HTCC2089	3	TRUE	Proteobacteria	HTCC2089	G12	11	3.3572e+06	0.000308097	1.10179e-05
B31	Blank	S5-Spirochaetales	3	TRUE	Spirochaetota	Spirochaetales	S5	3	2.95185e+06	8.40266e-05	9.68759e-06
B31	Blank	A10-Micavibrionales	3	TRUE	Proteobacteria	Micavibrionales	A10	1	1.89167e+06	2.80089e-05	6.20822e-06
B31	Blank	A4-Rhodobacteraceae	3	TRUE	Proteobacteria	Rhodobacteraceae	A4	3	1.75267e+06	8.40266e-05	5.75204e-06
B31	Blank	De1-Trueperaceae	3	TRUE	Deinococcota	Trueperaceae	De1	1	1.67462e+06	2.80089e-05	5.49587e-06
B31	Blank	G9-Competibacteraceae	3	TRUE	Proteobacteria	Competibacteraceae	G9	2	902044	5.60177e-05	2.96038e-06
B31	Blank	Ge3-Gemmatimonadota (order SG8-23)	3	TRUE	Gemmatimonadota	Gemmatimonadota (order SG8-23)	Ge3	1	817235	2.80089e-05	2.68205e-06
B31	Blank	P5-Phycisphaerales (family SM1A02)	3	TRUE	Planctomycetota	Phycisphaerales (family SM1A02)	P5	1	803086	2.80089e-05	2.63562e-06
B41	Blank	C5-Sodalinema	4	TRUE	Cyanobacteriota	Sodalinema	C5	17002	8.54957e+10	0.343662	0.32529
B41	Blank	C1-Nodosilinea	4	TRUE	Cyanobacteriota	Nodosilinea	C1	5541	3.96221e+10	0.112	0.150752
B41	Blank	C2-Nodosilinea	4	TRUE	Cyanobacteriota	Nodosilinea	C2	2187	2.64389e+10	0.0442059	0.100593
B41	Blank	G8-Thiohalocapsa	4	TRUE	Proteobacteria	Thiohalocapsa	G8	5696	2.29067e+10	0.115134	0.0871543
B41	Blank	C4-Arthrospira	4	TRUE	Cyanobacteriota	Arthrospira	C4	1290	1.03519e+10	0.0260748	0.0393862
B41	Blank	C6-Nodularia	4	TRUE	Cyanobacteriota	Nodularia	C6	1523	1.01825e+10	0.0307845	0.0387417
B41	Blank	C8-Gloeocapsa	4	TRUE	Cyanobacteriota	Gloeocapsa	C8	958	8.19786e+09	0.0193641	0.0311908
B41	Blank	C3-Phormidesmiaceae	4	TRUE	Cyanobacteriota	Phormidesmiaceae	C3	282	2.9049e+09	0.00570008	0.0110524
B41	Blank	G2-Wenzhouxiangella	4	TRUE	Proteobacteria	Wenzhouxiangella	G2	430	1.76647e+09	0.00869161	0.00672099
B41	Blank	G4-Thioalkalivibrionaceae	4	TRUE	Proteobacteria	Thioalkalivibrionaceae	G4	454	1.4734e+09	0.00917672	0.00560593
B41	Blank	P4-Phycisphaerales (family SM1A02)	4	TRUE	Planctomycetota	Phycisphaerales (family SM1A02)	P4	58	1.45178e+09	0.00117236	0.00552365
B41	Blank	A7-Geminicoccales	4	TRUE	Proteobacteria	Geminicoccales	A7	301	1.05671e+09	0.00608413	0.00402052
B41	Blank	Ch2-Anaerolineae (genus GCA-2794505)	4	TRUE	Chloroflexota	Anaerolineae (genus GCA-2794505)	Ch2	322	1.00525e+09	0.0065086	0.00382474
B41	Blank	C7-Cyanobium	4	TRUE	Cyanobacteriota	Cyanobium	C7	943	8.97621e+08	0.0190609	0.00341522
B41	Blank	D1-Desulfonatronum	4	TRUE	Desulfobacterota	Desulfonatronum	D1	343	8.16121e+08	0.00693307	0.00310514
B41	Blank	Ge1-Gemmatimonadota (order SG8-23)	4	TRUE	Gemmatimonadota	Gemmatimonadota (order SG8-23)	Ge1	213	3.68158e+08	0.00430538	0.00140075
B41	Blank	G6-Ectothiorhodospira	4	TRUE	Proteobacteria	Ectothiorhodospira	G6	115	2.99083e+08	0.0023245	0.00113794
B41	Blank	C9-Spirulina	4	TRUE	Cyanobacteriota	Spirulina	C9	62	2.54433e+08	0.00125321	0.000968053
B41	Blank	G1-Wenzhouxiangella	4	TRUE	Proteobacteria	Wenzhouxiangella	G1	135	2.04933e+08	0.00272876	0.00077972
B41	Blank	G5-Thioalkalivibrionaceae	4	TRUE	Proteobacteria	Thioalkalivibrionaceae	G5	72	1.79989e+08	0.00145534	0.000684815
B41	Blank	P1-Pirellulaceae (genus UBA6163)	4	TRUE	Planctomycetota	Pirellulaceae (genus UBA6163)	P1	32	1.62218e+08	0.000646817	0.0006172
B41	Blank	G7-Gammaproteobacteria	4	TRUE	Proteobacteria	Gammaproteobacteria	G7	67	1.51865e+08	0.00135427	0.000577809
B41	Blank	G13-Pseudomonas "D"	4	TRUE	Proteobacteria	Pseudomonas "D"	G13	26	1.29982e+08	0.000525539	0.000494548
B41	Blank	A4-Rhodobacteraceae	4	TRUE	Proteobacteria	Rhodobacteraceae	A4	39	1.29646e+08	0.000788309	0.000493269
B41	Blank	S3-Spirochaetales	4	TRUE	Spirochaetota	Spirochaetales	S3	22	5.40681e+07	0.000444687	0.000205716
B41	Blank	Ge3-Gemmatimonadota (order SG8-23)	4	TRUE	Gemmatimonadota	Gemmatimonadota (order SG8-23)	Ge3	31	4.80137e+07	0.000626604	0.00018268
B41	Blank	Bd1-Bdellovibrionota (family UBA2394)	4	TRUE	Bdellovibrionota	Bdellovibrionota (family UBA2394)	Bd1	9	1.39547e+07	0.000181917	5.30943e-05
B41	Blank	B7-Saprospiraceae	4	TRUE	Bacteroidota	Saprospiraceae	B7	6	7.74836e+06	0.000121278	2.94806e-05
B41	Blank	S4-Spirochaetales	4	TRUE	Spirochaetota	Spirochaetales	S4	10	7.36361e+06	0.00020213	2.80167e-05
B41	Blank	F2-Alkalibacterium	4	TRUE	Firmicutes	Alkalibacterium	F2	19	6.16309e+06	0.000384048	2.3449e-05
B41	Blank	B12-Balneolaceae (genus UBA2664)	4	TRUE	Bacteroidota	Balneolaceae (genus UBA2664)	B12	4	5.75276e+06	8.08522e-05	2.18878e-05
B41	Blank	G12-HTCC2089	4	TRUE	Proteobacteria	HTCC2089	G12	8	4.62507e+06	0.000161704	1.75972e-05
B41	Blank	G10-Halomonas	4	TRUE	Proteobacteria	Halomonas	G10	3	2.43887e+06	6.06391e-05	9.27929e-06
B41	Blank	B1-Bacteroidales (family UBA7960)	4	TRUE	Bacteroidota	Bacteroidales (family UBA7960)	B1	3	2.37586e+06	6.06391e-05	9.03957e-06
B41	Blank	B8-Chitinophagales (family UBA2359)	4	TRUE	Bacteroidota	Chitinophagales (family UBA2359)	B8	2	1.95002e+06	4.04261e-05	7.41933e-06
B41	Blank	S5-Spirochaetales	4	TRUE	Spirochaetota	Spirochaetales	S5	1	1.44666e+06	2.0213e-05	5.50418e-06
B41	Blank	De1-Trueperaceae	4	TRUE	Deinococcota	Trueperaceae	De1	3	1.22894e+06	6.06391e-05	4.67582e-06
B41	Blank	G9-Competibacteraceae	4	TRUE	Proteobacteria	Competibacteraceae	G9	3	1.12942e+06	6.06391e-05	4.29718e-06
B41	Blank	A3-Rhodobacteraceae	4	TRUE	Proteobacteria	Rhodobacteraceae	A3	2	281224	4.04261e-05	1.06999e-06
B51	Blank	C1-Nodosilinea	5	TRUE	Cyanobacteriota	Nodosilinea	C1	13806	1.21397e+11	0.235919	0.248547
B51	Blank	C5-Sodalinema	5	TRUE	Cyanobacteriota	Sodalinema	C5	11050	9.05997e+10	0.188824	0.185492
B51	Blank	C2-Nodosilinea	5	TRUE	Cyanobacteriota	Nodosilinea	C2	3847	7.47537e+10	0.0657382	0.15305
B51	Blank	G8-Thiohalocapsa	5	TRUE	Proteobacteria	Thiohalocapsa	G8	9929	7.137e+10	0.169668	0.146122
B51	Blank	C4-Arthrospira	5	TRUE	Cyanobacteriota	Arthrospira	C4	1106	1.77116e+10	0.0188995	0.0362626
B51	Blank	C6-Nodularia	5	TRUE	Cyanobacteriota	Nodularia	C6	750	1.03478e+10	0.0128161	0.021186
B51	Blank	P4-Phycisphaerales (family SM1A02)	5	TRUE	Planctomycetota	Phycisphaerales (family SM1A02)	P4	56	3.88297e+09	0.000956938	0.00794993
B51	Blank	C8-Gloeocapsa	5	TRUE	Cyanobacteriota	Gloeocapsa	C8	323	3.26231e+09	0.00551948	0.00667921
B51	Blank	C3-Phormidesmiaceae	5	TRUE	Cyanobacteriota	Phormidesmiaceae	C3	234	2.10039e+09	0.00399863	0.00430031
B51	Blank	A7-Geminicoccales	5	TRUE	Proteobacteria	Geminicoccales	A7	580	2.07958e+09	0.00991114	0.00425771
B51	Blank	D1-Desulfonatronum	5	TRUE	Desulfobacterota	Desulfonatronum	D1	422	1.5674e+09	0.00721121	0.00320907
B51	Blank	Ge1-Gemmatimonadota (order SG8-23)	5	TRUE	Gemmatimonadota	Gemmatimonadota (order SG8-23)	Ge1	522	1.27856e+09	0.00892003	0.0026177
B51	Blank	G2-Wenzhouxiangella	5	TRUE	Proteobacteria	Wenzhouxiangella	G2	226	1.22471e+09	0.00386193	0.00250745
B51	Blank	C7-Cyanobium	5	TRUE	Cyanobacteriota	Cyanobium	C7	952	5.38183e+08	0.0162679	0.00110187
B51	Blank	C9-Spirulina	5	TRUE	Cyanobacteriota	Spirulina	C9	114	4.85846e+08	0.00194805	0.000994713
B51	Blank	G6-Ectothiorhodospira	5	TRUE	Proteobacteria	Ectothiorhodospira	G6	46	3.43667e+08	0.000786056	0.000703618
B51	Blank	G1-Wenzhouxiangella	5	TRUE	Proteobacteria	Wenzhouxiangella	G1	111	3.30384e+08	0.00189679	0.000676423
B51	Blank	S3-Spirochaetales	5	TRUE	Spirochaetota	Spirochaetales	S3	49	2.22569e+08	0.000837321	0.000455684
B51	Blank	Ch2-Anaerolineae (genus GCA-2794505)	5	TRUE	Chloroflexota	Anaerolineae (genus GCA-2794505)	Ch2	106	2.16951e+08	0.00181135	0.000444183
B51	Blank	Ge2-Gemmatimonadota (order SG8-23)	5	TRUE	Gemmatimonadota	Gemmatimonadota (order SG8-23)	Ge2	38	2.05524e+08	0.000649351	0.000420786
B51	Blank	G7-Gammaproteobacteria	5	TRUE	Proteobacteria	Gammaproteobacteria	G7	43	1.93878e+08	0.000734792	0.000396943
B51	Blank	G4-Thioalkalivibrionaceae	5	TRUE	Proteobacteria	Thioalkalivibrionaceae	G4	65	1.60364e+08	0.00111073	0.000328327
B51	Blank	G5-Thioalkalivibrionaceae	5	TRUE	Proteobacteria	Thioalkalivibrionaceae	G5	76	6.79163e+07	0.0012987	0.000139051
B51	Blank	A5-Rhodobacteraceae	5	TRUE	Proteobacteria	Rhodobacteraceae	A5	26	4.84056e+07	0.000444293	9.91048e-05
B51	Blank	A4-Rhodobacteraceae	5	TRUE	Proteobacteria	Rhodobacteraceae	A4	14	3.46513e+07	0.000239234	7.09447e-05
B51	Blank	B1-Bacteroidales (family UBA7960)	5	TRUE	Bacteroidota	Bacteroidales (family UBA7960)	B1	11	3.35546e+07	0.00018797	6.86992e-05
B51	Blank	A3-Rhodobacteraceae	5	TRUE	Proteobacteria	Rhodobacteraceae	A3	13	3.0851e+07	0.000222146	6.31638e-05
B51	Blank	P5-Phycisphaerales (family SM1A02)	5	TRUE	Planctomycetota	Phycisphaerales (family SM1A02)	P5	9	2.38318e+07	0.000153794	4.87928e-05
B51	Blank	B8-Chitinophagales (family UBA2359)	5	TRUE	Bacteroidota	Chitinophagales (family UBA2359)	B8	12	2.02329e+07	0.000205058	4.14245e-05
B51	Blank	A10-Micavibrionales	5	TRUE	Proteobacteria	Micavibrionales	A10	20	1.84057e+07	0.000341763	3.76836e-05
B51	Blank	B12-Balneolaceae (genus UBA2664)	5	TRUE	Bacteroidota	Balneolaceae (genus UBA2664)	B12	11	1.68907e+07	0.00018797	3.45818e-05
B51	Blank	F2-Alkalibacterium	5	TRUE	Firmicutes	Alkalibacterium	F2	18	1.36347e+07	0.000307587	2.79155e-05
B51	Blank	B16-Balneolales	5	TRUE	Bacteroidota	Balneolales	B16	5	9.76829e+06	8.54409e-05	1.99994e-05
B51	Blank	B13-Balneolaceae (genus UBA2664)	5	TRUE	Bacteroidota	Balneolaceae (genus UBA2664)	B13	7	9.20471e+06	0.000119617	1.88456e-05
B51	Blank	A6-Salinarimonas	5	TRUE	Proteobacteria	Salinarimonas	A6	2	8.03813e+06	3.41763e-05	1.64572e-05
B51	Blank	S5-Spirochaetales	5	TRUE	Spirochaetota	Spirochaetales	S5	2	6.54375e+06	3.41763e-05	1.33976e-05
B51	Blank	Bd1-Bdellovibrionota (family UBA2394)	5	TRUE	Bdellovibrionota	Bdellovibrionota (family UBA2394)	Bd1	4	6.21846e+06	6.83527e-05	1.27316e-05
B51	Blank	G13-Pseudomonas "D"	5	TRUE	Proteobacteria	Pseudomonas "D"	G13	5	5.07604e+06	8.54409e-05	1.03926e-05
B51	Blank	G9-Competibacteraceae	5	TRUE	Proteobacteria	Competibacteraceae	G9	5	4.80631e+06	8.54409e-05	9.84037e-06
B51	Blank	A1-Roseinatronobacter	5	TRUE	Proteobacteria	Roseinatronobacter	A1	2	4.19386e+06	3.41763e-05	8.58645e-06
B51	Blank	S1-Alkalispirochaeta	5	TRUE	Spirochaetota	Alkalispirochaeta	S1	3	3.40605e+06	5.12645e-05	6.9735e-06
B51	Blank	G3-Wenzhouxiangella	5	TRUE	Proteobacteria	Wenzhouxiangella	G3	2	3.3496e+06	3.41763e-05	6.85793e-06
B51	Blank	G10-Halomonas	5	TRUE	Proteobacteria	Halomonas	G10	9	3.34636e+06	0.000153794	6.85129e-06
B51	Blank	Ge4-Gemmatimonadota (order SG8-23)	5	TRUE	Gemmatimonadota	Gemmatimonadota (order SG8-23)	Ge4	3	3.20499e+06	5.12645e-05	6.56185e-06
B51	Blank	P1-Pirellulaceae (genus UBA6163)	5	TRUE	Planctomycetota	Pirellulaceae (genus UBA6163)	P1	4	2.92959e+06	6.83527e-05	5.998e-06
B51	Blank	V1-Opitutaceae	5	TRUE	Verrucomicrobiota	Opitutaceae	V1	4	2.62872e+06	6.83527e-05	5.38201e-06
B51	Blank	E1-Eukaryota	5	TRUE	Eukaryota	Eukaryota	E1	4	2.39787e+06	6.83527e-05	4.90936e-06
B51	Blank	P10-Planctomycetota (family UBA11346)	5	TRUE	Planctomycetota	Planctomycetota (family UBA11346)	P10	1	1.03709e+06	1.70882e-05	2.12331e-06
B51	Blank	B3-Bacteroidales (family UBA7960)	5	TRUE	Bacteroidota	Bacteroidales (family UBA7960)	B3	2	552581	3.41763e-05	1.13135e-06
B51	Blank	P9-Planctomycetota (family UBA11346)	5	TRUE	Planctomycetota	Planctomycetota (family UBA11346)	P9	2	463991	3.41763e-05	9.49968e-07
B51	Blank	F3-Izimaplasmataceae	5	TRUE	Firmicutes	Izimaplasmataceae	F3	1	344216	1.70882e-05	7.04743e-07
B51	Blank	G12-HTCC2089	5	TRUE	Proteobacteria	HTCC2089	G12	1	98569.7	1.70882e-05	2.0181e-07
B61	Blank	G8-Thiohalocapsa	6	TRUE	Proteobacteria	Thiohalocapsa	G8	13722	8.37764e+10	0.306603	0.261349
B61	Blank	C5-Sodalinema	6	TRUE	Cyanobacteriota	Sodalinema	C5	8671	6.8476e+10	0.193744	0.213618
B61	Blank	C1-Nodosilinea	6	TRUE	Cyanobacteriota	Nodosilinea	C1	4775	4.54221e+10	0.106692	0.141699
B61	Blank	C2-Nodosilinea	6	TRUE	Cyanobacteriota	Nodosilinea	C2	2526	3.57828e+10	0.0564406	0.111628
B61	Blank	C4-Arthrospira	6	TRUE	Cyanobacteriota	Arthrospira	C4	870	6.09054e+09	0.0194392	0.019
B61	Blank	C6-Nodularia	6	TRUE	Cyanobacteriota	Nodularia	C6	669	3.04653e+09	0.0149481	0.00950395
B61	Blank	C8-Gloeocapsa	6	TRUE	Cyanobacteriota	Gloeocapsa	C8	336	2.74542e+09	0.00750754	0.00856461
B61	Blank	P4-Phycisphaerales (family SM1A02)	6	TRUE	Planctomycetota	Phycisphaerales (family SM1A02)	P4	55	2.15629e+09	0.00122891	0.00672677
B61	Blank	C3-Phormidesmiaceae	6	TRUE	Cyanobacteriota	Phormidesmiaceae	C3	237	1.71019e+09	0.0052955	0.00533511
B61	Blank	G2-Wenzhouxiangella	6	TRUE	Proteobacteria	Wenzhouxiangella	G2	298	1.67683e+09	0.00665847	0.00523104
B61	Blank	A7-Geminicoccales	6	TRUE	Proteobacteria	Geminicoccales	A7	293	1.20513e+09	0.00654675	0.00375953
B61	Blank	D1-Desulfonatronum	6	TRUE	Desulfobacterota	Desulfonatronum	D1	331	1.19472e+09	0.00739582	0.00372704
B61	Blank	Ge1-Gemmatimonadota (order SG8-23)	6	TRUE	Gemmatimonadota	Gemmatimonadota (order SG8-23)	Ge1	328	1.02264e+09	0.00732879	0.00319022
B61	Blank	Ch2-Anaerolineae (genus GCA-2794505)	6	TRUE	Chloroflexota	Anaerolineae (genus GCA-2794505)	Ch2	206	5.55052e+08	0.00460284	0.00173154
B61	Blank	G4-Thioalkalivibrionaceae	6	TRUE	Proteobacteria	Thioalkalivibrionaceae	G4	117	3.87008e+08	0.00261423	0.00120731
B61	Blank	C9-Spirulina	6	TRUE	Cyanobacteriota	Spirulina	C9	57	2.82454e+08	0.0012736	0.000881145
B61	Blank	G6-Ectothiorhodospira	6	TRUE	Proteobacteria	Ectothiorhodospira	G6	68	2.7515e+08	0.00151938	0.000858357
B61	Blank	G1-Wenzhouxiangella	6	TRUE	Proteobacteria	Wenzhouxiangella	G1	82	2.39092e+08	0.0018322	0.00074587
B61	Blank	A4-Rhodobacteraceae	6	TRUE	Proteobacteria	Rhodobacteraceae	A4	26	1.7552e+08	0.000580941	0.000547551
B61	Blank	G7-Gammaproteobacteria	6	TRUE	Proteobacteria	Gammaproteobacteria	G7	24	1.72777e+08	0.000536253	0.000538996
B61	Blank	C7-Cyanobium	6	TRUE	Cyanobacteriota	Cyanobium	C7	284	1.46021e+08	0.00634566	0.000455529
B61	Blank	S3-Spirochaetales	6	TRUE	Spirochaetota	Spirochaetales	S3	27	1.23518e+08	0.000603285	0.000385327
B61	Blank	B13-Balneolaceae (genus UBA2664)	6	TRUE	Bacteroidota	Balneolaceae (genus UBA2664)	B13	48	8.30075e+07	0.00107251	0.00025895
B61	Blank	B3-Bacteroidales (family UBA7960)	6	TRUE	Bacteroidota	Bacteroidales (family UBA7960)	B3	43	7.35907e+07	0.000960787	0.000229574
B61	Blank	S5-Spirochaetales	6	TRUE	Spirochaetota	Spirochaetales	S5	14	4.75987e+07	0.000312814	0.000148489
B61	Blank	G5-Thioalkalivibrionaceae	6	TRUE	Proteobacteria	Thioalkalivibrionaceae	G5	37	4.50693e+07	0.000826723	0.000140598
B61	Blank	A5-Rhodobacteraceae	6	TRUE	Proteobacteria	Rhodobacteraceae	A5	20	4.21275e+07	0.000446877	0.000131421
B61	Blank	G9-Competibacteraceae	6	TRUE	Proteobacteria	Competibacteraceae	G9	21	3.48207e+07	0.000469221	0.000108627
B61	Blank	G13-Pseudomonas "D"	6	TRUE	Proteobacteria	Pseudomonas "D"	G13	14	2.68109e+07	0.000312814	8.36393e-05
B61	Blank	B1-Bacteroidales (family UBA7960)	6	TRUE	Bacteroidota	Bacteroidales (family UBA7960)	B1	8	1.55083e+07	0.000178751	4.83798e-05
B61	Blank	My1-Myxococcota (family GCA-2862545)	6	TRUE	Myxococcota	Myxococcota (family GCA-2862545)	My1	1	1.12838e+07	2.23439e-05	3.52011e-05
B61	Blank	G3-Wenzhouxiangella	6	TRUE	Proteobacteria	Wenzhouxiangella	G3	4	1.00431e+07	8.93755e-05	3.13305e-05
B61	Blank	A9-Rhodospirillales (family 2-12-FULL-67-15)	6	TRUE	Proteobacteria	Rhodospirillales (family 2-12-FULL-67-15)	A9	3	1.00352e+07	6.70316e-05	3.13057e-05
B61	Blank	B12-Balneolaceae (genus UBA2664)	6	TRUE	Bacteroidota	Balneolaceae (genus UBA2664)	B12	6	9.7235e+06	0.000134063	3.03334e-05
B61	Blank	P5-Phycisphaerales (family SM1A02)	6	TRUE	Planctomycetota	Phycisphaerales (family SM1A02)	P5	3	9.5473e+06	6.70316e-05	2.97838e-05
B61	Blank	B8-Chitinophagales (family UBA2359)	6	TRUE	Bacteroidota	Chitinophagales (family UBA2359)	B8	6	7.83692e+06	0.000134063	2.44481e-05
B61	Blank	G12-HTCC2089	6	TRUE	Proteobacteria	HTCC2089	G12	18	6.17327e+06	0.00040219	1.92581e-05
B61	Blank	Ge4-Gemmatimonadota (order SG8-23)	6	TRUE	Gemmatimonadota	Gemmatimonadota (order SG8-23)	Ge4	4	6.149e+06	8.93755e-05	1.91824e-05
B61	Blank	A6-Salinarimonas	6	TRUE	Proteobacteria	Salinarimonas	A6	1	4.89398e+06	2.23439e-05	1.52673e-05
B61	Blank	G10-Halomonas	6	TRUE	Proteobacteria	Halomonas	G10	6	3.32701e+06	0.000134063	1.03789e-05
B61	Blank	B2-Bacteroidales (family UBA7960)	6	TRUE	Bacteroidota	Bacteroidales (family UBA7960)	B2	1	867904	2.23439e-05	2.70751e-06
B61	Blank	A10-Micavibrionales	6	TRUE	Proteobacteria	Micavibrionales	A10	1	612240	2.23439e-05	1.90995e-06
B61	Blank	A3-Rhodobacteraceae	6	TRUE	Proteobacteria	Rhodobacteraceae	A3	1	585667	2.23439e-05	1.82705e-06
B61	Blank	P2-Pirellulaceae	6	TRUE	Planctomycetota	Pirellulaceae	P2	1	71786.8	2.23439e-05	2.23946e-07
B71	Blank	C5-Sodalinema	7	TRUE	Cyanobacteriota	Sodalinema	C5	31729	1.26162e+12	0.43974	0.519142
B71	Blank	C2-Nodosilinea	7	TRUE	Cyanobacteriota	Nodosilinea	C2	3201	1.9992e+11	0.0443634	0.082265
B71	Blank	C6-Nodularia	7	TRUE	Cyanobacteriota	Nodularia	C6	5013	1.40394e+11	0.0694764	0.0577705
B71	Blank	C8-Gloeocapsa	7	TRUE	Cyanobacteriota	Gloeocapsa	C8	4499	1.252e+11	0.0623527	0.0515184
B71	Blank	C1-Nodosilinea	7	TRUE	Cyanobacteriota	Nodosilinea	C1	2367	8.16547e+10	0.0328048	0.0335999
B71	Blank	C4-Arthrospira	7	TRUE	Cyanobacteriota	Arthrospira	C4	5950	7.62743e+10	0.0824625	0.031386
B71	Blank	G8-Thiohalocapsa	7	TRUE	Proteobacteria	Thiohalocapsa	G8	4091	6.34484e+10	0.0566982	0.0261083
B71	Blank	C3-Phormidesmiaceae	7	TRUE	Cyanobacteriota	Phormidesmiaceae	C3	345	3.17361e+10	0.00478144	0.013059
B71	Blank	P4-Phycisphaerales (family SM1A02)	7	TRUE	Planctomycetota	Phycisphaerales (family SM1A02)	P4	111	2.72991e+09	0.00153838	0.00112333
B71	Blank	C9-Spirulina	7	TRUE	Cyanobacteriota	Spirulina	C9	69	2.5079e+09	0.000956288	0.00103197
B71	Blank	Ac2-Nitriliruptoraceae	7	TRUE	Actinobacteriota	Nitriliruptoraceae	Ac2	45	1.50588e+09	0.000623666	0.000619651
B71	Blank	C7-Cyanobium	7	TRUE	Cyanobacteriota	Cyanobium	C7	583	1.24084e+09	0.00807994	0.00051059
B71	Blank	A7-Geminicoccales	7	TRUE	Proteobacteria	Geminicoccales	A7	128	1.16593e+09	0.00177398	0.000479766
B71	Blank	B11-Indibacter	7	TRUE	Bacteroidota	Indibacter	B11	55	1.09833e+09	0.000762259	0.000451949
B71	Blank	Ch2-Anaerolineae (genus GCA-2794505)	7	TRUE	Chloroflexota	Anaerolineae (genus GCA-2794505)	Ch2	114	7.6467e+08	0.00157995	0.000314653
B71	Blank	G2-Wenzhouxiangella	7	TRUE	Proteobacteria	Wenzhouxiangella	G2	103	6.42912e+08	0.0014275	0.000264551
B71	Blank	Ge1-Gemmatimonadota (order SG8-23)	7	TRUE	Gemmatimonadota	Gemmatimonadota (order SG8-23)	Ge1	70	3.77842e+08	0.000970147	0.000155477
B71	Blank	G4-Thioalkalivibrionaceae	7	TRUE	Proteobacteria	Thioalkalivibrionaceae	G4	52	2.87707e+08	0.000720681	0.000118388
B71	Blank	D1-Desulfonatronum	7	TRUE	Desulfobacterota	Desulfonatronum	D1	12	1.0963e+08	0.000166311	4.51115e-05
B71	Blank	S3-Spirochaetales	7	TRUE	Spirochaetota	Spirochaetales	S3	7	3.20143e+07	9.70147e-05	1.31735e-05
B71	Blank	G7-Gammaproteobacteria	7	TRUE	Proteobacteria	Gammaproteobacteria	G7	4	2.24065e+07	5.5437e-05	9.22e-06
B71	Blank	G5-Thioalkalivibrionaceae	7	TRUE	Proteobacteria	Thioalkalivibrionaceae	G5	3	8.59896e+06	4.15777e-05	3.53837e-06
B71	Blank	G9-Competibacteraceae	7	TRUE	Proteobacteria	Competibacteraceae	G9	2	4.20924e+06	2.77185e-05	1.73205e-06
B71	Blank	G1-Wenzhouxiangella	7	TRUE	Proteobacteria	Wenzhouxiangella	G1	1	2.20322e+06	1.38592e-05	9.06601e-07
B71	Blank	B4-Bacteroidales (family UBA12077)	7	TRUE	Bacteroidota	Bacteroidales (family UBA12077)	B4	1	149529	1.38592e-05	6.15294e-08
C01	Carbon	C1-Nodosilinea	0	FALSE	Cyanobacteriota	Nodosilinea	C1	16352	2.17391e+11	0.235051	0.36092
C01	Carbon	G8-Thiohalocapsa	0	FALSE	Proteobacteria	Thiohalocapsa	G8	17551	1.15115e+11	0.252286	0.191119
C01	Carbon	C2-Nodosilinea	0	FALSE	Cyanobacteriota	Nodosilinea	C2	4147	7.41462e+10	0.0596107	0.1231
C01	Carbon	A7-Geminicoccales	0	FALSE	Proteobacteria	Geminicoccales	A7	4164	2.52826e+10	0.0598551	0.041975
C01	Carbon	C4-Arthrospira	0	FALSE	Cyanobacteriota	Arthrospira	C4	1030	1.67399e+10	0.0148057	0.0277922
C01	Carbon	C5-Sodalinema	0	FALSE	Cyanobacteriota	Sodalinema	C5	2370	1.56818e+10	0.0340674	0.0260354
C01	Carbon	C6-Nodularia	0	FALSE	Cyanobacteriota	Nodularia	C6	785	9.26498e+09	0.0112839	0.015382
C01	Carbon	C8-Gloeocapsa	0	FALSE	Cyanobacteriota	Gloeocapsa	C8	193	5.50281e+09	0.00277426	0.00913597
C01	Carbon	P4-Phycisphaerales (family SM1A02)	0	FALSE	Planctomycetota	Phycisphaerales (family SM1A02)	P4	111	3.43572e+09	0.00159556	0.0057041
C01	Carbon	D1-Desulfonatronum	0	FALSE	Desulfobacterota	Desulfonatronum	D1	676	2.99252e+09	0.00971711	0.00496829
C01	Carbon	G2-Wenzhouxiangella	0	FALSE	Proteobacteria	Wenzhouxiangella	G2	314	1.84669e+09	0.00451357	0.00306594
C01	Carbon	Ge3-Gemmatimonadota (order SG8-23)	0	FALSE	Gemmatimonadota	Gemmatimonadota (order SG8-23)	Ge3	101	1.73399e+09	0.00145182	0.00287883
C01	Carbon	Ge1-Gemmatimonadota (order SG8-23)	0	FALSE	Gemmatimonadota	Gemmatimonadota (order SG8-23)	Ge1	568	1.57384e+09	0.00816467	0.00261295
C01	Carbon	A4-Rhodobacteraceae	0	FALSE	Proteobacteria	Rhodobacteraceae	A4	197	1.01119e+09	0.00283176	0.00167882
C01	Carbon	G4-Thioalkalivibrionaceae	0	FALSE	Proteobacteria	Thioalkalivibrionaceae	G4	294	1.00226e+09	0.00422608	0.00166399
C01	Carbon	G1-Wenzhouxiangella	0	FALSE	Proteobacteria	Wenzhouxiangella	G1	189	8.28083e+08	0.00271677	0.00137481
C01	Carbon	C3-Phormidesmiaceae	0	FALSE	Cyanobacteriota	Phormidesmiaceae	C3	183	7.0824e+08	0.00263052	0.00117584
C01	Carbon	G6-Ectothiorhodospira	0	FALSE	Proteobacteria	Ectothiorhodospira	G6	90	6.34251e+08	0.0012937	0.00105301
C01	Carbon	B1-Bacteroidales (family UBA7960)	0	FALSE	Bacteroidota	Bacteroidales (family UBA7960)	B1	195	6.01062e+08	0.00280301	0.000997904
C01	Carbon	P7-Phycisphaerales (family SM1A02)	0	FALSE	Planctomycetota	Phycisphaerales (family SM1A02)	P7	56	5.6067e+08	0.000804968	0.000930844
C01	Carbon	G7-Gammaproteobacteria	0	FALSE	Proteobacteria	Gammaproteobacteria	G7	70	3.56095e+08	0.00100621	0.000591201
C01	Carbon	S3-Spirochaetales	0	FALSE	Spirochaetota	Spirochaetales	S3	68	3.33815e+08	0.000977461	0.000554212
C01	Carbon	A5-Rhodobacteraceae	0	FALSE	Proteobacteria	Rhodobacteraceae	A5	79	2.90079e+08	0.00113558	0.000481599
C01	Carbon	Ch2-Anaerolineae (genus GCA-2794505)	0	FALSE	Chloroflexota	Anaerolineae (genus GCA-2794505)	Ch2	107	2.20671e+08	0.00153806	0.000366365
C01	Carbon	C7-Cyanobium	0	FALSE	Cyanobacteriota	Cyanobium	C7	328	2.1779e+08	0.00471481	0.000361583
C01	Carbon	B12-Balneolaceae (genus UBA2664)	0	FALSE	Bacteroidota	Balneolaceae (genus UBA2664)	B12	44	2.02394e+08	0.000632475	0.000336022
C01	Carbon	C9-Spirulina	0	FALSE	Cyanobacteriota	Spirulina	C9	78	1.85952e+08	0.00112121	0.000308725
C01	Carbon	Ac1-Nitriliruptoraceae	0	FALSE	Actinobacteriota	Nitriliruptoraceae	Ac1	37	1.85918e+08	0.000531854	0.000308668
C01	Carbon	G5-Thioalkalivibrionaceae	0	FALSE	Proteobacteria	Thioalkalivibrionaceae	G5	89	1.67367e+08	0.00127932	0.000277868
C01	Carbon	A10-Micavibrionales	0	FALSE	Proteobacteria	Micavibrionales	A10	49	9.18881e+07	0.000704347	0.000152556
C01	Carbon	B16-Balneolales	0	FALSE	Bacteroidota	Balneolales	B16	21	6.89792e+07	0.000301863	0.000114522
C01	Carbon	B3-Bacteroidales (family UBA7960)	0	FALSE	Bacteroidota	Bacteroidales (family UBA7960)	B3	36	4.26028e+07	0.000517479	7.07306e-05
C01	Carbon	P2-Pirellulaceae	0	FALSE	Planctomycetota	Pirellulaceae	P2	10	3.77238e+07	0.000143744	6.26304e-05
C01	Carbon	My2-Myxococcota (family UBA4248)	0	FALSE	Myxococcota	Myxococcota (family UBA4248)	My2	12	3.70228e+07	0.000172493	6.14666e-05
C01	Carbon	S1-Alkalispirochaeta	0	FALSE	Spirochaetota	Alkalispirochaeta	S1	28	2.40981e+07	0.000402484	4.00086e-05
C01	Carbon	Ac4-Ilumatobacteraceae	0	FALSE	Actinobacteriota	Ilumatobacteraceae	Ac4	8	1.61431e+07	0.000114995	2.68014e-05
C01	Carbon	A9-Rhodospirillales (family 2-12-FULL-67-15)	0	FALSE	Proteobacteria	Rhodospirillales (family 2-12-FULL-67-15)	A9	5	1.61211e+07	7.18721e-05	2.67648e-05
C01	Carbon	Ge4-Gemmatimonadota (order SG8-23)	0	FALSE	Gemmatimonadota	Gemmatimonadota (order SG8-23)	Ge4	9	1.5637e+07	0.00012937	2.59611e-05
C01	Carbon	G13-Pseudomonas "D"	0	FALSE	Proteobacteria	Pseudomonas "D"	G13	8	1.38596e+07	0.000114995	2.30103e-05
C01	Carbon	A6-Salinarimonas	0	FALSE	Proteobacteria	Salinarimonas	A6	5	1.10558e+07	7.18721e-05	1.83553e-05
C01	Carbon	P3-Phycisphaerales (family SM1A02)	0	FALSE	Planctomycetota	Phycisphaerales (family SM1A02)	P3	5	7.71863e+06	7.18721e-05	1.28147e-05
C01	Carbon	P5-Phycisphaerales (family SM1A02)	0	FALSE	Planctomycetota	Phycisphaerales (family SM1A02)	P5	5	7.12367e+06	7.18721e-05	1.1827e-05
C01	Carbon	G10-Halomonas	0	FALSE	Proteobacteria	Halomonas	G10	8	6.59257e+06	0.000114995	1.09452e-05
C01	Carbon	A8-Rhodospirillales (family 2-12-FULL-67-15)	0	FALSE	Proteobacteria	Rhodospirillales (family 2-12-FULL-67-15)	A8	2	3.42416e+06	2.87489e-05	5.68491e-06
C01	Carbon	P9-Planctomycetota (family UBA11346)	0	FALSE	Planctomycetota	Planctomycetota (family UBA11346)	P9	8	3.41375e+06	0.000114995	5.66763e-06
C01	Carbon	B2-Bacteroidales (family UBA7960)	0	FALSE	Bacteroidota	Bacteroidales (family UBA7960)	B2	2	3.37342e+06	2.87489e-05	5.60067e-06
C01	Carbon	B13-Balneolaceae (genus UBA2664)	0	FALSE	Bacteroidota	Balneolaceae (genus UBA2664)	B13	2	3.35052e+06	2.87489e-05	5.56265e-06
C01	Carbon	B11-Indibacter	0	FALSE	Bacteroidota	Indibacter	B11	2	3.07995e+06	2.87489e-05	5.11344e-06
C01	Carbon	G9-Competibacteraceae	0	FALSE	Proteobacteria	Competibacteraceae	G9	5	2.61524e+06	7.18721e-05	4.34192e-06
C01	Carbon	De1-Trueperaceae	0	FALSE	Deinococcota	Trueperaceae	De1	2	2.61476e+06	2.87489e-05	4.34112e-06
C01	Carbon	G3-Wenzhouxiangella	0	FALSE	Proteobacteria	Wenzhouxiangella	G3	1	2.11766e+06	1.43744e-05	3.51581e-06
C01	Carbon	B15-Balneolaceae	0	FALSE	Bacteroidota	Balneolaceae	B15	2	1.4958e+06	2.87489e-05	2.48337e-06
C01	Carbon	A3-Rhodobacteraceae	0	FALSE	Proteobacteria	Rhodobacteraceae	A3	2	1.37456e+06	2.87489e-05	2.28209e-06
C01	Carbon	B6-Saprospiraceae	0	FALSE	Bacteroidota	Saprospiraceae	B6	2	1.36413e+06	2.87489e-05	2.26477e-06
C01	Carbon	G12-HTCC2089	0	FALSE	Proteobacteria	HTCC2089	G12	1	797709	1.43744e-05	1.32439e-06
C01	Carbon	P1-Pirellulaceae (genus UBA6163)	0	FALSE	Planctomycetota	Pirellulaceae (genus UBA6163)	P1	1	738073	1.43744e-05	1.22537e-06
C01	Carbon	P10-Planctomycetota (family UBA11346)	0	FALSE	Planctomycetota	Planctomycetota (family UBA11346)	P10	1	649397	1.43744e-05	1.07815e-06
C01	Carbon	B9-Flavobacteriales	0	FALSE	Bacteroidota	Flavobacteriales	B9	2	606724	2.87489e-05	1.0073e-06
C11	Carbon	G8-Thiohalocapsa	1	FALSE	Proteobacteria	Thiohalocapsa	G8	43564	2.88759e+11	0.392645	0.359978
C11	Carbon	C5-Sodalinema	1	FALSE	Cyanobacteriota	Sodalinema	C5	15789	1.31702e+11	0.142307	0.164185
C11	Carbon	C1-Nodosilinea	1	FALSE	Cyanobacteriota	Nodosilinea	C1	12897	1.16747e+11	0.116242	0.145541
C11	Carbon	C2-Nodosilinea	1	FALSE	Cyanobacteriota	Nodosilinea	C2	7113	9.24345e+10	0.06411	0.115232
C11	Carbon	C4-Arthrospira	1	FALSE	Cyanobacteriota	Arthrospira	C4	5658	3.061e+10	0.0509959	0.0381596
C11	Carbon	C6-Nodularia	1	FALSE	Cyanobacteriota	Nodularia	C6	2165	1.18843e+10	0.0195133	0.0148154
C11	Carbon	C8-Gloeocapsa	1	FALSE	Cyanobacteriota	Gloeocapsa	C8	1373	7.95709e+09	0.0123749	0.0099196
C11	Carbon	A7-Geminicoccales	1	FALSE	Proteobacteria	Geminicoccales	A7	2431	6.84981e+09	0.0219108	0.00853922
C11	Carbon	P4-Phycisphaerales (family SM1A02)	1	FALSE	Planctomycetota	Phycisphaerales (family SM1A02)	P4	198	6.5761e+09	0.00178459	0.00819801
C11	Carbon	C3-Phormidesmiaceae	1	FALSE	Cyanobacteriota	Phormidesmiaceae	C3	465	2.65922e+09	0.00419108	0.00331508
C11	Carbon	G6-Ectothiorhodospira	1	FALSE	Proteobacteria	Ectothiorhodospira	G6	79	1.24719e+09	0.000712032	0.00155479
C11	Carbon	G7-Gammaproteobacteria	1	FALSE	Proteobacteria	Gammaproteobacteria	G7	173	1.17272e+09	0.00155926	0.00146195
C11	Carbon	G2-Wenzhouxiangella	1	FALSE	Proteobacteria	Wenzhouxiangella	G2	336	9.67019e+08	0.00302839	0.00120552
C11	Carbon	D1-Desulfonatronum	1	FALSE	Desulfobacterota	Desulfonatronum	D1	343	9.54661e+08	0.00309148	0.00119012
C11	Carbon	Ge1-Gemmatimonadota (order SG8-23)	1	FALSE	Gemmatimonadota	Gemmatimonadota (order SG8-23)	Ge1	310	8.36031e+08	0.00279405	0.00104223
C11	Carbon	C9-Spirulina	1	FALSE	Cyanobacteriota	Spirulina	C9	164	5.25931e+08	0.00147814	0.000655645
C11	Carbon	G4-Thioalkalivibrionaceae	1	FALSE	Proteobacteria	Thioalkalivibrionaceae	G4	163	4.66675e+08	0.00146913	0.000581775
C11	Carbon	Ge3-Gemmatimonadota (order SG8-23)	1	FALSE	Gemmatimonadota	Gemmatimonadota (order SG8-23)	Ge3	85	2.91318e+08	0.000766111	0.000363168
C11	Carbon	Ch2-Anaerolineae (genus GCA-2794505)	1	FALSE	Chloroflexota	Anaerolineae (genus GCA-2794505)	Ch2	82	2.90842e+08	0.000739072	0.000362575
C11	Carbon	A4-Rhodobacteraceae	1	FALSE	Proteobacteria	Rhodobacteraceae	A4	85	2.62786e+08	0.000766111	0.000327598
C11	Carbon	C7-Cyanobium	1	FALSE	Cyanobacteriota	Cyanobium	C7	189	1.86891e+08	0.00170347	0.000232986
C11	Carbon	Ac1-Nitriliruptoraceae	1	FALSE	Actinobacteriota	Nitriliruptoraceae	Ac1	36	1.26399e+08	0.00032447	0.000157574
C11	Carbon	G1-Wenzhouxiangella	1	FALSE	Proteobacteria	Wenzhouxiangella	G1	34	1.03215e+08	0.000306444	0.000128672
C11	Carbon	S3-Spirochaetales	1	FALSE	Spirochaetota	Spirochaetales	S3	47	9.98381e+07	0.000423614	0.000124462
C11	Carbon	P9-Planctomycetota (family UBA11346)	1	FALSE	Planctomycetota	Planctomycetota (family UBA11346)	P9	5	1.05622e+07	4.50653e-05	1.31673e-05
C11	Carbon	B7-Saprospiraceae	1	FALSE	Bacteroidota	Saprospiraceae	B7	4	8.52672e+06	3.60523e-05	1.06297e-05
C11	Carbon	B16-Balneolales	1	FALSE	Bacteroidota	Balneolales	B16	4	5.9141e+06	3.60523e-05	7.37273e-06
C11	Carbon	B2-Bacteroidales (family UBA7960)	1	FALSE	Bacteroidota	Bacteroidales (family UBA7960)	B2	4	5.69057e+06	3.60523e-05	7.09407e-06
C11	Carbon	S6-Spirochaetales	1	FALSE	Spirochaetota	Spirochaetales	S6	2	4.32413e+06	1.80261e-05	5.39062e-06
C11	Carbon	S5-Spirochaetales	1	FALSE	Spirochaetota	Spirochaetales	S5	1	3.15232e+06	9.01307e-06	3.9298e-06
C11	Carbon	A5-Rhodobacteraceae	1	FALSE	Proteobacteria	Rhodobacteraceae	A5	3	2.72276e+06	2.70392e-05	3.39429e-06
C11	Carbon	P1-Pirellulaceae (genus UBA6163)	1	FALSE	Planctomycetota	Pirellulaceae (genus UBA6163)	P1	1	2.37037e+06	9.01307e-06	2.95499e-06
C11	Carbon	A8-Rhodospirillales (family 2-12-FULL-67-15)	1	FALSE	Proteobacteria	Rhodospirillales (family 2-12-FULL-67-15)	A8	2	2.31799e+06	1.80261e-05	2.88969e-06
C11	Carbon	G5-Thioalkalivibrionaceae	1	FALSE	Proteobacteria	Thioalkalivibrionaceae	G5	2	2.08858e+06	1.80261e-05	2.6037e-06
C11	Carbon	G3-Wenzhouxiangella	1	FALSE	Proteobacteria	Wenzhouxiangella	G3	2	1.50891e+06	1.80261e-05	1.88107e-06
C11	Carbon	E1-Eukaryota	1	FALSE	Eukaryota	Eukaryota	E1	1	829915	9.01307e-06	1.0346e-06
C11	Carbon	A2-Natronohydrobacter	1	FALSE	Proteobacteria	Natronohydrobacter	A2	1	565117	9.01307e-06	7.04496e-07
C11	Carbon	B1-Bacteroidales (family UBA7960)	1	FALSE	Bacteroidota	Bacteroidales (family UBA7960)	B1	1	486617	9.01307e-06	6.06635e-07
C11	Carbon	G9-Competibacteraceae	1	FALSE	Proteobacteria	Competibacteraceae	G9	2	420300	1.80261e-05	5.23962e-07
C21	Carbon	C5-Sodalinema	2	FALSE	Cyanobacteriota	Sodalinema	C5	49378	1.32756e+12	0.476695	0.520265
C21	Carbon	G8-Thiohalocapsa	2	FALSE	Proteobacteria	Thiohalocapsa	G8	9935	1.428e+11	0.0959125	0.0559628
C21	Carbon	C6-Nodularia	2	FALSE	Cyanobacteriota	Nodularia	C6	3630	1.00984e+11	0.035044	0.0395753
C21	Carbon	C2-Nodosilinea	2	FALSE	Cyanobacteriota	Nodosilinea	C2	3466	8.37301e+10	0.0334608	0.0328135
C21	Carbon	C4-Arthrospira	2	FALSE	Cyanobacteriota	Arthrospira	C4	2180	7.84423e+10	0.0210457	0.0307412
C21	Carbon	C1-Nodosilinea	2	FALSE	Cyanobacteriota	Nodosilinea	C1	3486	7.19623e+10	0.0336538	0.0282018
C21	Carbon	C3-Phormidesmiaceae	2	FALSE	Cyanobacteriota	Phormidesmiaceae	C3	536	1.97984e+10	0.00517454	0.0077589
C21	Carbon	C8-Gloeocapsa	2	FALSE	Cyanobacteriota	Gloeocapsa	C8	1023	1.91531e+10	0.00987604	0.00750601
C21	Carbon	P10-Planctomycetota (family UBA11346)	2	FALSE	Planctomycetota	Planctomycetota (family UBA11346)	P10	152	1.38271e+10	0.00146741	0.0054188
C21	Carbon	E1-Eukaryota	2	FALSE	Eukaryota	Eukaryota	E1	107	1.20567e+10	0.00103298	0.00472496
C21	Carbon	C9-Spirulina	2	FALSE	Cyanobacteriota	Spirulina	C9	355	1.02373e+10	0.00342717	0.00401196
C21	Carbon	D1-Desulfonatronum	2	FALSE	Desulfobacterota	Desulfonatronum	D1	1015	9.60533e+09	0.00979881	0.00376429
C21	Carbon	A7-Geminicoccales	2	FALSE	Proteobacteria	Geminicoccales	A7	530	6.44246e+09	0.00511662	0.00252478
C21	Carbon	Ge3-Gemmatimonadota (order SG8-23)	2	FALSE	Gemmatimonadota	Gemmatimonadota (order SG8-23)	Ge3	149	5.92296e+09	0.00143845	0.00232119
C21	Carbon	P4-Phycisphaerales (family SM1A02)	2	FALSE	Planctomycetota	Phycisphaerales (family SM1A02)	P4	107	4.62734e+09	0.00103298	0.00181344
C21	Carbon	C7-Cyanobium	2	FALSE	Cyanobacteriota	Cyanobium	C7	643	3.19639e+09	0.00620752	0.00125265
C21	Carbon	G6-Ectothiorhodospira	2	FALSE	Proteobacteria	Ectothiorhodospira	G6	70	2.19542e+09	0.00067578	0.000860377
C21	Carbon	Ch2-Anaerolineae (genus GCA-2794505)	2	FALSE	Chloroflexota	Anaerolineae (genus GCA-2794505)	Ch2	191	2.12581e+09	0.00184391	0.000833098
C21	Carbon	B17-Balneolales	2	FALSE	Bacteroidota	Balneolales	B17	54	1.86907e+09	0.000521316	0.000732483
C21	Carbon	My2-Myxococcota (family UBA4248)	2	FALSE	Myxococcota	Myxococcota (family UBA4248)	My2	117	1.67142e+09	0.00112952	0.000655025
C21	Carbon	G2-Wenzhouxiangella	2	FALSE	Proteobacteria	Wenzhouxiangella	G2	123	1.56081e+09	0.00118744	0.000611675
C21	Carbon	S2-Alkalispirochaetaceae	2	FALSE	Spirochaetota	Alkalispirochaetaceae	S2	43	1.41957e+09	0.000415122	0.000556326
C21	Carbon	G1-Wenzhouxiangella	2	FALSE	Proteobacteria	Wenzhouxiangella	G1	85	1.06504e+09	0.00082059	0.000417384
C21	Carbon	G4-Thioalkalivibrionaceae	2	FALSE	Proteobacteria	Thioalkalivibrionaceae	G4	73	4.76005e+08	0.000704742	0.000186544
C21	Carbon	Ge1-Gemmatimonadota (order SG8-23)	2	FALSE	Gemmatimonadota	Gemmatimonadota (order SG8-23)	Ge1	70	4.34098e+08	0.00067578	0.000170122
C21	Carbon	S1-Alkalispirochaeta	2	FALSE	Spirochaetota	Alkalispirochaeta	S1	25	4.16872e+08	0.00024135	0.000163371
C21	Carbon	G7-Gammaproteobacteria	2	FALSE	Proteobacteria	Gammaproteobacteria	G7	58	3.69778e+08	0.000559932	0.000144915
C21	Carbon	My1-Myxococcota (family GCA-2862545)	2	FALSE	Myxococcota	Myxococcota (family GCA-2862545)	My1	44	3.54806e+08	0.000424776	0.000139047
C21	Carbon	A10-Micavibrionales	2	FALSE	Proteobacteria	Micavibrionales	A10	34	2.81757e+08	0.000328236	0.000110419
C21	Carbon	G5-Thioalkalivibrionaceae	2	FALSE	Proteobacteria	Thioalkalivibrionaceae	G5	49	2.72534e+08	0.000473046	0.000106805
C21	Carbon	S3-Spirochaetales	2	FALSE	Spirochaetota	Spirochaetales	S3	30	1.78149e+08	0.00028962	6.9816e-05
C21	Carbon	B12-Balneolaceae (genus UBA2664)	2	FALSE	Bacteroidota	Balneolaceae (genus UBA2664)	B12	18	1.75536e+08	0.000173772	6.8792e-05
C21	Carbon	P3-Phycisphaerales (family SM1A02)	2	FALSE	Planctomycetota	Phycisphaerales (family SM1A02)	P3	42	1.43857e+08	0.000405468	5.6377e-05
C21	Carbon	A9-Rhodospirillales (family 2-12-FULL-67-15)	2	FALSE	Proteobacteria	Rhodospirillales (family 2-12-FULL-67-15)	A9	8	6.08378e+07	7.7232e-05	2.38421e-05
C21	Carbon	P2-Pirellulaceae	2	FALSE	Planctomycetota	Pirellulaceae	P2	9	5.39191e+07	8.6886e-05	2.11307e-05
C21	Carbon	Ge5-Gemmatimonadota (order SG8-23)	2	FALSE	Gemmatimonadota	Gemmatimonadota (order SG8-23)	Ge5	24	4.44777e+07	0.000231696	1.74307e-05
C21	Carbon	B4-Bacteroidales (family UBA12077)	2	FALSE	Bacteroidota	Bacteroidales (family UBA12077)	B4	10	4.29042e+07	9.654e-05	1.6814e-05
C21	Carbon	A2-Natronohydrobacter	2	FALSE	Proteobacteria	Natronohydrobacter	A2	7	3.9053e+07	6.7578e-05	1.53047e-05
C21	Carbon	A8-Rhodospirillales (family 2-12-FULL-67-15)	2	FALSE	Proteobacteria	Rhodospirillales (family 2-12-FULL-67-15)	A8	9	3.43083e+07	8.6886e-05	1.34453e-05
C21	Carbon	B11-Indibacter	2	FALSE	Bacteroidota	Indibacter	B11	4	1.88032e+07	3.8616e-05	7.36889e-06
C21	Carbon	Ac3-Nitriliruptoraceae	2	FALSE	Actinobacteriota	Nitriliruptoraceae	Ac3	4	1.56313e+07	3.8616e-05	6.12584e-06
C21	Carbon	F1-Bacillus "AQ"	2	FALSE	Firmicutes	Bacillus "AQ"	F1	10	1.46942e+07	9.654e-05	5.75861e-06
C21	Carbon	B13-Balneolaceae (genus UBA2664)	2	FALSE	Bacteroidota	Balneolaceae (genus UBA2664)	B13	5	8.99593e+06	4.827e-05	3.52547e-06
C21	Carbon	G11-Nitrincola	2	FALSE	Proteobacteria	Nitrincola	G11	2	8.58716e+06	1.9308e-05	3.36528e-06
C21	Carbon	P5-Phycisphaerales (family SM1A02)	2	FALSE	Planctomycetota	Phycisphaerales (family SM1A02)	P5	3	8.49745e+06	2.8962e-05	3.33012e-06
C21	Carbon	S5-Spirochaetales	2	FALSE	Spirochaetota	Spirochaetales	S5	3	7.10754e+06	2.8962e-05	2.78542e-06
C21	Carbon	Bd1-Bdellovibrionota (family UBA2394)	2	FALSE	Bdellovibrionota	Bdellovibrionota (family UBA2394)	Bd1	3	6.34973e+06	2.8962e-05	2.48844e-06
C21	Carbon	De1-Trueperaceae	2	FALSE	Deinococcota	Trueperaceae	De1	3	6.32513e+06	2.8962e-05	2.47879e-06
C21	Carbon	A3-Rhodobacteraceae	2	FALSE	Proteobacteria	Rhodobacteraceae	A3	1	4.08421e+06	9.654e-06	1.60059e-06
C21	Carbon	G14-Hahellaceae	2	FALSE	Proteobacteria	Hahellaceae	G14	1	3.05573e+06	9.654e-06	1.19753e-06
C21	Carbon	V1-Opitutaceae	2	FALSE	Verrucomicrobiota	Opitutaceae	V1	1	2.62451e+06	9.654e-06	1.02853e-06
C21	Carbon	B6-Saprospiraceae	2	FALSE	Bacteroidota	Saprospiraceae	B6	1	2.41142e+06	9.654e-06	9.45028e-07
C21	Carbon	A5-Rhodobacteraceae	2	FALSE	Proteobacteria	Rhodobacteraceae	A5	1	2.01253e+06	9.654e-06	7.88702e-07
C21	Carbon	B16-Balneolales	2	FALSE	Bacteroidota	Balneolales	B16	2	1.4745e+06	1.9308e-05	5.77852e-07
C31	Carbon	G8-Thiohalocapsa	3	FALSE	Proteobacteria	Thiohalocapsa	G8	33318	3.2326e+11	0.413878	0.423714
C31	Carbon	C5-Sodalinema	3	FALSE	Cyanobacteriota	Sodalinema	C5	13367	1.31804e+11	0.166046	0.172763
C31	Carbon	C1-Nodosilinea	3	FALSE	Cyanobacteriota	Nodosilinea	C1	5994	6.00045e+10	0.0744578	0.078651
C31	Carbon	C2-Nodosilinea	3	FALSE	Cyanobacteriota	Nodosilinea	C2	2561	5.64974e+10	0.0318129	0.0740541
C31	Carbon	C4-Arthrospira	3	FALSE	Cyanobacteriota	Arthrospira	C4	1119	1.73891e+10	0.0139003	0.0227928
C31	Carbon	D1-Desulfonatronum	3	FALSE	Desulfobacterota	Desulfonatronum	D1	2191	1.43011e+10	0.0272167	0.0187451
C31	Carbon	C6-Nodularia	3	FALSE	Cyanobacteriota	Nodularia	C6	981	1.32443e+10	0.012186	0.01736
C31	Carbon	C8-Gloeocapsa	3	FALSE	Cyanobacteriota	Gloeocapsa	C8	497	8.86254e+09	0.00617376	0.0116166
C31	Carbon	A7-Geminicoccales	3	FALSE	Proteobacteria	Geminicoccales	A7	1353	8.31246e+09	0.016807	0.0108956
C31	Carbon	C3-Phormidesmiaceae	3	FALSE	Cyanobacteriota	Phormidesmiaceae	C3	286	4.25631e+09	0.00355271	0.00557897
C31	Carbon	G1-Wenzhouxiangella	3	FALSE	Proteobacteria	Wenzhouxiangella	G1	180	1.4702e+09	0.00223597	0.00192706
C31	Carbon	G6-Ectothiorhodospira	3	FALSE	Proteobacteria	Ectothiorhodospira	G6	104	1.42905e+09	0.00129189	0.00187313
C31	Carbon	G7-Gammaproteobacteria	3	FALSE	Proteobacteria	Gammaproteobacteria	G7	150	9.66618e+08	0.00186331	0.001267
C31	Carbon	Ch2-Anaerolineae (genus GCA-2794505)	3	FALSE	Chloroflexota	Anaerolineae (genus GCA-2794505)	Ch2	199	7.12705e+08	0.00247199	0.00093418
C31	Carbon	A5-Rhodobacteraceae	3	FALSE	Proteobacteria	Rhodobacteraceae	A5	130	5.72244e+08	0.00161487	0.00075007
C31	Carbon	Ge1-Gemmatimonadota (order SG8-23)	3	FALSE	Gemmatimonadota	Gemmatimonadota (order SG8-23)	Ge1	208	5.31883e+08	0.00258379	0.000697167
C31	Carbon	C9-Spirulina	3	FALSE	Cyanobacteriota	Spirulina	C9	69	4.64467e+08	0.000857122	0.000608801
C31	Carbon	G4-Thioalkalivibrionaceae	3	FALSE	Proteobacteria	Thioalkalivibrionaceae	G4	119	4.46256e+08	0.00147822	0.000584932
C31	Carbon	C7-Cyanobium	3	FALSE	Cyanobacteriota	Cyanobium	C7	675	4.07992e+08	0.00838488	0.000534777
C31	Carbon	G2-Wenzhouxiangella	3	FALSE	Proteobacteria	Wenzhouxiangella	G2	76	3.3004e+08	0.000944076	0.000432601
C31	Carbon	S1-Alkalispirochaeta	3	FALSE	Spirochaetota	Alkalispirochaeta	S1	48	2.84951e+08	0.000596258	0.0003735
C31	Carbon	G5-Thioalkalivibrionaceae	3	FALSE	Proteobacteria	Thioalkalivibrionaceae	G5	24	2.75715e+08	0.000298129	0.000361394
C31	Carbon	Ge3-Gemmatimonadota (order SG8-23)	3	FALSE	Gemmatimonadota	Gemmatimonadota (order SG8-23)	Ge3	73	2.49697e+08	0.00090681	0.000327292
C31	Carbon	G3-Wenzhouxiangella	3	FALSE	Proteobacteria	Wenzhouxiangella	G3	30	2.18693e+08	0.000372662	0.000286652
C31	Carbon	S3-Spirochaetales	3	FALSE	Spirochaetota	Spirochaetales	S3	37	2.12995e+08	0.000459616	0.000279184
C31	Carbon	P7-Phycisphaerales (family SM1A02)	3	FALSE	Planctomycetota	Phycisphaerales (family SM1A02)	P7	23	1.99288e+08	0.000285707	0.000261218
C31	Carbon	A4-Rhodobacteraceae	3	FALSE	Proteobacteria	Rhodobacteraceae	A4	46	1.88981e+08	0.000571414	0.000247708
C31	Carbon	A10-Micavibrionales	3	FALSE	Proteobacteria	Micavibrionales	A10	57	1.88134e+08	0.000708057	0.000246597
C31	Carbon	G9-Competibacteraceae	3	FALSE	Proteobacteria	Competibacteraceae	G9	35	1.78203e+08	0.000434772	0.00023358
C31	Carbon	A1-Roseinatronobacter	3	FALSE	Proteobacteria	Roseinatronobacter	A1	20	8.17607e+07	0.000248441	0.000107168
C31	Carbon	A9-Rhodospirillales (family 2-12-FULL-67-15)	3	FALSE	Proteobacteria	Rhodospirillales (family 2-12-FULL-67-15)	A9	11	7.35939e+07	0.000136643	9.64633e-05
C31	Carbon	A6-Salinarimonas	3	FALSE	Proteobacteria	Salinarimonas	A6	12	7.17401e+07	0.000149065	9.40335e-05
C31	Carbon	Ge2-Gemmatimonadota (order SG8-23)	3	FALSE	Gemmatimonadota	Gemmatimonadota (order SG8-23)	Ge2	7	6.12539e+07	8.69544e-05	8.02887e-05
C31	Carbon	P1-Pirellulaceae (genus UBA6163)	3	FALSE	Planctomycetota	Pirellulaceae (genus UBA6163)	P1	12	5.44004e+07	0.000149065	7.13054e-05
C31	Carbon	A3-Rhodobacteraceae	3	FALSE	Proteobacteria	Rhodobacteraceae	A3	15	3.2634e+07	0.000186331	4.27751e-05
C31	Carbon	G13-Pseudomonas "D"	3	FALSE	Proteobacteria	Pseudomonas "D"	G13	7	1.67196e+07	8.69544e-05	2.19153e-05
C31	Carbon	V1-Opitutaceae	3	FALSE	Verrucomicrobiota	Opitutaceae	V1	8	1.62867e+07	9.93764e-05	2.13478e-05
C31	Carbon	B14-Balneolaceae (genus UBA2664)	3	FALSE	Bacteroidota	Balneolaceae (genus UBA2664)	B14	6	1.48863e+07	7.45323e-05	1.95122e-05
C31	Carbon	P3-Phycisphaerales (family SM1A02)	3	FALSE	Planctomycetota	Phycisphaerales (family SM1A02)	P3	7	1.2476e+07	8.69544e-05	1.63529e-05
C31	Carbon	My2-Myxococcota (family UBA4248)	3	FALSE	Myxococcota	Myxococcota (family UBA4248)	My2	6	1.13652e+07	7.45323e-05	1.48969e-05
C31	Carbon	G10-Halomonas	3	FALSE	Proteobacteria	Halomonas	G10	14	1.06357e+07	0.000173909	1.39408e-05
C31	Carbon	P4-Phycisphaerales (family SM1A02)	3	FALSE	Planctomycetota	Phycisphaerales (family SM1A02)	P4	3	5.25434e+06	3.72662e-05	6.88714e-06
C31	Carbon	Bd1-Bdellovibrionota (family UBA2394)	3	FALSE	Bdellovibrionota	Bdellovibrionota (family UBA2394)	Bd1	4	4.57123e+06	4.96882e-05	5.99175e-06
C31	Carbon	P5-Phycisphaerales (family SM1A02)	3	FALSE	Planctomycetota	Phycisphaerales (family SM1A02)	P5	4	4.57123e+06	4.96882e-05	5.99175e-06
C31	Carbon	A2-Natronohydrobacter	3	FALSE	Proteobacteria	Natronohydrobacter	A2	7	4.18814e+06	8.69544e-05	5.48962e-06
C31	Carbon	S4-Spirochaetales	3	FALSE	Spirochaetota	Spirochaetales	S4	2	3.9025e+06	2.48441e-05	5.11522e-06
C31	Carbon	B13-Balneolaceae (genus UBA2664)	3	FALSE	Bacteroidota	Balneolaceae (genus UBA2664)	B13	2	2.66418e+06	2.48441e-05	3.49208e-06
C31	Carbon	A8-Rhodospirillales (family 2-12-FULL-67-15)	3	FALSE	Proteobacteria	Rhodospirillales (family 2-12-FULL-67-15)	A8	1	926432	1.24221e-05	1.21432e-06
C31	Carbon	S6-Spirochaetales	3	FALSE	Spirochaetota	Spirochaetales	S6	1	854296	1.24221e-05	1.11977e-06
C31	Carbon	B4-Bacteroidales (family UBA12077)	3	FALSE	Bacteroidota	Bacteroidales (family UBA12077)	B4	1	636312	1.24221e-05	8.34047e-07
C31	Carbon	G12-HTCC2089	3	FALSE	Proteobacteria	HTCC2089	G12	2	382877	2.48441e-05	5.01857e-07
C31	Carbon	Ch1-Nitrolancea	3	FALSE	Chloroflexota	Nitrolancea	Ch1	1	148031	1.24221e-05	1.94031e-07
C31	Carbon	P9-Planctomycetota (family UBA11346)	3	FALSE	Planctomycetota	Planctomycetota (family UBA11346)	P9	1	99064.7	1.24221e-05	1.29849e-07
C41	Carbon	C5-Sodalinema	4	FALSE	Cyanobacteriota	Sodalinema	C5	12667	4.46017e+10	0.319124	0.28649
C41	Carbon	C1-Nodosilinea	4	FALSE	Cyanobacteriota	Nodosilinea	C1	4635	2.52396e+10	0.116771	0.162122
C41	Carbon	G8-Thiohalocapsa	4	FALSE	Proteobacteria	Thiohalocapsa	G8	7164	2.29699e+10	0.180485	0.147543
C41	Carbon	C2-Nodosilinea	4	FALSE	Cyanobacteriota	Nodosilinea	C2	1845	1.43296e+10	0.0464817	0.0920435
C41	Carbon	C6-Nodularia	4	FALSE	Cyanobacteriota	Nodularia	C6	1181	5.49813e+09	0.0297534	0.0353161
C41	Carbon	C4-Arthrospira	4	FALSE	Cyanobacteriota	Arthrospira	C4	1074	4.7118e+09	0.0270577	0.0302653
C41	Carbon	C8-Gloeocapsa	4	FALSE	Cyanobacteriota	Gloeocapsa	C8	715	3.48534e+09	0.0180133	0.0223874
C41	Carbon	C3-Phormidesmiaceae	4	FALSE	Cyanobacteriota	Phormidesmiaceae	C3	248	1.4996e+09	0.00624795	0.00963236
C41	Carbon	A7-Geminicoccales	4	FALSE	Proteobacteria	Geminicoccales	A7	529	1.47314e+09	0.0133273	0.00946245
C41	Carbon	C7-Cyanobium	4	FALSE	Cyanobacteriota	Cyanobium	C7	871	7.80494e+08	0.0219434	0.00501335
C41	Carbon	D1-Desulfonatronum	4	FALSE	Desulfobacterota	Desulfonatronum	D1	341	6.5361e+08	0.00859094	0.00419834
C41	Carbon	G2-Wenzhouxiangella	4	FALSE	Proteobacteria	Wenzhouxiangella	G2	113	2.97421e+08	0.00284685	0.00191043
C41	Carbon	C9-Spirulina	4	FALSE	Cyanobacteriota	Spirulina	C9	159	2.706e+08	0.00400574	0.00173815
C41	Carbon	G4-Thioalkalivibrionaceae	4	FALSE	Proteobacteria	Thioalkalivibrionaceae	G4	87	2.45414e+08	0.00219182	0.00157637
C41	Carbon	G1-Wenzhouxiangella	4	FALSE	Proteobacteria	Wenzhouxiangella	G1	109	1.41805e+08	0.00274608	0.000910857
C41	Carbon	A4-Rhodobacteraceae	4	FALSE	Proteobacteria	Rhodobacteraceae	A4	27	8.77707e+07	0.000680221	0.000563778
C41	Carbon	Ch2-Anaerolineae (genus GCA-2794505)	4	FALSE	Chloroflexota	Anaerolineae (genus GCA-2794505)	Ch2	42	6.93345e+07	0.00105812	0.000445357
C41	Carbon	G9-Competibacteraceae	4	FALSE	Proteobacteria	Competibacteraceae	G9	50	5.86577e+07	0.00125967	0.000376776
C41	Carbon	G6-Ectothiorhodospira	4	FALSE	Proteobacteria	Ectothiorhodospira	G6	31	3.8072e+07	0.000780994	0.000244548
C41	Carbon	F2-Alkalibacterium	4	FALSE	Firmicutes	Alkalibacterium	F2	62	3.42954e+07	0.00156199	0.00022029
C41	Carbon	Ge1-Gemmatimonadota (order SG8-23)	4	FALSE	Gemmatimonadota	Gemmatimonadota (order SG8-23)	Ge1	33	2.0837e+07	0.000831381	0.000133842
C41	Carbon	G7-Gammaproteobacteria	4	FALSE	Proteobacteria	Gammaproteobacteria	G7	4	1.90041e+07	0.000100773	0.000122069
C41	Carbon	P4-Phycisphaerales (family SM1A02)	4	FALSE	Planctomycetota	Phycisphaerales (family SM1A02)	P4	5	1.64664e+07	0.000125967	0.000105769
C41	Carbon	A5-Rhodobacteraceae	4	FALSE	Proteobacteria	Rhodobacteraceae	A5	30	1.23444e+07	0.000755801	7.92921e-05
C41	Carbon	S3-Spirochaetales	4	FALSE	Spirochaetota	Spirochaetales	S3	11	1.11328e+07	0.000277127	7.15093e-05
C41	Carbon	B1-Bacteroidales (family UBA7960)	4	FALSE	Bacteroidota	Bacteroidales (family UBA7960)	B1	10	8.35818e+06	0.000251934	5.36871e-05
C41	Carbon	G12-HTCC2089	4	FALSE	Proteobacteria	HTCC2089	G12	18	6.67809e+06	0.00045348	4.28954e-05
C41	Carbon	G5-Thioalkalivibrionaceae	4	FALSE	Proteobacteria	Thioalkalivibrionaceae	G5	6	6.47113e+06	0.00015116	4.1566e-05
C41	Carbon	A10-Micavibrionales	4	FALSE	Proteobacteria	Micavibrionales	A10	6	5.19831e+06	0.00015116	3.33903e-05
C41	Carbon	G13-Pseudomonas "D"	4	FALSE	Proteobacteria	Pseudomonas "D"	G13	6	4.42291e+06	0.00015116	2.84097e-05
C41	Carbon	B17-Balneolales	4	FALSE	Bacteroidota	Balneolales	B17	1	3.7263e+06	2.51934e-05	2.39351e-05
C41	Carbon	B13-Balneolaceae (genus UBA2664)	4	FALSE	Bacteroidota	Balneolaceae (genus UBA2664)	B13	3	2.7161e+06	7.55801e-05	1.74463e-05
C41	Carbon	Ge3-Gemmatimonadota (order SG8-23)	4	FALSE	Gemmatimonadota	Gemmatimonadota (order SG8-23)	Ge3	4	1.9746e+06	0.000100773	1.26835e-05
C41	Carbon	P2-Pirellulaceae	4	FALSE	Planctomycetota	Pirellulaceae	P2	3	350940	7.55801e-05	2.25419e-06
C41	Carbon	A1-Roseinatronobacter	4	FALSE	Proteobacteria	Roseinatronobacter	A1	1	326553	2.51934e-05	2.09755e-06
C41	Carbon	G11-Nitrincola	4	FALSE	Proteobacteria	Nitrincola	G11	1	297360	2.51934e-05	1.91004e-06
C41	Carbon	De1-Trueperaceae	4	FALSE	Deinococcota	Trueperaceae	De1	2	279916	5.03867e-05	1.79798e-06
C41	Carbon	E1-Eukaryota	4	FALSE	Eukaryota	Eukaryota	E1	1	279153	2.51934e-05	1.79309e-06
C51	Carbon	C5-Sodalinema	5	FALSE	Cyanobacteriota	Sodalinema	C5	13991	2.71838e+11	0.231237	0.262768
C51	Carbon	G8-Thiohalocapsa	5	FALSE	Proteobacteria	Thiohalocapsa	G8	20121	2.17725e+11	0.332551	0.210461
C51	Carbon	C2-Nodosilinea	5	FALSE	Cyanobacteriota	Nodosilinea	C2	3277	2.06477e+11	0.0541608	0.199588
C51	Carbon	C1-Nodosilinea	5	FALSE	Cyanobacteriota	Nodosilinea	C1	3737	7.93337e+10	0.0617635	0.0766866
C51	Carbon	C6-Nodularia	5	FALSE	Cyanobacteriota	Nodularia	C6	3134	5.18352e+10	0.0517974	0.0501056
C51	Carbon	C8-Gloeocapsa	5	FALSE	Cyanobacteriota	Gloeocapsa	C8	2604	4.37394e+10	0.0430378	0.04228
C51	Carbon	C4-Arthrospira	5	FALSE	Cyanobacteriota	Arthrospira	C4	5894	4.36554e+10	0.0974134	0.0421988
C51	Carbon	C3-Phormidesmiaceae	5	FALSE	Cyanobacteriota	Phormidesmiaceae	C3	204	1.29666e+10	0.00337162	0.012534
C51	Carbon	A7-Geminicoccales	5	FALSE	Proteobacteria	Geminicoccales	A7	660	2.88412e+09	0.0109082	0.00278788
C51	Carbon	C7-Cyanobium	5	FALSE	Cyanobacteriota	Cyanobium	C7	247	8.83616e+08	0.00408231	0.000854133
C51	Carbon	D1-Desulfonatronum	5	FALSE	Desulfobacterota	Desulfonatronum	D1	97	7.54523e+08	0.00160317	0.000729348
C51	Carbon	C9-Spirulina	5	FALSE	Cyanobacteriota	Spirulina	C9	24	4.68946e+08	0.000396661	0.000453299
C51	Carbon	P4-Phycisphaerales (family SM1A02)	5	FALSE	Planctomycetota	Phycisphaerales (family SM1A02)	P4	48	3.4226e+08	0.000793323	0.00033084
C51	Carbon	G4-Thioalkalivibrionaceae	5	FALSE	Proteobacteria	Thioalkalivibrionaceae	G4	96	2.17076e+08	0.00158665	0.000209834
C51	Carbon	G1-Wenzhouxiangella	5	FALSE	Proteobacteria	Wenzhouxiangella	G1	2	142576797	3.30551e-05	0.00013782
C51	Carbon	Ge1-Gemmatimonadota (order SG8-23)	5	FALSE	Gemmatimonadota	Gemmatimonadota (order SG8-23)	Ge1	13	9.23287e+07	0.000214858	8.92481e-05
C51	Carbon	G7-Gammaproteobacteria	5	FALSE	Proteobacteria	Gammaproteobacteria	G7	20	7.71584e+07	0.000330551	7.45839e-05
C51	Carbon	Ch2-Anaerolineae (genus GCA-2794505)	5	FALSE	Chloroflexota	Anaerolineae (genus GCA-2794505)	Ch2	2	2.78566e+07	3.30551e-05	2.69272e-05
C51	Carbon	Ge3-Gemmatimonadota (order SG8-23)	5	FALSE	Gemmatimonadota	Gemmatimonadota (order SG8-23)	Ge3	9	2.34004e+07	0.000148748	2.26196e-05
C51	Carbon	G5-Thioalkalivibrionaceae	5	FALSE	Proteobacteria	Thioalkalivibrionaceae	G5	2	2.09567e+07	3.30551e-05	2.02575e-05
C51	Carbon	B7-Saprospiraceae	5	FALSE	Bacteroidota	Saprospiraceae	B7	7	1.84777e+07	0.000115693	1.78611e-05
C51	Carbon	G2-Wenzhouxiangella	5	FALSE	Proteobacteria	Wenzhouxiangella	G2	5	1.81459e+07	8.26378e-05	1.75405e-05
C51	Carbon	G9-Competibacteraceae	5	FALSE	Proteobacteria	Competibacteraceae	G9	2	1.65576e+07	3.30551e-05	1.60051e-05
C51	Carbon	G12-HTCC2089	5	FALSE	Proteobacteria	HTCC2089	G12	1	1.18884e+07	1.65276e-05	1.14918e-05
C61	Carbon	C5-Sodalinema	6	FALSE	Cyanobacteriota	Sodalinema	C5	14005	1.10809e+11	0.281355	0.278378
C61	Carbon	G8-Thiohalocapsa	6	FALSE	Proteobacteria	Thiohalocapsa	G8	8961	6.22301e+10	0.180023	0.156337
C61	Carbon	C1-Nodosilinea	6	FALSE	Cyanobacteriota	Nodosilinea	C1	5446	5.20608e+10	0.109408	0.130789
C61	Carbon	C2-Nodosilinea	6	FALSE	Cyanobacteriota	Nodosilinea	C2	2108	4.63675e+10	0.0423489	0.116486
C61	Carbon	C4-Arthrospira	6	FALSE	Cyanobacteriota	Arthrospira	C4	1295	1.22174e+10	0.026016	0.0306931
C61	Carbon	C6-Nodularia	6	FALSE	Cyanobacteriota	Nodularia	C6	1044	7.75728e+09	0.0209735	0.0194881
C61	Carbon	C8-Gloeocapsa	6	FALSE	Cyanobacteriota	Gloeocapsa	C8	515	5.89533e+09	0.0103461	0.0148105
C61	Carbon	A7-Geminicoccales	6	FALSE	Proteobacteria	Geminicoccales	A7	763	3.33658e+09	0.0153284	0.0083823
C61	Carbon	D1-Desulfonatronum	6	FALSE	Desulfobacterota	Desulfonatronum	D1	609	2.44411e+09	0.0122346	0.00614019
C61	Carbon	C3-Phormidesmiaceae	6	FALSE	Cyanobacteriota	Phormidesmiaceae	C3	262	2.31075e+09	0.00526348	0.00580516
C61	Carbon	G2-Wenzhouxiangella	6	FALSE	Proteobacteria	Wenzhouxiangella	G2	331	2.24945e+09	0.00664966	0.00565117
C61	Carbon	P4-Phycisphaerales (family SM1A02)	6	FALSE	Planctomycetota	Phycisphaerales (family SM1A02)	P4	49	1.80826e+09	0.00098439	0.00454277
C61	Carbon	C9-Spirulina	6	FALSE	Cyanobacteriota	Spirulina	C9	131	9.38201e+08	0.00263174	0.00235699
C61	Carbon	G4-Thioalkalivibrionaceae	6	FALSE	Proteobacteria	Thioalkalivibrionaceae	G4	148	5.42541e+08	0.00297326	0.00136299
C61	Carbon	G1-Wenzhouxiangella	6	FALSE	Proteobacteria	Wenzhouxiangella	G1	139	5.10774e+08	0.00279245	0.00128319
C61	Carbon	G6-Ectothiorhodospira	6	FALSE	Proteobacteria	Ectothiorhodospira	G6	55	5.09699e+08	0.00110493	0.00128049
C61	Carbon	C7-Cyanobium	6	FALSE	Cyanobacteriota	Cyanobium	C7	702	5.07168e+08	0.0141029	0.00127413
C61	Carbon	Ge1-Gemmatimonadota (order SG8-23)	6	FALSE	Gemmatimonadota	Gemmatimonadota (order SG8-23)	Ge1	172	4.53272e+08	0.00345541	0.00113873
C61	Carbon	Ch2-Anaerolineae (genus GCA-2794505)	6	FALSE	Chloroflexota	Anaerolineae (genus GCA-2794505)	Ch2	69	2.68537e+08	0.00138618	0.000674631
C61	Carbon	A4-Rhodobacteraceae	6	FALSE	Proteobacteria	Rhodobacteraceae	A4	22	1.97991e+08	0.000441971	0.000497401
C61	Carbon	G7-Gammaproteobacteria	6	FALSE	Proteobacteria	Gammaproteobacteria	G7	33	1.9017e+08	0.000662957	0.000477753
C61	Carbon	A6-Salinarimonas	6	FALSE	Proteobacteria	Salinarimonas	A6	19	1.27608e+08	0.000381702	0.000320581
C61	Carbon	S3-Spirochaetales	6	FALSE	Spirochaetota	Spirochaetales	S3	28	1.24341e+08	0.000562509	0.000312376
C61	Carbon	G5-Thioalkalivibrionaceae	6	FALSE	Proteobacteria	Thioalkalivibrionaceae	G5	50	7.51979e+07	0.00100448	0.000188915
C61	Carbon	B13-Balneolaceae (genus UBA2664)	6	FALSE	Bacteroidota	Balneolaceae (genus UBA2664)	B13	14	4.15749e+07	0.000281254	0.000104446
C61	Carbon	Ac4-Ilumatobacteraceae	6	FALSE	Actinobacteriota	Ilumatobacteraceae	Ac4	13	2.2523e+07	0.000261165	5.65833e-05
C61	Carbon	B3-Bacteroidales (family UBA7960)	6	FALSE	Bacteroidota	Bacteroidales (family UBA7960)	B3	6	2.16893e+07	0.000120538	5.44887e-05
C61	Carbon	Ge4-Gemmatimonadota (order SG8-23)	6	FALSE	Gemmatimonadota	Gemmatimonadota (order SG8-23)	Ge4	10	1.99179e+07	0.000200896	5.00386e-05
C61	Carbon	G12-HTCC2089	6	FALSE	Proteobacteria	HTCC2089	G12	8	1.80103e+07	0.000160717	4.52461e-05
C61	Carbon	F2-Alkalibacterium	6	FALSE	Firmicutes	Alkalibacterium	F2	32	1.79323e+07	0.000642867	4.50502e-05
C61	Carbon	A5-Rhodobacteraceae	6	FALSE	Proteobacteria	Rhodobacteraceae	A5	11	1.6237e+07	0.000220986	4.07912e-05
C61	Carbon	A9-Rhodospirillales (family 2-12-FULL-67-15)	6	FALSE	Proteobacteria	Rhodospirillales (family 2-12-FULL-67-15)	A9	5	1.46962e+07	0.000100448	3.69204e-05
C61	Carbon	B1-Bacteroidales (family UBA7960)	6	FALSE	Bacteroidota	Bacteroidales (family UBA7960)	B1	10	6.95957e+06	0.000200896	1.74841e-05
C61	Carbon	A10-Micavibrionales	6	FALSE	Proteobacteria	Micavibrionales	A10	2	3.2629e+06	4.01792e-05	8.19719e-06
C61	Carbon	G10-Halomonas	6	FALSE	Proteobacteria	Halomonas	G10	8	3.04593e+06	0.000160717	7.65211e-06
C61	Carbon	Bd1-Bdellovibrionota (family UBA2394)	6	FALSE	Bdellovibrionota	Bdellovibrionota (family UBA2394)	Bd1	1	2.60374e+06	2.00896e-05	6.54124e-06
C61	Carbon	B4-Bacteroidales (family UBA12077)	6	FALSE	Bacteroidota	Bacteroidales (family UBA12077)	B4	3	2.48106e+06	6.02688e-05	6.23302e-06
C61	Carbon	S4-Spirochaetales	6	FALSE	Spirochaetota	Spirochaetales	S4	1	1.88623e+06	2.00896e-05	4.73866e-06
C61	Carbon	P2-Pirellulaceae	6	FALSE	Planctomycetota	Pirellulaceae	P2	2	1.88217e+06	4.01792e-05	4.72847e-06
C61	Carbon	G9-Competibacteraceae	6	FALSE	Proteobacteria	Competibacteraceae	G9	9	1.48265e+06	0.000180806	3.72478e-06
C61	Carbon	B12-Balneolaceae (genus UBA2664)	6	FALSE	Bacteroidota	Balneolaceae (genus UBA2664)	B12	1	1.38958e+06	2.00896e-05	3.49096e-06
C61	Carbon	V1-Opitutaceae	6	FALSE	Verrucomicrobiota	Opitutaceae	V1	2	1.14381e+06	4.01792e-05	2.87354e-06
C61	Carbon	P5-Phycisphaerales (family SM1A02)	6	FALSE	Planctomycetota	Phycisphaerales (family SM1A02)	P5	1	793097	2.00896e-05	1.99245e-06
C61	Carbon	P1-Pirellulaceae (genus UBA6163)	6	FALSE	Planctomycetota	Pirellulaceae (genus UBA6163)	P1	1	762406	2.00896e-05	1.91535e-06
C61	Carbon	F1-Bacillus "AQ"	6	FALSE	Firmicutes	Bacillus "AQ"	F1	3	376364	6.02688e-05	9.45518e-07
C61	Carbon	G11-Nitrincola	6	FALSE	Proteobacteria	Nitrincola	G11	2	333571	4.01792e-05	8.3801e-07
C71	Carbon	G8-Thiohalocapsa	7	FALSE	Proteobacteria	Thiohalocapsa	G8	23018	3.61717e+11	0.301816	0.213404
C71	Carbon	C2-Nodosilinea	7	FALSE	Cyanobacteriota	Nodosilinea	C2	5978	3.55586e+11	0.0783846	0.209786
C71	Carbon	C1-Nodosilinea	7	FALSE	Cyanobacteriota	Nodosilinea	C1	14400	3.14833e+11	0.188815	0.185743
C71	Carbon	C5-Sodalinema	7	FALSE	Cyanobacteriota	Sodalinema	C5	7329	1.93961e+11	0.0960991	0.114432
C71	Carbon	C4-Arthrospira	7	FALSE	Cyanobacteriota	Arthrospira	C4	4117	8.57387e+10	0.0539828	0.0505836
C71	Carbon	A7-Geminicoccales	7	FALSE	Proteobacteria	Geminicoccales	A7	1954	2.57931e+10	0.0256212	0.0152172
C71	Carbon	C6-Nodularia	7	FALSE	Cyanobacteriota	Nodularia	C6	1279	2.02344e+10	0.0167705	0.0119378
C71	Carbon	C8-Gloeocapsa	7	FALSE	Cyanobacteriota	Gloeocapsa	C8	679	1.34437e+10	0.00890317	0.0079314
C71	Carbon	Ge3-Gemmatimonadota (order SG8-23)	7	FALSE	Gemmatimonadota	Gemmatimonadota (order SG8-23)	Ge3	210	9.93227e+09	0.00275356	0.00585978
C71	Carbon	P4-Phycisphaerales (family SM1A02)	7	FALSE	Planctomycetota	Phycisphaerales (family SM1A02)	P4	120	8.88067e+09	0.00157346	0.00523937
C71	Carbon	C3-Phormidesmiaceae	7	FALSE	Cyanobacteriota	Phormidesmiaceae	C3	402	6.07216e+09	0.00527109	0.00358242
C71	Carbon	B11-Indibacter	7	FALSE	Bacteroidota	Indibacter	B11	110	3.2938e+09	0.00144234	0.00194325
C71	Carbon	G4-Thioalkalivibrionaceae	7	FALSE	Proteobacteria	Thioalkalivibrionaceae	G4	285	2.21491e+09	0.00373697	0.00130674
C71	Carbon	Ge1-Gemmatimonadota (order SG8-23)	7	FALSE	Gemmatimonadota	Gemmatimonadota (order SG8-23)	Ge1	338	1.696e+09	0.00443192	0.0010006
C71	Carbon	G2-Wenzhouxiangella	7	FALSE	Proteobacteria	Wenzhouxiangella	G2	167	1.22365e+09	0.00218973	0.000721922
C71	Carbon	G7-Gammaproteobacteria	7	FALSE	Proteobacteria	Gammaproteobacteria	G7	98	1.22096e+09	0.00128499	0.000720333
C71	Carbon	D1-Desulfonatronum	7	FALSE	Desulfobacterota	Desulfonatronum	D1	188	1.03791e+09	0.00246509	0.000612342
C71	Carbon	My1-Myxococcota (family GCA-2862545)	7	FALSE	Myxococcota	Myxococcota (family GCA-2862545)	My1	58	8.62856e+08	0.000760506	0.000509062
C71	Carbon	C9-Spirulina	7	FALSE	Cyanobacteriota	Spirulina	C9	52	7.66897e+08	0.000681833	0.000452449
C71	Carbon	A4-Rhodobacteraceae	7	FALSE	Proteobacteria	Rhodobacteraceae	A4	96	6.54488e+08	0.00125877	0.000386131
C71	Carbon	B1-Bacteroidales (family UBA7960)	7	FALSE	Bacteroidota	Bacteroidales (family UBA7960)	B1	35	6.53377e+08	0.000458926	0.000385476
C71	Carbon	S3-Spirochaetales	7	FALSE	Spirochaetota	Spirochaetales	S3	40	3.46773e+08	0.000524487	0.000204587
C71	Carbon	G9-Competibacteraceae	7	FALSE	Proteobacteria	Competibacteraceae	G9	37	2.77526e+08	0.00048515	0.000163733
C71	Carbon	C7-Cyanobium	7	FALSE	Cyanobacteriota	Cyanobium	C7	193	2.62383e+08	0.00253065	0.000154799
C71	Carbon	G5-Thioalkalivibrionaceae	7	FALSE	Proteobacteria	Thioalkalivibrionaceae	G5	46	6.40666e+07	0.00060316	3.77976e-05
C71	Carbon	G1-Wenzhouxiangella	7	FALSE	Proteobacteria	Wenzhouxiangella	G1	8	6.3603e+07	0.000104897	3.75241e-05
C71	Carbon	A10-Micavibrionales	7	FALSE	Proteobacteria	Micavibrionales	A10	6	4.52202e+07	7.8673e-05	2.66787e-05
C71	Carbon	B12-Balneolaceae (genus UBA2664)	7	FALSE	Bacteroidota	Balneolaceae (genus UBA2664)	B12	6	3.40287e+07	7.8673e-05	2.0076e-05
C71	Carbon	Ac1-Nitriliruptoraceae	7	FALSE	Actinobacteriota	Nitriliruptoraceae	Ac1	3	3.14311e+07	3.93365e-05	1.85435e-05
C71	Carbon	G6-Ectothiorhodospira	7	FALSE	Proteobacteria	Ectothiorhodospira	G6	3	1.33205e+07	3.93365e-05	7.85875e-06
C71	Carbon	Ge4-Gemmatimonadota (order SG8-23)	7	FALSE	Gemmatimonadota	Gemmatimonadota (order SG8-23)	Ge4	6	1.13374e+07	7.8673e-05	6.68877e-06
C71	Carbon	S5-Spirochaetales	7	FALSE	Spirochaetota	Spirochaetales	S5	1	8.43987e+06	1.31122e-05	4.97931e-06
C71	Carbon	E1-Eukaryota	7	FALSE	Eukaryota	Eukaryota	E1	2	4.65105e+06	2.62243e-05	2.744e-06
C71	Carbon	A8-Rhodospirillales (family 2-12-FULL-67-15)	7	FALSE	Proteobacteria	Rhodospirillales (family 2-12-FULL-67-15)	A8	1	4.24343e+06	1.31122e-05	2.50351e-06
C71	Carbon	B16-Balneolales	7	FALSE	Bacteroidota	Balneolales	B16	1	3.00008e+06	1.31122e-05	1.76997e-06
C71	Carbon	A6-Salinarimonas	7	FALSE	Proteobacteria	Salinarimonas	A6	1	2.87345e+06	1.31122e-05	1.69526e-06
C71	Carbon	B5-Saprospiraceae	7	FALSE	Bacteroidota	Saprospiraceae	B5	1	2.486e+06	1.31122e-05	1.46668e-06
C71	Carbon	G12-HTCC2089	7	FALSE	Proteobacteria	HTCC2089	G12	1	2.21386e+06	1.31122e-05	1.30612e-06
C71	Carbon	G11-Nitrincola	7	FALSE	Proteobacteria	Nitrincola	G11	1	1.96239e+06	1.31122e-05	1.15776e-06
N01	N2	C1-Nodosilinea	0	FALSE	Cyanobacteriota	Nodosilinea	C1	9889	8.10408e+10	0.144718	0.208158
N01	N2	G8-Thiohalocapsa	0	FALSE	Proteobacteria	Thiohalocapsa	G8	10053	5.18422e+10	0.147118	0.13316
N01	N2	C2-Nodosilinea	0	FALSE	Cyanobacteriota	Nodosilinea	C2	3786	4.50553e+10	0.0554051	0.115727
N01	N2	C5-Sodalinema	0	FALSE	Cyanobacteriota	Sodalinema	C5	9441	3.81735e+10	0.138162	0.098051
N01	N2	C4-Arthrospira	0	FALSE	Cyanobacteriota	Arthrospira	C4	1092	1.20577e+10	0.0159806	0.030971
N01	N2	C6-Nodularia	0	FALSE	Cyanobacteriota	Nodularia	C6	1021	8.04488e+09	0.0149415	0.0206638
N01	N2	G4-Thioalkalivibrionaceae	0	FALSE	Proteobacteria	Thioalkalivibrionaceae	G4	1059	4.00595e+09	0.0154976	0.0102895
N01	N2	Ge3-Gemmatimonadota (order SG8-23)	0	FALSE	Gemmatimonadota	Gemmatimonadota (order SG8-23)	Ge3	170	3.9773e+09	0.00248782	0.0102159
N01	N2	G2-Wenzhouxiangella	0	FALSE	Proteobacteria	Wenzhouxiangella	G2	676	3.52716e+09	0.00989273	0.00905974
N01	N2	Ge1-Gemmatimonadota (order SG8-23)	0	FALSE	Gemmatimonadota	Gemmatimonadota (order SG8-23)	Ge1	1232	3.02406e+09	0.0180294	0.0077675
N01	N2	C8-Gloeocapsa	0	FALSE	Cyanobacteriota	Gloeocapsa	C8	340	2.95877e+09	0.00497563	0.00759979
N01	N2	P4-Phycisphaerales (family SM1A02)	0	FALSE	Planctomycetota	Phycisphaerales (family SM1A02)	P4	63	2.57915e+09	0.000921956	0.0066247
N01	N2	C7-Cyanobium	0	FALSE	Cyanobacteriota	Cyanobium	C7	2021	2.17754e+09	0.0295758	0.00559314
N01	N2	A7-Geminicoccales	0	FALSE	Proteobacteria	Geminicoccales	A7	389	1.56779e+09	0.00569271	0.00402697
N01	N2	C3-Phormidesmiaceae	0	FALSE	Cyanobacteriota	Phormidesmiaceae	C3	155	1.27559e+09	0.0022683	0.00327643
N01	N2	D1-Desulfonatronum	0	FALSE	Desulfobacterota	Desulfonatronum	D1	301	9.98314e+08	0.0044049	0.00256423
N01	N2	G1-Wenzhouxiangella	0	FALSE	Proteobacteria	Wenzhouxiangella	G1	266	9.02373e+08	0.0038927	0.0023178
N01	N2	G5-Thioalkalivibrionaceae	0	FALSE	Proteobacteria	Thioalkalivibrionaceae	G5	153	3.62018e+08	0.00223904	0.000929867
N01	N2	C9-Spirulina	0	FALSE	Cyanobacteriota	Spirulina	C9	110	2.63298e+08	0.00160976	0.000676296
N01	N2	G6-Ectothiorhodospira	0	FALSE	Proteobacteria	Ectothiorhodospira	G6	55	2.48465e+08	0.000804882	0.000638197
N01	N2	G7-Gammaproteobacteria	0	FALSE	Proteobacteria	Gammaproteobacteria	G7	84	1.74407e+08	0.00122927	0.000447975
N01	N2	S8-Spirochaetales	0	FALSE	Spirochaetota	Spirochaetales	S8	30	1.12814e+08	0.000439027	0.00028977
N01	N2	S1-Alkalispirochaeta	0	FALSE	Spirochaetota	Alkalispirochaeta	S1	40	1.09223e+08	0.000585369	0.000280546
N01	N2	P5-Phycisphaerales (family SM1A02)	0	FALSE	Planctomycetota	Phycisphaerales (family SM1A02)	P5	26	6.46493e+07	0.00038049	0.000166056
N01	N2	A4-Rhodobacteraceae	0	FALSE	Proteobacteria	Rhodobacteraceae	A4	30	6.00357e+07	0.000439027	0.000154205
N01	N2	A10-Micavibrionales	0	FALSE	Proteobacteria	Micavibrionales	A10	15	3.93239e+07	0.000219513	0.000101006
N01	N2	Ch2-Anaerolineae (genus GCA-2794505)	0	FALSE	Chloroflexota	Anaerolineae (genus GCA-2794505)	Ch2	23	3.28289e+07	0.000336587	8.43232e-05
N01	N2	B13-Balneolaceae (genus UBA2664)	0	FALSE	Bacteroidota	Balneolaceae (genus UBA2664)	B13	8	2.75642e+07	0.000117074	7.08004e-05
N01	N2	G13-Pseudomonas "D"	0	FALSE	Proteobacteria	Pseudomonas "D"	G13	9	2.43458e+07	0.000131708	6.25338e-05
N01	N2	S4-Spirochaetales	0	FALSE	Spirochaetota	Spirochaetales	S4	8	2.35501e+07	0.000117074	6.049e-05
N01	N2	S3-Spirochaetales	0	FALSE	Spirochaetota	Spirochaetales	S3	13	2.31806e+07	0.000190245	5.95408e-05
N01	N2	B16-Balneolales	0	FALSE	Bacteroidota	Balneolales	B16	10	2.04443e+07	0.000146342	5.25125e-05
N01	N2	B1-Bacteroidales (family UBA7960)	0	FALSE	Bacteroidota	Bacteroidales (family UBA7960)	B1	14	1.94979e+07	0.000204879	5.00817e-05
N01	N2	My2-Myxococcota (family UBA4248)	0	FALSE	Myxococcota	Myxococcota (family UBA4248)	My2	10	1.62943e+07	0.000146342	4.1853e-05
N01	N2	De1-Trueperaceae	0	FALSE	Deinococcota	Trueperaceae	De1	4	1.27105e+07	5.85369e-05	3.26477e-05
N01	N2	A3-Rhodobacteraceae	0	FALSE	Proteobacteria	Rhodobacteraceae	A3	5	1.18903e+07	7.31711e-05	3.05411e-05
N01	N2	G12-HTCC2089	0	FALSE	Proteobacteria	HTCC2089	G12	7	1.1801e+07	0.00010244	3.03116e-05
N01	N2	B2-Bacteroidales (family UBA7960)	0	FALSE	Bacteroidota	Bacteroidales (family UBA7960)	B2	6	8.52217e+06	8.78053e-05	2.18897e-05
N01	N2	P3-Phycisphaerales (family SM1A02)	0	FALSE	Planctomycetota	Phycisphaerales (family SM1A02)	P3	7	8.34206e+06	0.00010244	2.14271e-05
N01	N2	G9-Competibacteraceae	0	FALSE	Proteobacteria	Competibacteraceae	G9	5	7.36711e+06	7.31711e-05	1.89229e-05
N01	N2	A5-Rhodobacteraceae	0	FALSE	Proteobacteria	Rhodobacteraceae	A5	4	7.18421e+06	5.85369e-05	1.84531e-05
N01	N2	B8-Chitinophagales (family UBA2359)	0	FALSE	Bacteroidota	Chitinophagales (family UBA2359)	B8	3	6.2666e+06	4.39027e-05	1.60962e-05
N01	N2	A2-Natronohydrobacter	0	FALSE	Proteobacteria	Natronohydrobacter	A2	14	5.32844e+06	0.000204879	1.36864e-05
N01	N2	Ac4-Ilumatobacteraceae	0	FALSE	Actinobacteriota	Ilumatobacteraceae	Ac4	7	4.48446e+06	0.00010244	1.15186e-05
N01	N2	Ge4-Gemmatimonadota (order SG8-23)	0	FALSE	Gemmatimonadota	Gemmatimonadota (order SG8-23)	Ge4	2	3.54709e+06	2.92684e-05	9.11091e-06
N01	N2	P2-Pirellulaceae	0	FALSE	Planctomycetota	Pirellulaceae	P2	5	3.40799e+06	7.31711e-05	8.75363e-06
N01	N2	F2-Alkalibacterium	0	FALSE	Firmicutes	Alkalibacterium	F2	8	2.83147e+06	0.000117074	7.27281e-06
N01	N2	E1-Eukaryota	0	FALSE	Eukaryota	Eukaryota	E1	4	2.58677e+06	5.85369e-05	6.64428e-06
N01	N2	Ac3-Nitriliruptoraceae	0	FALSE	Actinobacteriota	Nitriliruptoraceae	Ac3	1	2.05547e+06	1.46342e-05	5.27961e-06
N01	N2	A6-Salinarimonas	0	FALSE	Proteobacteria	Salinarimonas	A6	1	1.73425e+06	1.46342e-05	4.45452e-06
N01	N2	B12-Balneolaceae (genus UBA2664)	0	FALSE	Bacteroidota	Balneolaceae (genus UBA2664)	B12	1	1.49234e+06	1.46342e-05	3.83316e-06
N01	N2	Ge2-Gemmatimonadota (order SG8-23)	0	FALSE	Gemmatimonadota	Gemmatimonadota (order SG8-23)	Ge2	2	1.44878e+06	2.92684e-05	3.72128e-06
N01	N2	My1-Myxococcota (family GCA-2862545)	0	FALSE	Myxococcota	Myxococcota (family GCA-2862545)	My1	1	1.01749e+06	1.46342e-05	2.61349e-06
N01	N2	G10-Halomonas	0	FALSE	Proteobacteria	Halomonas	G10	1	676165	1.46342e-05	1.73677e-06
N01	N2	B11-Indibacter	0	FALSE	Bacteroidota	Indibacter	B11	1	428655	1.46342e-05	1.10103e-06
N01	N2	V1-Opitutaceae	0	FALSE	Verrucomicrobiota	Opitutaceae	V1	1	420436	1.46342e-05	1.07992e-06
N01	N2	P9-Planctomycetota (family UBA11346)	0	FALSE	Planctomycetota	Planctomycetota (family UBA11346)	P9	1	407278	1.46342e-05	1.04612e-06
N01	N2	Ac1-Nitriliruptoraceae	0	FALSE	Actinobacteriota	Nitriliruptoraceae	Ac1	1	352931	1.46342e-05	9.06525e-07
N01	N2	B9-Flavobacteriales	0	FALSE	Bacteroidota	Flavobacteriales	B9	1	168290	1.46342e-05	4.32264e-07
N01	N2	S5-Spirochaetales	0	FALSE	Spirochaetota	Spirochaetales	S5	1	167364	1.46342e-05	4.29884e-07
N01	N2	G14-Hahellaceae	0	FALSE	Proteobacteria	Hahellaceae	G14	1	135355	1.46342e-05	3.47667e-07
N11	N2	C5-Sodalinema	1	FALSE	Cyanobacteriota	Sodalinema	C5	51636	4.16735e+11	0.409787	0.435191
N11	N2	C1-Nodosilinea	1	FALSE	Cyanobacteriota	Nodosilinea	C1	13779	1.04105e+11	0.109351	0.108716
N11	N2	C2-Nodosilinea	1	FALSE	Cyanobacteriota	Nodosilinea	C2	6601	7.46852e+10	0.052386	0.0779928
N11	N2	G8-Thiohalocapsa	1	FALSE	Proteobacteria	Thiohalocapsa	G8	8463	4.02566e+10	0.0671629	0.0420395
N11	N2	C4-Arthrospira	1	FALSE	Cyanobacteriota	Arthrospira	C4	3157	2.92382e+10	0.0250542	0.0305331
N11	N2	C6-Nodularia	1	FALSE	Cyanobacteriota	Nodularia	C6	3824	2.52649e+10	0.0303475	0.0263839
N11	N2	C8-Gloeocapsa	1	FALSE	Cyanobacteriota	Gloeocapsa	C8	1756	1.71301e+10	0.0139357	0.0178887
N11	N2	C3-Phormidesmiaceae	1	FALSE	Cyanobacteriota	Phormidesmiaceae	C3	1211	9.29421e+09	0.00961058	0.00970582
N11	N2	P4-Phycisphaerales (family SM1A02)	1	FALSE	Planctomycetota	Phycisphaerales (family SM1A02)	P4	136	5.26644e+09	0.00107931	0.00549967
N11	N2	C9-Spirulina	1	FALSE	Cyanobacteriota	Spirulina	C9	674	2.79145e+09	0.00534891	0.00291508
N11	N2	C7-Cyanobium	1	FALSE	Cyanobacteriota	Cyanobium	C7	639	1.51155e+09	0.00507115	0.00157849
N11	N2	P1-Pirellulaceae (genus UBA6163)	1	FALSE	Planctomycetota	Pirellulaceae (genus UBA6163)	P1	99	1.30219e+09	0.000785671	0.00135986
N11	N2	G2-Wenzhouxiangella	1	FALSE	Proteobacteria	Wenzhouxiangella	G2	348	1.21237e+09	0.00276175	0.00126606
N11	N2	A7-Geminicoccales	1	FALSE	Proteobacteria	Geminicoccales	A7	256	1.0481e+09	0.00203163	0.00109452
N11	N2	B7-Saprospiraceae	1	FALSE	Bacteroidota	Saprospiraceae	B7	97	8.85361e+08	0.000769799	0.000924571
N11	N2	D1-Desulfonatronum	1	FALSE	Desulfobacterota	Desulfonatronum	D1	256	8.42414e+08	0.00203163	0.000879722
N11	N2	Ch2-Anaerolineae (genus GCA-2794505)	1	FALSE	Chloroflexota	Anaerolineae (genus GCA-2794505)	Ch2	98	5.87942e+08	0.000777735	0.00061398
N11	N2	Ge1-Gemmatimonadota (order SG8-23)	1	FALSE	Gemmatimonadota	Gemmatimonadota (order SG8-23)	Ge1	183	4.54201e+08	0.0014523	0.000474316
N11	N2	A6-Salinarimonas	1	FALSE	Proteobacteria	Salinarimonas	A6	31	4.21437e+08	0.000246018	0.000440101
N11	N2	G1-Wenzhouxiangella	1	FALSE	Proteobacteria	Wenzhouxiangella	G1	140	3.64224e+08	0.00111105	0.000380354
N11	N2	G4-Thioalkalivibrionaceae	1	FALSE	Proteobacteria	Thioalkalivibrionaceae	G4	124	3.14489e+08	0.000984072	0.000328417
N11	N2	My1-Myxococcota (family GCA-2862545)	1	FALSE	Myxococcota	Myxococcota (family GCA-2862545)	My1	71	2.28115e+08	0.000563461	0.000238217
N11	N2	Ge2-Gemmatimonadota (order SG8-23)	1	FALSE	Gemmatimonadota	Gemmatimonadota (order SG8-23)	Ge2	35	1.89652e+08	0.000277762	0.000198051
N11	N2	My2-Myxococcota (family UBA4248)	1	FALSE	Myxococcota	Myxococcota (family UBA4248)	My2	28	1.51057e+08	0.00022221	0.000157746
N11	N2	G6-Ectothiorhodospira	1	FALSE	Proteobacteria	Ectothiorhodospira	G6	70	1.47647e+08	0.000555525	0.000154186
N11	N2	S3-Spirochaetales	1	FALSE	Spirochaetota	Spirochaetales	S3	34	1.22431e+08	0.000269826	0.000127853
N11	N2	A10-Micavibrionales	1	FALSE	Proteobacteria	Micavibrionales	A10	23	9.71571e+07	0.00018253	0.00010146
N11	N2	S4-Spirochaetales	1	FALSE	Spirochaetota	Spirochaetales	S4	27	7.88691e+07	0.000214274	8.2362e-05
N11	N2	B12-Balneolaceae (genus UBA2664)	1	FALSE	Bacteroidota	Balneolaceae (genus UBA2664)	B12	23	7.01976e+07	0.00018253	7.33064e-05
N11	N2	A5-Rhodobacteraceae	1	FALSE	Proteobacteria	Rhodobacteraceae	A5	32	6.9748e+07	0.000253954	7.28369e-05
N11	N2	De1-Trueperaceae	1	FALSE	Deinococcota	Trueperaceae	De1	23	6.56004e+07	0.00018253	6.85056e-05
N11	N2	Bd1-Bdellovibrionota (family UBA2394)	1	FALSE	Bdellovibrionota	Bdellovibrionota (family UBA2394)	Bd1	25	5.85917e+07	0.000198402	6.11865e-05
N11	N2	A8-Rhodospirillales (family 2-12-FULL-67-15)	1	FALSE	Proteobacteria	Rhodospirillales (family 2-12-FULL-67-15)	A8	25	5.82908e+07	0.000198402	6.08723e-05
N11	N2	G5-Thioalkalivibrionaceae	1	FALSE	Proteobacteria	Thioalkalivibrionaceae	G5	29	5.51241e+07	0.000230146	5.75654e-05
N11	N2	S5-Spirochaetales	1	FALSE	Spirochaetota	Spirochaetales	S5	31	4.88559e+07	0.000246018	5.10196e-05
N11	N2	B13-Balneolaceae (genus UBA2664)	1	FALSE	Bacteroidota	Balneolaceae (genus UBA2664)	B13	17	3.61809e+07	0.000134913	3.77833e-05
N11	N2	Ge3-Gemmatimonadota (order SG8-23)	1	FALSE	Gemmatimonadota	Gemmatimonadota (order SG8-23)	Ge3	25	2.66863e+07	0.000198402	2.78682e-05
N11	N2	F2-Alkalibacterium	1	FALSE	Firmicutes	Alkalibacterium	F2	9	2.06946e+07	7.14246e-05	2.16111e-05
N11	N2	G7-Gammaproteobacteria	1	FALSE	Proteobacteria	Gammaproteobacteria	G7	4	5.24281e+06	3.17443e-05	5.475e-06
N11	N2	P10-Planctomycetota (family UBA11346)	1	FALSE	Planctomycetota	Planctomycetota (family UBA11346)	P10	4	4.94395e+06	3.17443e-05	5.1629e-06
N11	N2	A2-Natronohydrobacter	1	FALSE	Proteobacteria	Natronohydrobacter	A2	5	3.12968e+06	3.96803e-05	3.26829e-06
N11	N2	G9-Competibacteraceae	1	FALSE	Proteobacteria	Competibacteraceae	G9	2	2.31931e+06	1.58721e-05	2.42202e-06
N11	N2	Ch1-Nitrolancea	1	FALSE	Chloroflexota	Nitrolancea	Ch1	1	2.01707e+06	7.93607e-06	2.1064e-06
N11	N2	G11-Nitrincola	1	FALSE	Proteobacteria	Nitrincola	G11	2	1.95955e+06	1.58721e-05	2.04634e-06
N11	N2	G3-Wenzhouxiangella	1	FALSE	Proteobacteria	Wenzhouxiangella	G3	2	1.74079e+06	1.58721e-05	1.81788e-06
N11	N2	B16-Balneolales	1	FALSE	Bacteroidota	Balneolales	B16	1	1.09528e+06	7.93607e-06	1.14378e-06
N11	N2	A3-Rhodobacteraceae	1	FALSE	Proteobacteria	Rhodobacteraceae	A3	1	1.05709e+06	7.93607e-06	1.1039e-06
N11	N2	S6-Spirochaetales	1	FALSE	Spirochaetota	Spirochaetales	S6	1	695549	7.93607e-06	7.26353e-07
N11	N2	B11-Indibacter	1	FALSE	Bacteroidota	Indibacter	B11	1	670371	7.93607e-06	7.0006e-07
N11	N2	A4-Rhodobacteraceae	1	FALSE	Proteobacteria	Rhodobacteraceae	A4	1	586881	7.93607e-06	6.12872e-07
N11	N2	G12-HTCC2089	1	FALSE	Proteobacteria	HTCC2089	G12	2	549598	1.58721e-05	5.73938e-07
N21	N2	G8-Thiohalocapsa	2	FALSE	Proteobacteria	Thiohalocapsa	G8	11111	1.38686e+11	0.289711	0.284561
N21	N2	C1-Nodosilinea	2	FALSE	Cyanobacteriota	Nodosilinea	C1	7610	8.47483e+10	0.198425	0.173889
N21	N2	C5-Sodalinema	2	FALSE	Cyanobacteriota	Sodalinema	C5	5397	8.03613e+10	0.140723	0.164888
N21	N2	C2-Nodosilinea	2	FALSE	Cyanobacteriota	Nodosilinea	C2	790	3.79429e+10	0.0205987	0.0778526
N21	N2	C4-Arthrospira	2	FALSE	Cyanobacteriota	Arthrospira	C4	411	1.77932e+10	0.0107165	0.0365087
N21	N2	C6-Nodularia	2	FALSE	Cyanobacteriota	Nodularia	C6	263	1.5949e+10	0.00685753	0.0327247
N21	N2	C8-Gloeocapsa	2	FALSE	Cyanobacteriota	Gloeocapsa	C8	159	1.32493e+10	0.00414581	0.0271854
N21	N2	A7-Geminicoccales	2	FALSE	Proteobacteria	Geminicoccales	A7	950	5.89949e+09	0.0247705	0.0121048
N21	N2	P4-Phycisphaerales (family SM1A02)	2	FALSE	Planctomycetota	Phycisphaerales (family SM1A02)	P4	129	4.3712e+09	0.00336358	0.00896897
N21	N2	D1-Desulfonatronum	2	FALSE	Desulfobacterota	Desulfonatronum	D1	270	1.71334e+09	0.00704005	0.00351548
N21	N2	G2-Wenzhouxiangella	2	FALSE	Proteobacteria	Wenzhouxiangella	G2	211	1.59302e+09	0.00550167	0.00326861
N21	N2	Ge1-Gemmatimonadota (order SG8-23)	2	FALSE	Gemmatimonadota	Gemmatimonadota (order SG8-23)	Ge1	362	1.34574e+09	0.00943888	0.00276124
N21	N2	G4-Thioalkalivibrionaceae	2	FALSE	Proteobacteria	Thioalkalivibrionaceae	G4	244	1.29403e+09	0.00636212	0.00265514
N21	N2	A4-Rhodobacteraceae	2	FALSE	Proteobacteria	Rhodobacteraceae	A4	224	1.03682e+09	0.00584063	0.00212739
N21	N2	G7-Gammaproteobacteria	2	FALSE	Proteobacteria	Gammaproteobacteria	G7	70	9.28847e+08	0.0018252	0.00190584
N21	N2	C3-Phormidesmiaceae	2	FALSE	Cyanobacteriota	Phormidesmiaceae	C3	22	3.0782e+08	0.000573634	0.000631595
N21	N2	A5-Rhodobacteraceae	2	FALSE	Proteobacteria	Rhodobacteraceae	A5	68	2.8786e+08	0.00177305	0.000590641
N21	N2	B12-Balneolaceae (genus UBA2664)	2	FALSE	Bacteroidota	Balneolaceae (genus UBA2664)	B12	31	2.56232e+08	0.000808302	0.000525746
N21	N2	G1-Wenzhouxiangella	2	FALSE	Proteobacteria	Wenzhouxiangella	G1	44	1.96967e+08	0.00114727	0.000404143
N21	N2	G5-Thioalkalivibrionaceae	2	FALSE	Proteobacteria	Thioalkalivibrionaceae	G5	32	1.71737e+08	0.000834376	0.000352376
N21	N2	Ch2-Anaerolineae (genus GCA-2794505)	2	FALSE	Chloroflexota	Anaerolineae (genus GCA-2794505)	Ch2	74	1.48877e+08	0.0019295	0.000305472
N21	N2	C9-Spirulina	2	FALSE	Cyanobacteriota	Spirulina	C9	33	1.28034e+08	0.000860451	0.000262704
N21	N2	S3-Spirochaetales	2	FALSE	Spirochaetota	Spirochaetales	S3	23	9.06368e+07	0.000599708	0.000185972
N21	N2	C7-Cyanobium	2	FALSE	Cyanobacteriota	Cyanobium	C7	50	8.25855e+07	0.00130371	0.000169452
N21	N2	Ge4-Gemmatimonadota (order SG8-23)	2	FALSE	Gemmatimonadota	Gemmatimonadota (order SG8-23)	Ge4	34	7.20335e+07	0.000886525	0.000147801
N21	N2	B1-Bacteroidales (family UBA7960)	2	FALSE	Bacteroidota	Bacteroidales (family UBA7960)	B1	37	6.05304e+07	0.000964748	0.000124198
N21	N2	V1-Opitutaceae	2	FALSE	Verrucomicrobiota	Opitutaceae	V1	25	5.93251e+07	0.000651856	0.000121725
N21	N2	Ac1-Nitriliruptoraceae	2	FALSE	Actinobacteriota	Nitriliruptoraceae	Ac1	13	4.35679e+07	0.000338965	8.9394e-05
N21	N2	G6-Ectothiorhodospira	2	FALSE	Proteobacteria	Ectothiorhodospira	G6	9	3.61369e+07	0.000234668	7.41468e-05
N21	N2	A6-Salinarimonas	2	FALSE	Proteobacteria	Salinarimonas	A6	8	2.85375e+07	0.000208594	5.85542e-05
N21	N2	Ge3-Gemmatimonadota (order SG8-23)	2	FALSE	Gemmatimonadota	Gemmatimonadota (order SG8-23)	Ge3	4	2.78881e+07	0.000104297	5.72218e-05
N21	N2	G13-Pseudomonas "D"	2	FALSE	Proteobacteria	Pseudomonas "D"	G13	4	6.9703e+06	0.000104297	1.43019e-05
N21	N2	De1-Trueperaceae	2	FALSE	Deinococcota	Trueperaceae	De1	1	4.29556e+06	2.60743e-05	8.81378e-06
N21	N2	B13-Balneolaceae (genus UBA2664)	2	FALSE	Bacteroidota	Balneolaceae (genus UBA2664)	B13	3	3.2001e+06	7.82228e-05	6.56608e-06
N21	N2	P2-Pirellulaceae	2	FALSE	Planctomycetota	Pirellulaceae	P2	1	2.92827e+06	2.60743e-05	6.00832e-06
N21	N2	B6-Saprospiraceae	2	FALSE	Bacteroidota	Saprospiraceae	B6	2	1.7498e+06	5.21485e-05	3.5903e-06
N21	N2	B15-Balneolaceae	2	FALSE	Bacteroidota	Balneolaceae	B15	1	1.55415e+06	2.60743e-05	3.18887e-06
N21	N2	G12-HTCC2089	2	FALSE	Proteobacteria	HTCC2089	G12	2	1.47378e+06	5.21485e-05	3.02395e-06
N21	N2	B8-Chitinophagales (family UBA2359)	2	FALSE	Bacteroidota	Chitinophagales (family UBA2359)	B8	1	1.17672e+06	2.60743e-05	2.41444e-06
N21	N2	B16-Balneolales	2	FALSE	Bacteroidota	Balneolales	B16	1	883612	2.60743e-05	1.81302e-06
N31	N2	C1-Nodosilinea	3	FALSE	Cyanobacteriota	Nodosilinea	C1	21129	2.05233e+11	0.338091	0.381169
N31	N2	C2-Nodosilinea	3	FALSE	Cyanobacteriota	Nodosilinea	C2	5456	9.69464e+10	0.087303	0.180053
N31	N2	C5-Sodalinema	3	FALSE	Cyanobacteriota	Sodalinema	C5	5979	4.60113e+10	0.0956717	0.0854543
N31	N2	C4-Arthrospira	3	FALSE	Cyanobacteriota	Arthrospira	C4	1451	2.86335e+10	0.0232179	0.0531796
N31	N2	G8-Thiohalocapsa	3	FALSE	Proteobacteria	Thiohalocapsa	G8	2383	1.07698e+10	0.0381311	0.0200022
N31	N2	C6-Nodularia	3	FALSE	Cyanobacteriota	Nodularia	C6	1359	1.00401e+10	0.0217457	0.018647
N31	N2	P4-Phycisphaerales (family SM1A02)	3	FALSE	Planctomycetota	Phycisphaerales (family SM1A02)	P4	94	6.61747e+09	0.00150412	0.0122903
N31	N2	C8-Gloeocapsa	3	FALSE	Cyanobacteriota	Gloeocapsa	C8	424	5.21782e+09	0.00678454	0.00969077
N31	N2	C3-Phormidesmiaceae	3	FALSE	Cyanobacteriota	Phormidesmiaceae	C3	389	3.75129e+09	0.0062245	0.00696706
N31	N2	A7-Geminicoccales	3	FALSE	Proteobacteria	Geminicoccales	A7	371	2.58949e+09	0.00593647	0.00480931
N31	N2	G2-Wenzhouxiangella	3	FALSE	Proteobacteria	Wenzhouxiangella	G2	389	2.15724e+09	0.0062245	0.00400653
N31	N2	D1-Desulfonatronum	3	FALSE	Desulfobacterota	Desulfonatronum	D1	364	1.60384e+09	0.00582447	0.00297872
N31	N2	G1-Wenzhouxiangella	3	FALSE	Proteobacteria	Wenzhouxiangella	G1	276	1.42379e+09	0.00441635	0.00264432
N31	N2	Ge3-Gemmatimonadota (order SG8-23)	3	FALSE	Gemmatimonadota	Gemmatimonadota (order SG8-23)	Ge3	65	1.27839e+09	0.00104008	0.00237428
N31	N2	C9-Spirulina	3	FALSE	Cyanobacteriota	Spirulina	C9	197	5.56212e+08	0.00315225	0.00103302
N31	N2	B13-Balneolaceae (genus UBA2664)	3	FALSE	Bacteroidota	Balneolaceae (genus UBA2664)	B13	68	5.0377e+08	0.00108809	0.000935625
N31	N2	Ch2-Anaerolineae (genus GCA-2794505)	3	FALSE	Chloroflexota	Anaerolineae (genus GCA-2794505)	Ch2	220	4.88273e+08	0.00352028	0.000906843
N31	N2	Ge1-Gemmatimonadota (order SG8-23)	3	FALSE	Gemmatimonadota	Gemmatimonadota (order SG8-23)	Ge1	146	2.90014e+08	0.00233619	0.000538628
N31	N2	C7-Cyanobium	3	FALSE	Cyanobacteriota	Cyanobium	C7	174	2.74107e+08	0.00278422	0.000509084
N31	N2	G4-Thioalkalivibrionaceae	3	FALSE	Proteobacteria	Thioalkalivibrionaceae	G4	81	2.67156e+08	0.0012961	0.000496174
N31	N2	A5-Rhodobacteraceae	3	FALSE	Proteobacteria	Rhodobacteraceae	A5	90	2.56547e+08	0.00144012	0.000476472
N31	N2	S3-Spirochaetales	3	FALSE	Spirochaetota	Spirochaetales	S3	29	1.44124e+08	0.000464037	0.000267674
N31	N2	G6-Ectothiorhodospira	3	FALSE	Proteobacteria	Ectothiorhodospira	G6	31	1.08942e+08	0.00049604	0.000202332
N31	N2	A4-Rhodobacteraceae	3	FALSE	Proteobacteria	Rhodobacteraceae	A4	22	1.0688e+08	0.000352028	0.000198503
N31	N2	G5-Thioalkalivibrionaceae	3	FALSE	Proteobacteria	Thioalkalivibrionaceae	G5	29	7.02678e+07	0.000464037	0.000130505
N31	N2	G12-HTCC2089	3	FALSE	Proteobacteria	HTCC2089	G12	18	6.95304e+07	0.000288023	0.000129135
N31	N2	B7-Saprospiraceae	3	FALSE	Bacteroidota	Saprospiraceae	B7	7	4.51704e+07	0.000112009	8.38925e-05
N31	N2	B16-Balneolales	3	FALSE	Bacteroidota	Balneolales	B16	12	3.61333e+07	0.000192015	6.71084e-05
N31	N2	G7-Gammaproteobacteria	3	FALSE	Proteobacteria	Gammaproteobacteria	G7	22	2.27036e+07	0.000352028	4.21661e-05
N31	N2	My1-Myxococcota (family GCA-2862545)	3	FALSE	Myxococcota	Myxococcota (family GCA-2862545)	My1	6	1.92112e+07	9.60077e-05	3.568e-05
N31	N2	Ac4-Ilumatobacteraceae	3	FALSE	Actinobacteriota	Ilumatobacteraceae	Ac4	9	1.68797e+07	0.000144012	3.13497e-05
N31	N2	A10-Micavibrionales	3	FALSE	Proteobacteria	Micavibrionales	A10	3	1.50841e+07	4.80038e-05	2.80149e-05
N31	N2	Ac1-Nitriliruptoraceae	3	FALSE	Actinobacteriota	Nitriliruptoraceae	Ac1	5	1.06147e+07	8.00064e-05	1.97142e-05
N31	N2	S2-Alkalispirochaetaceae	3	FALSE	Spirochaetota	Alkalispirochaetaceae	S2	4	9.92162e+06	6.40051e-05	1.84269e-05
N31	N2	S5-Spirochaetales	3	FALSE	Spirochaetota	Spirochaetales	S5	3	8.74381e+06	4.80038e-05	1.62394e-05
N31	N2	G13-Pseudomonas "D"	3	FALSE	Proteobacteria	Pseudomonas "D"	G13	4	6.76518e+06	6.40051e-05	1.25646e-05
N31	N2	Bd1-Bdellovibrionota (family UBA2394)	3	FALSE	Bdellovibrionota	Bdellovibrionota (family UBA2394)	Bd1	3	5.87042e+06	4.80038e-05	1.09028e-05
N31	N2	A3-Rhodobacteraceae	3	FALSE	Proteobacteria	Rhodobacteraceae	A3	2	3.50886e+06	3.20026e-05	6.51683e-06
N31	N2	B1-Bacteroidales (family UBA7960)	3	FALSE	Bacteroidota	Bacteroidales (family UBA7960)	B1	5	3.14245e+06	8.00064e-05	5.8363e-06
N31	N2	B3-Bacteroidales (family UBA7960)	3	FALSE	Bacteroidota	Bacteroidales (family UBA7960)	B3	3	3.03327e+06	4.80038e-05	5.63352e-06
N31	N2	P5-Phycisphaerales (family SM1A02)	3	FALSE	Planctomycetota	Phycisphaerales (family SM1A02)	P5	2	2.60551e+06	3.20026e-05	4.83908e-06
N31	N2	F2-Alkalibacterium	3	FALSE	Firmicutes	Alkalibacterium	F2	5	2.18197e+06	8.00064e-05	4.05246e-06
N31	N2	S1-Alkalispirochaeta	3	FALSE	Spirochaetota	Alkalispirochaeta	S1	1	1.57078e+06	1.60013e-05	2.91733e-06
N31	N2	B9-Flavobacteriales	3	FALSE	Bacteroidota	Flavobacteriales	B9	1	1.27628e+06	1.60013e-05	2.37037e-06
N31	N2	B14-Balneolaceae (genus UBA2664)	3	FALSE	Bacteroidota	Balneolaceae (genus UBA2664)	B14	1	1.20279e+06	1.60013e-05	2.23388e-06
N31	N2	B12-Balneolaceae (genus UBA2664)	3	FALSE	Bacteroidota	Balneolaceae (genus UBA2664)	B12	1	1.14621e+06	1.60013e-05	2.12879e-06
N31	N2	B4-Bacteroidales (family UBA12077)	3	FALSE	Bacteroidota	Bacteroidales (family UBA12077)	B4	1	999043	1.60013e-05	1.85547e-06
N31	N2	P2-Pirellulaceae	3	FALSE	Planctomycetota	Pirellulaceae	P2	3	614072	4.80038e-05	1.14048e-06
N31	N2	A2-Natronohydrobacter	3	FALSE	Proteobacteria	Natronohydrobacter	A2	4	610518	6.40051e-05	1.13388e-06
N41	N2	G8-Thiohalocapsa	4	FALSE	Proteobacteria	Thiohalocapsa	G8	37899	2.65431e+11	0.397852	0.381228
N41	N2	C5-Sodalinema	4	FALSE	Cyanobacteriota	Sodalinema	C5	14758	1.14217e+11	0.154925	0.164046
N41	N2	C1-Nodosilinea	4	FALSE	Cyanobacteriota	Nodosilinea	C1	9222	9.88387e+10	0.0968098	0.141958
N41	N2	C2-Nodosilinea	4	FALSE	Cyanobacteriota	Nodosilinea	C2	3802	4.72574e+10	0.0399122	0.0678742
N41	N2	C4-Arthrospira	4	FALSE	Cyanobacteriota	Arthrospira	C4	1122	1.17428e+10	0.0117784	0.0168658
N41	N2	A7-Geminicoccales	4	FALSE	Proteobacteria	Geminicoccales	A7	1853	8.84093e+09	0.0194522	0.0126979
N41	N2	C6-Nodularia	4	FALSE	Cyanobacteriota	Nodularia	C6	742	5.28775e+09	0.00778929	0.0075946
N41	N2	C8-Gloeocapsa	4	FALSE	Cyanobacteriota	Gloeocapsa	C8	504	3.91453e+09	0.00529084	0.00562229
N41	N2	Ge1-Gemmatimonadota (order SG8-23)	4	FALSE	Gemmatimonadota	Gemmatimonadota (order SG8-23)	Ge1	1003	2.6402e+09	0.0105292	0.00379203
N41	N2	G2-Wenzhouxiangella	4	FALSE	Proteobacteria	Wenzhouxiangella	G2	458	2.53213e+09	0.00480794	0.00363681
N41	N2	C3-Phormidesmiaceae	4	FALSE	Cyanobacteriota	Phormidesmiaceae	C3	183	1.75014e+09	0.00192108	0.00251366
N41	N2	D1-Desulfonatronum	4	FALSE	Desulfobacterota	Desulfonatronum	D1	299	1.3387e+09	0.00313881	0.00192272
N41	N2	Ge3-Gemmatimonadota (order SG8-23)	4	FALSE	Gemmatimonadota	Gemmatimonadota (order SG8-23)	Ge3	133	1.31411e+09	0.00139619	0.00188741
N41	N2	C7-Cyanobium	4	FALSE	Cyanobacteriota	Cyanobium	C7	1324	1.30801e+09	0.0138989	0.00187865
N41	N2	G1-Wenzhouxiangella	4	FALSE	Proteobacteria	Wenzhouxiangella	G1	387	1.16625e+09	0.00406261	0.00167504
N41	N2	G7-Gammaproteobacteria	4	FALSE	Proteobacteria	Gammaproteobacteria	G7	122	7.88302e+08	0.00128072	0.00113221
N41	N2	G6-Ectothiorhodospira	4	FALSE	Proteobacteria	Ectothiorhodospira	G6	58	5.04766e+08	0.000608866	0.000724977
N41	N2	B1-Bacteroidales (family UBA7960)	4	FALSE	Bacteroidota	Bacteroidales (family UBA7960)	B1	80	3.30939e+08	0.000839816	0.000475316
N41	N2	G5-Thioalkalivibrionaceae	4	FALSE	Proteobacteria	Thioalkalivibrionaceae	G5	209	2.79781e+08	0.00219402	0.00040184
N41	N2	C9-Spirulina	4	FALSE	Cyanobacteriota	Spirulina	C9	61	2.75939e+08	0.000640359	0.000396321
N41	N2	A4-Rhodobacteraceae	4	FALSE	Proteobacteria	Rhodobacteraceae	A4	100	2.54701e+08	0.00104977	0.000365818
N41	N2	G4-Thioalkalivibrionaceae	4	FALSE	Proteobacteria	Thioalkalivibrionaceae	G4	77	2.35732e+08	0.000808323	0.000338573
N41	N2	My1-Myxococcota (family GCA-2862545)	4	FALSE	Myxococcota	Myxococcota (family GCA-2862545)	My1	8	8.72093e+07	8.39816e-05	0.000125256
N41	N2	Ch2-Anaerolineae (genus GCA-2794505)	4	FALSE	Chloroflexota	Anaerolineae (genus GCA-2794505)	Ch2	36	8.2755e+07	0.000377917	0.000118858
N41	N2	B16-Balneolales	4	FALSE	Bacteroidota	Balneolales	B16	21	6.44917e+07	0.000220452	9.26271e-05
N41	N2	Ac1-Nitriliruptoraceae	4	FALSE	Actinobacteriota	Nitriliruptoraceae	Ac1	24	5.8867e+07	0.000251945	8.45485e-05
N41	N2	B12-Balneolaceae (genus UBA2664)	4	FALSE	Bacteroidota	Balneolaceae (genus UBA2664)	B12	18	3.85923e+07	0.000188959	5.54288e-05
N41	N2	S5-Spirochaetales	4	FALSE	Spirochaetota	Spirochaetales	S5	5	3.64315e+07	5.24885e-05	5.23252e-05
N41	N2	A5-Rhodobacteraceae	4	FALSE	Proteobacteria	Rhodobacteraceae	A5	22	3.52024e+07	0.000230949	5.05599e-05
N41	N2	G9-Competibacteraceae	4	FALSE	Proteobacteria	Competibacteraceae	G9	69	3.4251e+07	0.000724341	4.91935e-05
N41	N2	S3-Spirochaetales	4	FALSE	Spirochaetota	Spirochaetales	S3	14	2.93902e+07	0.000146968	4.2212e-05
N41	N2	S1-Alkalispirochaeta	4	FALSE	Spirochaetota	Alkalispirochaeta	S1	12	2.70245e+07	0.000125972	3.88143e-05
N41	N2	B13-Balneolaceae (genus UBA2664)	4	FALSE	Bacteroidota	Balneolaceae (genus UBA2664)	B13	13	2.53489e+07	0.00013647	3.64077e-05
N41	N2	B3-Bacteroidales (family UBA7960)	4	FALSE	Bacteroidota	Bacteroidales (family UBA7960)	B3	11	2.29523e+07	0.000115475	3.29655e-05
N41	N2	A9-Rhodospirillales (family 2-12-FULL-67-15)	4	FALSE	Proteobacteria	Rhodospirillales (family 2-12-FULL-67-15)	A9	4	1.70294e+07	4.19908e-05	2.44587e-05
N41	N2	Bd1-Bdellovibrionota (family UBA2394)	4	FALSE	Bdellovibrionota	Bdellovibrionota (family UBA2394)	Bd1	5	1.55423e+07	5.24885e-05	2.23229e-05
N41	N2	P1-Pirellulaceae (genus UBA6163)	4	FALSE	Planctomycetota	Pirellulaceae (genus UBA6163)	P1	10	1.37016e+07	0.000104977	1.96792e-05
N41	N2	De1-Trueperaceae	4	FALSE	Deinococcota	Trueperaceae	De1	8	1.12551e+07	8.39816e-05	1.61652e-05
N41	N2	V1-Opitutaceae	4	FALSE	Verrucomicrobiota	Opitutaceae	V1	9	9.78713e+06	9.44793e-05	1.40569e-05
N41	N2	G10-Halomonas	4	FALSE	Proteobacteria	Halomonas	G10	11	9.62883e+06	0.000115475	1.38295e-05
N41	N2	B2-Bacteroidales (family UBA7960)	4	FALSE	Bacteroidota	Bacteroidales (family UBA7960)	B2	4	6.62699e+06	4.19908e-05	9.51811e-06
N41	N2	A10-Micavibrionales	4	FALSE	Proteobacteria	Micavibrionales	A10	3	4.3686e+06	3.14931e-05	6.27447e-06
N41	N2	P2-Pirellulaceae	4	FALSE	Planctomycetota	Pirellulaceae	P2	7	4.14735e+06	7.34839e-05	5.95669e-06
N41	N2	G12-HTCC2089	4	FALSE	Proteobacteria	HTCC2089	G12	4	3.22327e+06	4.19908e-05	4.62946e-06
N41	N2	G3-Wenzhouxiangella	4	FALSE	Proteobacteria	Wenzhouxiangella	G3	2	2.82578e+06	2.09954e-05	4.05856e-06
N41	N2	B4-Bacteroidales (family UBA12077)	4	FALSE	Bacteroidota	Bacteroidales (family UBA12077)	B4	2	1.70718e+06	2.09954e-05	2.45196e-06
N41	N2	Ac4-Ilumatobacteraceae	4	FALSE	Actinobacteriota	Ilumatobacteraceae	Ac4	2	1.55027e+06	2.09954e-05	2.22659e-06
N41	N2	A6-Salinarimonas	4	FALSE	Proteobacteria	Salinarimonas	A6	1	1.4974e+06	1.04977e-05	2.15066e-06
N41	N2	S2-Alkalispirochaetaceae	4	FALSE	Spirochaetota	Alkalispirochaetaceae	S2	1	1.375e+06	1.04977e-05	1.97486e-06
N41	N2	B14-Balneolaceae (genus UBA2664)	4	FALSE	Bacteroidota	Balneolaceae (genus UBA2664)	B14	1	1.33114e+06	1.04977e-05	1.91187e-06
N41	N2	A2-Natronohydrobacter	4	FALSE	Proteobacteria	Natronohydrobacter	A2	2	818549	2.09954e-05	1.17565e-06
N41	N2	P4-Phycisphaerales (family SM1A02)	4	FALSE	Planctomycetota	Phycisphaerales (family SM1A02)	P4	1	769925	1.04977e-05	1.10582e-06
N41	N2	P5-Phycisphaerales (family SM1A02)	4	FALSE	Planctomycetota	Phycisphaerales (family SM1A02)	P5	1	654160	1.04977e-05	9.39547e-07
N41	N2	B9-Flavobacteriales	4	FALSE	Bacteroidota	Flavobacteriales	B9	1	566233	1.04977e-05	8.13261e-07
N41	N2	P6-Phycisphaerales (family SM1A02)	4	FALSE	Planctomycetota	Phycisphaerales (family SM1A02)	P6	1	199643	1.04977e-05	2.86741e-07
N51	N2	C5-Sodalinema	5	FALSE	Cyanobacteriota	Sodalinema	C5	12781	9.33298e+11	0.234213	0.392206
N51	N2	G8-Thiohalocapsa	5	FALSE	Proteobacteria	Thiohalocapsa	G8	20459	3.8808e+11	0.374913	0.163085
N51	N2	C2-Nodosilinea	5	FALSE	Cyanobacteriota	Nodosilinea	C2	2071	3.55131e+11	0.0379513	0.149239
N51	N2	C6-Nodularia	5	FALSE	Cyanobacteriota	Nodularia	C6	1036	130289512609	0.0189848	0.0547524
N51	N2	C4-Arthrospira	5	FALSE	Cyanobacteriota	Arthrospira	C4	1369	1.22521e+11	0.025087	0.0514876
N51	N2	C1-Nodosilinea	5	FALSE	Cyanobacteriota	Nodosilinea	C1	7603	9.19366e+10	0.139326	0.0386351
N51	N2	C8-Gloeocapsa	5	FALSE	Cyanobacteriota	Gloeocapsa	C8	484	7.67961e+10	0.00886934	0.0322725
N51	N2	A7-Geminicoccales	5	FALSE	Proteobacteria	Geminicoccales	A7	564	1.87955e+10	0.0103353	0.00789854
N51	N2	P1-Pirellulaceae (genus UBA6163)	5	FALSE	Planctomycetota	Pirellulaceae (genus UBA6163)	P1	855	3.53433e+09	0.0156679	0.00148525
N51	N2	C3-Phormidesmiaceae	5	FALSE	Cyanobacteriota	Phormidesmiaceae	C3	17	2.52506e+09	0.000311526	0.00106112
N51	N2	D1-Desulfonatronum	5	FALSE	Desulfobacterota	Desulfonatronum	D1	113	2.49645e+09	0.00207073	0.0010491
N51	N2	G2-Wenzhouxiangella	5	FALSE	Proteobacteria	Wenzhouxiangella	G2	70	7.59481e+08	0.00128276	0.000319162
N51	N2	P4-Phycisphaerales (family SM1A02)	5	FALSE	Planctomycetota	Phycisphaerales (family SM1A02)	P4	244	6.2561e+08	0.00447132	0.000262904
N51	N2	C7-Cyanobium	5	FALSE	Cyanobacteriota	Cyanobium	C7	363	5.6372e+08	0.00665201	0.000236895
N51	N2	A4-Rhodobacteraceae	5	FALSE	Proteobacteria	Rhodobacteraceae	A4	25	1.84694e+08	0.000458127	7.76153e-05
N51	N2	Ge1-Gemmatimonadota (order SG8-23)	5	FALSE	Gemmatimonadota	Gemmatimonadota (order SG8-23)	Ge1	18	9.8937e+07	0.000329852	4.15769e-05
N51	N2	G1-Wenzhouxiangella	5	FALSE	Proteobacteria	Wenzhouxiangella	G1	8	7.91195e+07	0.000146601	3.32489e-05
N51	N2	S3-Spirochaetales	5	FALSE	Spirochaetota	Spirochaetales	S3	7	5.77065e+07	0.000128276	2.42504e-05
N51	N2	G7-Gammaproteobacteria	5	FALSE	Proteobacteria	Gammaproteobacteria	G7	7	3.42348e+07	0.000128276	1.43867e-05
N51	N2	P10-Planctomycetota (family UBA11346)	5	FALSE	Planctomycetota	Planctomycetota (family UBA11346)	P10	1	2.48341e+07	1.83251e-05	1.04362e-05
N51	N2	G6-Ectothiorhodospira	5	FALSE	Proteobacteria	Ectothiorhodospira	G6	2	2.03768e+07	3.66502e-05	8.56306e-06
N51	N2	P5-Phycisphaerales (family SM1A02)	5	FALSE	Planctomycetota	Phycisphaerales (family SM1A02)	P5	3	4.39341e+06	5.49753e-05	1.84627e-06
N51	N2	Ac1-Nitriliruptoraceae	5	FALSE	Actinobacteriota	Nitriliruptoraceae	Ac1	1	289282	1.83251e-05	1.21567e-07
N61	N2	G8-Thiohalocapsa	6	FALSE	Proteobacteria	Thiohalocapsa	G8	31016	2.73391e+11	0.434641	0.402142
N61	N2	C1-Nodosilinea	6	FALSE	Cyanobacteriota	Nodosilinea	C1	9264	1.12864e+11	0.129821	0.166017
N61	N2	C2-Nodosilinea	6	FALSE	Cyanobacteriota	Nodosilinea	C2	3549	8.11391e+10	0.0497337	0.119351
N61	N2	C5-Sodalinema	6	FALSE	Cyanobacteriota	Sodalinema	C5	7334	5.70657e+10	0.102775	0.0839403
N61	N2	C4-Arthrospira	6	FALSE	Cyanobacteriota	Arthrospira	C4	922	1.37198e+10	0.0129204	0.020181
N61	N2	A7-Geminicoccales	6	FALSE	Proteobacteria	Geminicoccales	A7	1656	1.05663e+10	0.0232063	0.0155424
N61	N2	C6-Nodularia	6	FALSE	Cyanobacteriota	Nodularia	C6	576	4.71406e+09	0.00807175	0.00693411
N61	N2	C8-Gloeocapsa	6	FALSE	Cyanobacteriota	Gloeocapsa	C8	304	3.46341e+09	0.00426009	0.00509447
N61	N2	C3-Phormidesmiaceae	6	FALSE	Cyanobacteriota	Phormidesmiaceae	C3	214	2.8013e+09	0.00299888	0.00412054
N61	N2	Ge1-Gemmatimonadota (order SG8-23)	6	FALSE	Gemmatimonadota	Gemmatimonadota (order SG8-23)	Ge1	561	2.12312e+09	0.00786155	0.00312298
N61	N2	G2-Wenzhouxiangella	6	FALSE	Proteobacteria	Wenzhouxiangella	G2	242	1.7808e+09	0.00339126	0.00261945
N61	N2	D1-Desulfonatronum	6	FALSE	Desulfobacterota	Desulfonatronum	D1	291	1.47394e+09	0.00407791	0.00216808
N61	N2	G4-Thioalkalivibrionaceae	6	FALSE	Proteobacteria	Thioalkalivibrionaceae	G4	286	1.32037e+09	0.00400785	0.00194219
N61	N2	G1-Wenzhouxiangella	6	FALSE	Proteobacteria	Wenzhouxiangella	G1	233	1.2524e+09	0.00326513	0.0018422
N61	N2	G6-Ectothiorhodospira	6	FALSE	Proteobacteria	Ectothiorhodospira	G6	103	1.02415e+09	0.00144339	0.00150646
N61	N2	B13-Balneolaceae (genus UBA2664)	6	FALSE	Bacteroidota	Balneolaceae (genus UBA2664)	B13	80	7.68207e+08	0.00112108	0.00112999
N61	N2	G7-Gammaproteobacteria	6	FALSE	Proteobacteria	Gammaproteobacteria	G7	48	6.96033e+08	0.000672646	0.00102382
N61	N2	B1-Bacteroidales (family UBA7960)	6	FALSE	Bacteroidota	Bacteroidales (family UBA7960)	B1	145	5.18862e+08	0.00203195	0.000763215
N61	N2	G9-Competibacteraceae	6	FALSE	Proteobacteria	Competibacteraceae	G9	87	4.65193e+08	0.00121917	0.000684271
N61	N2	A4-Rhodobacteraceae	6	FALSE	Proteobacteria	Rhodobacteraceae	A4	75	4.52821e+08	0.00105101	0.000666073
N61	N2	S3-Spirochaetales	6	FALSE	Spirochaetota	Spirochaetales	S3	63	3.89103e+08	0.000882848	0.000572347
N61	N2	G14-Hahellaceae	6	FALSE	Proteobacteria	Hahellaceae	G14	33	3.02999e+08	0.000462444	0.000445693
N61	N2	B3-Bacteroidales (family UBA7960)	6	FALSE	Bacteroidota	Bacteroidales (family UBA7960)	B3	41	2.62849e+08	0.000574552	0.000386635
N61	N2	C9-Spirulina	6	FALSE	Cyanobacteriota	Spirulina	C9	36	1.6758e+08	0.000504484	0.000246501
N61	N2	G5-Thioalkalivibrionaceae	6	FALSE	Proteobacteria	Thioalkalivibrionaceae	G5	43	1.57586e+08	0.000602578	0.0002318
N61	N2	S5-Spirochaetales	6	FALSE	Spirochaetota	Spirochaetales	S5	18	1.39933e+08	0.000252242	0.000205833
N61	N2	De1-Trueperaceae	6	FALSE	Deinococcota	Trueperaceae	De1	15	1.0806e+08	0.000210202	0.00015895
N61	N2	G3-Wenzhouxiangella	6	FALSE	Proteobacteria	Wenzhouxiangella	G3	15	1.0515e+08	0.000210202	0.000154669
N61	N2	A5-Rhodobacteraceae	6	FALSE	Proteobacteria	Rhodobacteraceae	A5	14	1.01219e+08	0.000196188	0.000148887
N61	N2	My2-Myxococcota (family UBA4248)	6	FALSE	Myxococcota	Myxococcota (family UBA4248)	My2	13	9.87595e+07	0.000182175	0.000145269
N61	N2	C7-Cyanobium	6	FALSE	Cyanobacteriota	Cyanobium	C7	102	7.14054e+07	0.00142937	0.000105033
N61	N2	Ch2-Anaerolineae (genus GCA-2794505)	6	FALSE	Chloroflexota	Anaerolineae (genus GCA-2794505)	Ch2	16	5.37454e+07	0.000224215	7.90563e-05
N61	N2	G12-HTCC2089	6	FALSE	Proteobacteria	HTCC2089	G12	15	4.27634e+07	0.000210202	6.29024e-05
N61	N2	Ge3-Gemmatimonadota (order SG8-23)	6	FALSE	Gemmatimonadota	Gemmatimonadota (order SG8-23)	Ge3	14	3.23107e+07	0.000196188	4.75271e-05
N61	N2	B12-Balneolaceae (genus UBA2664)	6	FALSE	Bacteroidota	Balneolaceae (genus UBA2664)	B12	8	1.8898e+07	0.000112108	2.77978e-05
N61	N2	A10-Micavibrionales	6	FALSE	Proteobacteria	Micavibrionales	A10	6	1.82213e+07	8.40807e-05	2.68024e-05
N61	N2	Bd1-Bdellovibrionota (family UBA2394)	6	FALSE	Bdellovibrionota	Bdellovibrionota (family UBA2394)	Bd1	5	1.61674e+07	7.00673e-05	2.37813e-05
N61	N2	P4-Phycisphaerales (family SM1A02)	6	FALSE	Planctomycetota	Phycisphaerales (family SM1A02)	P4	3	1.58555e+07	4.20404e-05	2.33225e-05
N61	N2	S1-Alkalispirochaeta	6	FALSE	Spirochaetota	Alkalispirochaeta	S1	7	1.35313e+07	9.80942e-05	1.99037e-05
N61	N2	B17-Balneolales	6	FALSE	Bacteroidota	Balneolales	B17	8	1.07931e+07	0.000112108	1.5876e-05
N61	N2	G10-Halomonas	6	FALSE	Proteobacteria	Halomonas	G10	16	9.37541e+06	0.000224215	1.37907e-05
N61	N2	B2-Bacteroidales (family UBA7960)	6	FALSE	Bacteroidota	Bacteroidales (family UBA7960)	B2	3	4.70327e+06	4.20404e-05	6.91824e-06
N61	N2	V1-Opitutaceae	6	FALSE	Verrucomicrobiota	Opitutaceae	V1	6	4.12954e+06	8.40807e-05	6.0743e-06
N61	N2	A6-Salinarimonas	6	FALSE	Proteobacteria	Salinarimonas	A6	2	3.27636e+06	2.80269e-05	4.81933e-06
N61	N2	P8-Phycisphaerales (family SM1A02)	6	FALSE	Planctomycetota	Phycisphaerales (family SM1A02)	P8	1	2.93259e+06	1.40135e-05	4.31366e-06
N61	N2	Ac3-Nitriliruptoraceae	6	FALSE	Actinobacteriota	Nitriliruptoraceae	Ac3	3	2.91792e+06	4.20404e-05	4.29209e-06
N61	N2	S4-Spirochaetales	6	FALSE	Spirochaetota	Spirochaetales	S4	3	1.5244e+06	4.20404e-05	2.24231e-06
N61	N2	P2-Pirellulaceae	6	FALSE	Planctomycetota	Pirellulaceae	P2	1	1.1184e+06	1.40135e-05	1.6451e-06
N61	N2	B16-Balneolales	6	FALSE	Bacteroidota	Balneolales	B16	1	1.01082e+06	1.40135e-05	1.48686e-06
N61	N2	P5-Phycisphaerales (family SM1A02)	6	FALSE	Planctomycetota	Phycisphaerales (family SM1A02)	P5	1	734829	1.40135e-05	1.08089e-06
N61	N2	P7-Phycisphaerales (family SM1A02)	6	FALSE	Planctomycetota	Phycisphaerales (family SM1A02)	P7	1	725763	1.40135e-05	1.06755e-06
N71	N2	G8-Thiohalocapsa	7	FALSE	Proteobacteria	Thiohalocapsa	G8	36630	2.24112e+11	0.46713	0.431706
N71	N2	C1-Nodosilinea	7	FALSE	Cyanobacteriota	Nodosilinea	C1	12286	9.51915e+10	0.156679	0.183367
N71	N2	C2-Nodosilinea	7	FALSE	Cyanobacteriota	Nodosilinea	C2	4014	5.44855e+10	0.0511892	0.104955
N71	N2	C5-Sodalinema	7	FALSE	Cyanobacteriota	Sodalinema	C5	2867	1.80915e+10	0.0365619	0.0348495
N71	N2	C4-Arthrospira	7	FALSE	Cyanobacteriota	Arthrospira	C4	1059	1.27441e+10	0.0135051	0.0245488
N71	N2	P1-Pirellulaceae (genus UBA6163)	7	FALSE	Planctomycetota	Pirellulaceae (genus UBA6163)	P1	46	1.04434e+10	0.000586622	0.020117
N71	N2	A7-Geminicoccales	7	FALSE	Proteobacteria	Geminicoccales	A7	1956	8.12883e+09	0.0249442	0.0156585
N71	N2	C8-Gloeocapsa	7	FALSE	Cyanobacteriota	Gloeocapsa	C8	200	4.39588e+09	0.00255053	0.00846776
N71	N2	C6-Nodularia	7	FALSE	Cyanobacteriota	Nodularia	C6	467	2.59777e+09	0.00595549	0.00500407
N71	N2	Ge3-Gemmatimonadota (order SG8-23)	7	FALSE	Gemmatimonadota	Gemmatimonadota (order SG8-23)	Ge3	86	2.23524e+09	0.00109673	0.00430573
N71	N2	G1-Wenzhouxiangella	7	FALSE	Proteobacteria	Wenzhouxiangella	G1	519	2.11363e+09	0.00661863	0.00407148
N71	N2	G2-Wenzhouxiangella	7	FALSE	Proteobacteria	Wenzhouxiangella	G2	373	1.75942e+09	0.00475674	0.00338915
N71	N2	C3-Phormidesmiaceae	7	FALSE	Cyanobacteriota	Phormidesmiaceae	C3	160	1.40336e+09	0.00204043	0.00270329
N71	N2	D1-Desulfonatronum	7	FALSE	Desulfobacterota	Desulfonatronum	D1	311	1.20968e+09	0.00396608	0.00233021
N71	N2	Ge1-Gemmatimonadota (order SG8-23)	7	FALSE	Gemmatimonadota	Gemmatimonadota (order SG8-23)	Ge1	427	8.19438e+08	0.00544539	0.00157848
N71	N2	G7-Gammaproteobacteria	7	FALSE	Proteobacteria	Gammaproteobacteria	G7	86	6.56465e+08	0.00109673	0.00126454
N71	N2	G6-Ectothiorhodospira	7	FALSE	Proteobacteria	Ectothiorhodospira	G6	56	5.605e+08	0.000714149	0.00107969
N71	N2	V2-Puniceicoccaceae (genus BACL24)	7	FALSE	Verrucomicrobiota	Puniceicoccaceae (genus BACL24)	V2	32	5.38116e+08	0.000408085	0.00103657
N71	N2	G4-Thioalkalivibrionaceae	7	FALSE	Proteobacteria	Thioalkalivibrionaceae	G4	138	3.27705e+08	0.00175987	0.000631257
N71	N2	A4-Rhodobacteraceae	7	FALSE	Proteobacteria	Rhodobacteraceae	A4	88	2.42428e+08	0.00112223	0.000466988
N71	N2	C9-Spirulina	7	FALSE	Cyanobacteriota	Spirulina	C9	72	2.14582e+08	0.000918192	0.000413349
N71	N2	S3-Spirochaetales	7	FALSE	Spirochaetota	Spirochaetales	S3	51	2.04938e+08	0.000650386	0.000394772
N71	N2	G5-Thioalkalivibrionaceae	7	FALSE	Proteobacteria	Thioalkalivibrionaceae	G5	138	1.34158e+08	0.00175987	0.000258427
N71	N2	A5-Rhodobacteraceae	7	FALSE	Proteobacteria	Rhodobacteraceae	A5	34	9.52972e+07	0.000433591	0.00018357
N71	N2	C7-Cyanobium	7	FALSE	Cyanobacteriota	Cyanobium	C7	158	8.94675e+07	0.00201492	0.000172341
N71	N2	G3-Wenzhouxiangella	7	FALSE	Proteobacteria	Wenzhouxiangella	G3	17	6.33611e+07	0.000216795	0.000122052
N71	N2	B1-Bacteroidales (family UBA7960)	7	FALSE	Bacteroidota	Bacteroidales (family UBA7960)	B1	38	5.39787e+07	0.000484601	0.000103979
N71	N2	S5-Spirochaetales	7	FALSE	Spirochaetota	Spirochaetales	S5	9	5.18935e+07	0.000114774	9.99623e-05
N71	N2	A9-Rhodospirillales (family 2-12-FULL-67-15)	7	FALSE	Proteobacteria	Rhodospirillales (family 2-12-FULL-67-15)	A9	9	3.87476e+07	0.000114774	7.46393e-05
N71	N2	G10-Halomonas	7	FALSE	Proteobacteria	Halomonas	G10	23	2.42654e+07	0.000293311	4.67422e-05
N71	N2	G9-Competibacteraceae	7	FALSE	Proteobacteria	Competibacteraceae	G9	8	9.58953e+06	0.000102021	1.84723e-05
N71	N2	V1-Opitutaceae	7	FALSE	Verrucomicrobiota	Opitutaceae	V1	6	8.23652e+06	7.6516e-05	1.5866e-05
N71	N2	A1-Roseinatronobacter	7	FALSE	Proteobacteria	Roseinatronobacter	A1	3	7.01385e+06	3.8258e-05	1.35107e-05
N71	N2	Ch2-Anaerolineae (genus GCA-2794505)	7	FALSE	Chloroflexota	Anaerolineae (genus GCA-2794505)	Ch2	10	4.96318e+06	0.000127527	9.56056e-06
N71	N2	B16-Balneolales	7	FALSE	Bacteroidota	Balneolales	B16	3	4.20761e+06	3.8258e-05	8.1051e-06
N71	N2	P9-Planctomycetota (family UBA11346)	7	FALSE	Planctomycetota	Planctomycetota (family UBA11346)	P9	3	4.01961e+06	3.8258e-05	7.74296e-06
N71	N2	My1-Myxococcota (family GCA-2862545)	7	FALSE	Myxococcota	Myxococcota (family GCA-2862545)	My1	2	3.7601e+06	2.55053e-05	7.24306e-06
N71	N2	B13-Balneolaceae (genus UBA2664)	7	FALSE	Bacteroidota	Balneolaceae (genus UBA2664)	B13	3	3.21225e+06	3.8258e-05	6.18774e-06
N71	N2	G12-HTCC2089	7	FALSE	Proteobacteria	HTCC2089	G12	3	3.15745e+06	3.8258e-05	6.08217e-06
N71	N2	B2-Bacteroidales (family UBA7960)	7	FALSE	Bacteroidota	Bacteroidales (family UBA7960)	B2	1	1.99844e+06	1.27527e-05	3.84959e-06
N71	N2	Ac1-Nitriliruptoraceae	7	FALSE	Actinobacteriota	Nitriliruptoraceae	Ac1	3	1.8713e+06	3.8258e-05	3.60468e-06
N71	N2	Bd1-Bdellovibrionota (family UBA2394)	7	FALSE	Bdellovibrionota	Bdellovibrionota (family UBA2394)	Bd1	1	1.15178e+06	1.27527e-05	2.21866e-06
N71	N2	P5-Phycisphaerales (family SM1A02)	7	FALSE	Planctomycetota	Phycisphaerales (family SM1A02)	P5	1	1.15178e+06	1.27527e-05	2.21866e-06
N71	N2	A8-Rhodospirillales (family 2-12-FULL-67-15)	7	FALSE	Proteobacteria	Rhodospirillales (family 2-12-FULL-67-15)	A8	1	1.02603e+06	1.27527e-05	1.97644e-06
N71	N2	B6-Saprospiraceae	7	FALSE	Bacteroidota	Saprospiraceae	B6	1	877242	1.27527e-05	1.68983e-06
N71	N2	B12-Balneolaceae (genus UBA2664)	7	FALSE	Bacteroidota	Balneolaceae (genus UBA2664)	B12	1	756302	1.27527e-05	1.45686e-06
N71	N2	B9-Flavobacteriales	7	FALSE	Bacteroidota	Flavobacteriales	B9	1	687643	1.27527e-05	1.3246e-06
N71	N2	P2-Pirellulaceae	7	FALSE	Planctomycetota	Pirellulaceae	P2	2	455133	2.55053e-05	8.76721e-07
N71	N2	P10-Planctomycetota (family UBA11346)	7	FALSE	Planctomycetota	Planctomycetota (family UBA11346)	P10	1	197292	1.27527e-05	3.80042e-07
TI1	Initial	C5-Sodalinema	0	TRUE	Cyanobacteriota	Sodalinema	C5	7788	3.57438e+10	0.236466	0.220643
TI1	Initial	C2-Nodosilinea	0	TRUE	Cyanobacteriota	Nodosilinea	C2	2987	2.98798e+10	0.0906938	0.184445
TI1	Initial	G8-Thiohalocapsa	0	TRUE	Proteobacteria	Thiohalocapsa	G8	7129	1.9373e+10	0.216457	0.119588
TI1	Initial	C1-Nodosilinea	0	TRUE	Cyanobacteriota	Nodosilinea	C1	4433	1.66624e+10	0.134598	0.102855
TI1	Initial	C4-Arthrospira	0	TRUE	Cyanobacteriota	Arthrospira	C4	1091	1.11612e+10	0.0331259	0.068897
TI1	Initial	C6-Nodularia	0	TRUE	Cyanobacteriota	Nodularia	C6	654	9.48329e+09	0.0198573	0.0585394
TI1	Initial	C8-Gloeocapsa	0	TRUE	Cyanobacteriota	Gloeocapsa	C8	396	6.31093e+09	0.0120237	0.0389567
TI1	Initial	P4-Phycisphaerales (family SM1A02)	0	TRUE	Planctomycetota	Phycisphaerales (family SM1A02)	P4	995	3.70759e+09	0.030211	0.0228866
TI1	Initial	P1-Pirellulaceae (genus UBA6163)	0	TRUE	Planctomycetota	Pirellulaceae (genus UBA6163)	P1	276	7.5076e+08	0.00838014	0.00463436
TI1	Initial	G2-Wenzhouxiangella	0	TRUE	Proteobacteria	Wenzhouxiangella	G2	692	7.24602e+08	0.0210111	0.00447289
TI1	Initial	D1-Desulfonatronum	0	TRUE	Desulfobacterota	Desulfonatronum	D1	82	2.86084e+08	0.00248975	0.00176596
TI1	Initial	Ge1-Gemmatimonadota (order SG8-23)	0	TRUE	Gemmatimonadota	Gemmatimonadota (order SG8-23)	Ge1	101	1.7252e+08	0.00306665	0.00106495
TI1	Initial	A7-Geminicoccales	0	TRUE	Proteobacteria	Geminicoccales	A7	30	1.03585e+08	0.000910885	0.000639419
TI1	Initial	C9-Spirulina	0	TRUE	Cyanobacteriota	Spirulina	C9	22	8.6608e+07	0.000667982	0.000534622
TI1	Initial	C3-Phormidesmiaceae	0	TRUE	Cyanobacteriota	Phormidesmiaceae	C3	10	2.97893e+07	0.000303628	0.000183886
TI1	Initial	G1-Wenzhouxiangella	0	TRUE	Proteobacteria	Wenzhouxiangella	G1	27	2.01829e+07	0.000819797	0.000124587
TI1	Initial	Ch2-Anaerolineae (genus GCA-2794505)	0	TRUE	Chloroflexota	Anaerolineae (genus GCA-2794505)	Ch2	21	1.62757e+07	0.00063762	0.000100468
TI1	Initial	A5-Rhodobacteraceae	0	TRUE	Proteobacteria	Rhodobacteraceae	A5	6	9.10589e+06	0.000182177	5.62097e-05
TI1	Initial	G4-Thioalkalivibrionaceae	0	TRUE	Proteobacteria	Thioalkalivibrionaceae	G4	10	9.03551e+06	0.000303628	5.57752e-05
TI1	Initial	Ge3-Gemmatimonadota (order SG8-23)	0	TRUE	Gemmatimonadota	Gemmatimonadota (order SG8-23)	Ge3	20	6.27377e+06	0.000607257	3.87273e-05
TI1	Initial	G7-Gammaproteobacteria	0	TRUE	Proteobacteria	Gammaproteobacteria	G7	7	3.99013e+06	0.00021254	2.46306e-05
TI1	Initial	C7-Cyanobium	0	TRUE	Cyanobacteriota	Cyanobium	C7	13	3.76104e+06	0.000394717	2.32165e-05
TI1	Initial	P10-Planctomycetota (family UBA11346)	0	TRUE	Planctomycetota	Planctomycetota (family UBA11346)	P10	1	2.78804e+06	3.03628e-05	1.72103e-05
TI1	Initial	B4-Bacteroidales (family UBA12077)	0	TRUE	Bacteroidota	Bacteroidales (family UBA12077)	B4	2	1.79017e+06	6.07257e-05	1.10505e-05
TI1	Initial	G5-Thioalkalivibrionaceae	0	TRUE	Proteobacteria	Thioalkalivibrionaceae	G5	2	1.59886e+06	6.07257e-05	9.86958e-06
TI1	Initial	A6-Salinarimonas	0	TRUE	Proteobacteria	Salinarimonas	A6	1	956721	3.03628e-05	5.90574e-06
TI1	Initial	A2-Natronohydrobacter	0	TRUE	Proteobacteria	Natronohydrobacter	A2	1	173720	3.03628e-05	1.07236e-06
TI1	Initial	G9-Competibacteraceae	0	TRUE	Proteobacteria	Competibacteraceae	G9	1	51304.4	3.03628e-05	3.16697e-07
TI2	Initial	C5-Sodalinema	0	TRUE	Cyanobacteriota	Sodalinema	C5	2410	9.12273e+09	0.137762	0.18527
TI2	Initial	C2-Nodosilinea	0	TRUE	Cyanobacteriota	Nodosilinea	C2	1766	5.89195e+09	0.100949	0.119657
TI2	Initial	G8-Thiohalocapsa	0	TRUE	Proteobacteria	Thiohalocapsa	G8	2002	5.76563e+09	0.114439	0.117092
TI2	Initial	C1-Nodosilinea	0	TRUE	Cyanobacteriota	Nodosilinea	C1	1648	3.24028e+09	0.0942037	0.0658055
TI2	Initial	C3-Phormidesmiaceae	0	TRUE	Cyanobacteriota	Phormidesmiaceae	C3	690	2.11964e+09	0.0394421	0.0430468
TI2	Initial	G4-Thioalkalivibrionaceae	0	TRUE	Proteobacteria	Thioalkalivibrionaceae	G4	533	1.14273e+09	0.0304676	0.0232073
TI2	Initial	G2-Wenzhouxiangella	0	TRUE	Proteobacteria	Wenzhouxiangella	G2	233	7.54018e+08	0.0133189	0.0153131
TI2	Initial	C4-Arthrospira	0	TRUE	Cyanobacteriota	Arthrospira	C4	557	6.12958e+08	0.0318395	0.0124483
TI2	Initial	P4-Phycisphaerales (family SM1A02)	0	TRUE	Planctomycetota	Phycisphaerales (family SM1A02)	P4	67	6.10074e+08	0.00382988	0.0123898
TI2	Initial	C6-Nodularia	0	TRUE	Cyanobacteriota	Nodularia	C6	596	5.30572e+08	0.0340688	0.0107752
TI2	Initial	Ge1-Gemmatimonadota (order SG8-23)	0	TRUE	Gemmatimonadota	Gemmatimonadota (order SG8-23)	Ge1	184	3.65054e+08	0.0105179	0.00741373
TI2	Initial	C8-Gloeocapsa	0	TRUE	Cyanobacteriota	Gloeocapsa	C8	349	3.38417e+08	0.0199497	0.00687278
TI2	Initial	P2-Pirellulaceae	0	TRUE	Planctomycetota	Pirellulaceae	P2	84	1.70605e+08	0.00480165	0.00346475
TI2	Initial	S5-Spirochaetales	0	TRUE	Spirochaetota	Spirochaetales	S5	28	1.28712e+08	0.00160055	0.00261396
TI2	Initial	D1-Desulfonatronum	0	TRUE	Desulfobacterota	Desulfonatronum	D1	54	1.25909e+08	0.00308677	0.00255703
TI2	Initial	G6-Ectothiorhodospira	0	TRUE	Proteobacteria	Ectothiorhodospira	G6	48	8.74775e+07	0.0027438	0.00177655
TI2	Initial	De1-Trueperaceae	0	TRUE	Deinococcota	Trueperaceae	De1	38	6.08062e+07	0.00217217	0.00123489
TI2	Initial	G1-Wenzhouxiangella	0	TRUE	Proteobacteria	Wenzhouxiangella	G1	35	3.86912e+07	0.00200069	0.000785764
TI2	Initial	G12-HTCC2089	0	TRUE	Proteobacteria	HTCC2089	G12	28	2.75544e+07	0.00160055	0.000559591
TI2	Initial	A7-Geminicoccales	0	TRUE	Proteobacteria	Geminicoccales	A7	21	2.0393e+07	0.00120041	0.000414154
TI2	Initial	A4-Rhodobacteraceae	0	TRUE	Proteobacteria	Rhodobacteraceae	A4	6	1.3625e+07	0.000342975	0.000276706
TI2	Initial	B1-Bacteroidales (family UBA7960)	0	TRUE	Bacteroidota	Bacteroidales (family UBA7960)	B1	12	1.32788e+07	0.000685949	0.000269674
TI2	Initial	B10-Schleiferia	0	TRUE	Bacteroidota	Schleiferia	B10	9	1.05857e+07	0.000514462	0.000214981
TI2	Initial	S3-Spirochaetales	0	TRUE	Spirochaetota	Spirochaetales	S3	10	1.01284e+07	0.000571625	0.000205693
TI2	Initial	G5-Thioalkalivibrionaceae	0	TRUE	Proteobacteria	Thioalkalivibrionaceae	G5	8	8.3022e+06	0.0004573	0.000168606
TI2	Initial	C7-Cyanobium	0	TRUE	Cyanobacteriota	Cyanobium	C7	10	7.55983e+06	0.000571625	0.00015353
TI2	Initial	B13-Balneolaceae (genus UBA2664)	0	TRUE	Bacteroidota	Balneolaceae (genus UBA2664)	B13	5	4.65323e+06	0.000285812	9.45007e-05
TI2	Initial	B8-Chitinophagales (family UBA2359)	0	TRUE	Bacteroidota	Chitinophagales (family UBA2359)	B8	6	3.46476e+06	0.000342975	7.03644e-05
TI2	Initial	S1-Alkalispirochaeta	0	TRUE	Spirochaetota	Alkalispirochaeta	S1	4	2644466	0.00022865	5.37054e-05
TI2	Initial	F4-Acholeplasmataceae	0	TRUE	Firmicutes	Acholeplasmataceae	F4	2	1.93628e+06	0.000114325	3.93231e-05
TI2	Initial	Ch2-Anaerolineae (genus GCA-2794505)	0	TRUE	Chloroflexota	Anaerolineae (genus GCA-2794505)	Ch2	2	1.38878e+06	0.000114325	2.82042e-05
TI2	Initial	A2-Natronohydrobacter	0	TRUE	Proteobacteria	Natronohydrobacter	A2	1	1.10588e+06	5.71625e-05	2.24589e-05
TI2	Initial	G7-Gammaproteobacteria	0	TRUE	Proteobacteria	Gammaproteobacteria	G7	1	891582	5.71625e-05	1.81068e-05
TI2	Initial	Ge4-Gemmatimonadota (order SG8-23)	0	TRUE	Gemmatimonadota	Gemmatimonadota (order SG8-23)	Ge4	1	336166	5.71625e-05	6.82706e-06
U01	Urea	C5-Sodalinema	0	FALSE	Cyanobacteriota	Sodalinema	C5	35865	2.3493e+11	0.380031	0.391021
U01	Urea	G8-Thiohalocapsa	0	FALSE	Proteobacteria	Thiohalocapsa	G8	14226	7.37352e+10	0.150741	0.122726
U01	Urea	C1-Nodosilinea	0	FALSE	Cyanobacteriota	Nodosilinea	C1	8004	6.31661e+10	0.0848115	0.105135
U01	Urea	C2-Nodosilinea	0	FALSE	Cyanobacteriota	Nodosilinea	C2	3386	3.96145e+10	0.0358785	0.0659349
U01	Urea	C6-Nodularia	0	FALSE	Cyanobacteriota	Nodularia	C6	1341	1.36594e+10	0.0142094	0.0227349
U01	Urea	C4-Arthrospira	0	FALSE	Cyanobacteriota	Arthrospira	C4	995	1.03147e+10	0.0105432	0.017168
U01	Urea	C8-Gloeocapsa	0	FALSE	Cyanobacteriota	Gloeocapsa	C8	536	7.39205e+09	0.00567953	0.0123034
U01	Urea	A7-Geminicoccales	0	FALSE	Proteobacteria	Geminicoccales	A7	1131	4.87971e+09	0.0119842	0.00812185
U01	Urea	C7-Cyanobium	0	FALSE	Cyanobacteriota	Cyanobium	C7	2649	3.80525e+09	0.0280692	0.00633352
U01	Urea	C3-Phormidesmiaceae	0	FALSE	Cyanobacteriota	Phormidesmiaceae	C3	313	2.47802e+09	0.00331659	0.00412445
U01	Urea	G2-Wenzhouxiangella	0	FALSE	Proteobacteria	Wenzhouxiangella	G2	378	1.85586e+09	0.00400534	0.00308892
U01	Urea	Ge3-Gemmatimonadota (order SG8-23)	0	FALSE	Gemmatimonadota	Gemmatimonadota (order SG8-23)	Ge3	44	1.70627e+09	0.00046623	0.00283995
U01	Urea	Ge1-Gemmatimonadota (order SG8-23)	0	FALSE	Gemmatimonadota	Gemmatimonadota (order SG8-23)	Ge1	583	1.27846e+09	0.00617755	0.00212789
U01	Urea	D1-Desulfonatronum	0	FALSE	Desulfobacterota	Desulfonatronum	D1	209	7.85063e+08	0.00221459	0.00130667
U01	Urea	G1-Wenzhouxiangella	0	FALSE	Proteobacteria	Wenzhouxiangella	G1	242	6.47758e+08	0.00256427	0.00107814
U01	Urea	C9-Spirulina	0	FALSE	Cyanobacteriota	Spirulina	C9	178	6.40343e+08	0.00188611	0.0010658
U01	Urea	G6-Ectothiorhodospira	0	FALSE	Proteobacteria	Ectothiorhodospira	G6	48	4.37574e+08	0.000508615	0.000728304
U01	Urea	G7-Gammaproteobacteria	0	FALSE	Proteobacteria	Gammaproteobacteria	G7	65	2.3426e+08	0.000688749	0.000389906
U01	Urea	Ch2-Anaerolineae (genus GCA-2794505)	0	FALSE	Chloroflexota	Anaerolineae (genus GCA-2794505)	Ch2	81	2.02521e+08	0.000858287	0.000337078
U01	Urea	G4-Thioalkalivibrionaceae	0	FALSE	Proteobacteria	Thioalkalivibrionaceae	G4	101	1.70967e+08	0.00107021	0.000284559
U01	Urea	B1-Bacteroidales (family UBA7960)	0	FALSE	Bacteroidota	Bacteroidales (family UBA7960)	B1	74	1.67522e+08	0.000784114	0.000278826
U01	Urea	A4-Rhodobacteraceae	0	FALSE	Proteobacteria	Rhodobacteraceae	A4	53	1.55331e+08	0.000561595	0.000258535
U01	Urea	Ge4-Gemmatimonadota (order SG8-23)	0	FALSE	Gemmatimonadota	Gemmatimonadota (order SG8-23)	Ge4	26	1.52949e+08	0.0002755	0.00025457
U01	Urea	S3-Spirochaetales	0	FALSE	Spirochaetota	Spirochaetales	S3	17	5.18617e+07	0.000180134	8.63193e-05
U01	Urea	F2-Alkalibacterium	0	FALSE	Firmicutes	Alkalibacterium	F2	59	4.93133e+07	0.000625172	8.20778e-05
U01	Urea	De1-Trueperaceae	0	FALSE	Deinococcota	Trueperaceae	De1	11	4.01843e+07	0.000116558	6.68832e-05
U01	Urea	G5-Thioalkalivibrionaceae	0	FALSE	Proteobacteria	Thioalkalivibrionaceae	G5	44	3.29344e+07	0.00046623	5.48165e-05
U01	Urea	G14-Hahellaceae	0	FALSE	Proteobacteria	Hahellaceae	G14	9	2.89735e+07	9.53652e-05	4.82239e-05
U01	Urea	B13-Balneolaceae (genus UBA2664)	0	FALSE	Bacteroidota	Balneolaceae (genus UBA2664)	B13	13	2.58779e+07	0.00013775	4.30716e-05
U01	Urea	E1-Eukaryota	0	FALSE	Eukaryota	Eukaryota	E1	10	2.31674e+07	0.000105961	3.85602e-05
U01	Urea	A8-Rhodospirillales (family 2-12-FULL-67-15)	0	FALSE	Proteobacteria	Rhodospirillales (family 2-12-FULL-67-15)	A8	13	1.91747e+07	0.00013775	3.19147e-05
U01	Urea	A5-Rhodobacteraceae	0	FALSE	Proteobacteria	Rhodobacteraceae	A5	6	1.77131e+07	6.35768e-05	2.9482e-05
U01	Urea	G10-Halomonas	0	FALSE	Proteobacteria	Halomonas	G10	14	1.10942e+07	0.000148346	1.84653e-05
U01	Urea	Ac1-Nitriliruptoraceae	0	FALSE	Actinobacteriota	Nitriliruptoraceae	Ac1	7	1.05758e+07	7.4173e-05	1.76025e-05
U01	Urea	B12-Balneolaceae (genus UBA2664)	0	FALSE	Bacteroidota	Balneolaceae (genus UBA2664)	B12	4	8.0078e+06	4.23846e-05	1.33283e-05
U01	Urea	A10-Micavibrionales	0	FALSE	Proteobacteria	Micavibrionales	A10	4	7.55181e+06	4.23846e-05	1.25693e-05
U01	Urea	P4-Phycisphaerales (family SM1A02)	0	FALSE	Planctomycetota	Phycisphaerales (family SM1A02)	P4	2	6.07985e+06	2.11923e-05	1.01194e-05
U01	Urea	B16-Balneolales	0	FALSE	Bacteroidota	Balneolales	B16	3	5.88167e+06	3.17884e-05	9.78953e-06
U01	Urea	Ge2-Gemmatimonadota (order SG8-23)	0	FALSE	Gemmatimonadota	Gemmatimonadota (order SG8-23)	Ge2	1	4.41972e+06	1.05961e-05	7.35625e-06
U01	Urea	S4-Spirochaetales	0	FALSE	Spirochaetota	Spirochaetales	S4	2	3.20094e+06	2.11923e-05	5.32769e-06
U01	Urea	G9-Competibacteraceae	0	FALSE	Proteobacteria	Competibacteraceae	G9	5	1.87373e+06	5.29807e-05	3.11866e-06
U01	Urea	B9-Flavobacteriales	0	FALSE	Bacteroidota	Flavobacteriales	B9	2	1.76268e+06	2.11923e-05	2.93383e-06
U01	Urea	P2-Pirellulaceae	0	FALSE	Planctomycetota	Pirellulaceae	P2	2	1.47744e+06	2.11923e-05	2.45908e-06
U01	Urea	Ac3-Nitriliruptoraceae	0	FALSE	Actinobacteriota	Nitriliruptoraceae	Ac3	1	1.18098e+06	1.05961e-05	1.96565e-06
U01	Urea	B2-Bacteroidales (family UBA7960)	0	FALSE	Bacteroidota	Bacteroidales (family UBA7960)	B2	1	1.02456e+06	1.05961e-05	1.70529e-06
U01	Urea	P10-Planctomycetota (family UBA11346)	0	FALSE	Planctomycetota	Planctomycetota (family UBA11346)	P10	1	867348	1.05961e-05	1.44363e-06
U01	Urea	B6-Saprospiraceae	0	FALSE	Bacteroidota	Saprospiraceae	B6	1	701462	1.05961e-05	1.16752e-06
U01	Urea	A9-Rhodospirillales (family 2-12-FULL-67-15)	0	FALSE	Proteobacteria	Rhodospirillales (family 2-12-FULL-67-15)	A9	1	657667	1.05961e-05	1.09463e-06
U01	Urea	V1-Opitutaceae	0	FALSE	Verrucomicrobiota	Opitutaceae	V1	3	581396	3.17884e-05	9.67683e-07
U01	Urea	A2-Natronohydrobacter	0	FALSE	Proteobacteria	Natronohydrobacter	A2	2	438244	2.11923e-05	7.2942e-07
U01	Urea	G13-Pseudomonas "D"	0	FALSE	Proteobacteria	Pseudomonas "D"	G13	1	381685	1.05961e-05	6.35281e-07
U11	Urea	G8-Thiohalocapsa	1	FALSE	Proteobacteria	Thiohalocapsa	G8	46654	3.0747e+11	0.411578	0.408804
U11	Urea	C1-Nodosilinea	1	FALSE	Cyanobacteriota	Nodosilinea	C1	13928	9.72357e+10	0.122872	0.129282
U11	Urea	C5-Sodalinema	1	FALSE	Cyanobacteriota	Sodalinema	C5	10720	8.89533e+10	0.094571	0.11827
U11	Urea	C2-Nodosilinea	1	FALSE	Cyanobacteriota	Nodosilinea	C2	6883	8.16777e+10	0.0607213	0.108596
U11	Urea	C4-Arthrospira	1	FALSE	Cyanobacteriota	Arthrospira	C4	2117	1.6339e+10	0.018676	0.0217239
U11	Urea	A7-Geminicoccales	1	FALSE	Proteobacteria	Geminicoccales	A7	3523	1.40222e+10	0.0310796	0.0186435
U11	Urea	C6-Nodularia	1	FALSE	Cyanobacteriota	Nodularia	C6	1678	8.27177e+09	0.0148032	0.0109979
U11	Urea	D1-Desulfonatronum	1	FALSE	Desulfobacterota	Desulfonatronum	D1	1071	3.99939e+09	0.00944828	0.00531747
U11	Urea	C8-Gloeocapsa	1	FALSE	Cyanobacteriota	Gloeocapsa	C8	784	3.62855e+09	0.00691639	0.00482442
U11	Urea	Ge1-Gemmatimonadota (order SG8-23)	1	FALSE	Gemmatimonadota	Gemmatimonadota (order SG8-23)	Ge1	837	2.0615e+09	0.00738395	0.00274091
U11	Urea	G4-Thioalkalivibrionaceae	1	FALSE	Proteobacteria	Thioalkalivibrionaceae	G4	605	2.05336e+09	0.00533726	0.00273009
U11	Urea	P4-Phycisphaerales (family SM1A02)	1	FALSE	Planctomycetota	Phycisphaerales (family SM1A02)	P4	81	2.01885e+09	0.000714576	0.00268421
U11	Urea	C3-Phormidesmiaceae	1	FALSE	Cyanobacteriota	Phormidesmiaceae	C3	436	1.6988e+09	0.00384636	0.00225868
U11	Urea	G2-Wenzhouxiangella	1	FALSE	Proteobacteria	Wenzhouxiangella	G2	406	1.42095e+09	0.0035817	0.00188925
U11	Urea	A4-Rhodobacteraceae	1	FALSE	Proteobacteria	Rhodobacteraceae	A4	259	1.27985e+09	0.00228488	0.00170166
U11	Urea	G7-Gammaproteobacteria	1	FALSE	Proteobacteria	Gammaproteobacteria	G7	107	9.35375e+08	0.000943946	0.00124365
U11	Urea	G6-Ectothiorhodospira	1	FALSE	Proteobacteria	Ectothiorhodospira	G6	305	7.56527e+08	0.00269069	0.00100586
U11	Urea	C7-Cyanobium	1	FALSE	Cyanobacteriota	Cyanobium	C7	160	6.89038e+08	0.00141151	0.000916124
U11	Urea	C9-Spirulina	1	FALSE	Cyanobacteriota	Spirulina	C9	191	4.40972e+08	0.00168499	0.000586304
U11	Urea	G1-Wenzhouxiangella	1	FALSE	Proteobacteria	Wenzhouxiangella	G1	156	3.7493e+08	0.00137622	0.000498496
U11	Urea	S3-Spirochaetales	1	FALSE	Spirochaetota	Spirochaetales	S3	86	3.54755e+08	0.000758685	0.000471672
U11	Urea	Ch2-Anaerolineae (genus GCA-2794505)	1	FALSE	Chloroflexota	Anaerolineae (genus GCA-2794505)	Ch2	69	2.07561e+08	0.000608713	0.000275966
U11	Urea	Ge3-Gemmatimonadota (order SG8-23)	1	FALSE	Gemmatimonadota	Gemmatimonadota (order SG8-23)	Ge3	75	1.90255e+08	0.000661644	0.000252958
U11	Urea	B1-Bacteroidales (family UBA7960)	1	FALSE	Bacteroidota	Bacteroidales (family UBA7960)	B1	75	1.86878e+08	0.000661644	0.000248468
U11	Urea	P1-Pirellulaceae (genus UBA6163)	1	FALSE	Planctomycetota	Pirellulaceae (genus UBA6163)	P1	56	1.65941e+08	0.000494028	0.00022063
U11	Urea	B11-Indibacter	1	FALSE	Bacteroidota	Indibacter	B11	25	1.32292e+08	0.000220548	0.000175892
U11	Urea	G9-Competibacteraceae	1	FALSE	Proteobacteria	Competibacteraceae	G9	31	8.72501e+07	0.00027348	0.000116005
U11	Urea	De1-Trueperaceae	1	FALSE	Deinococcota	Trueperaceae	De1	27	8.40125e+07	0.000238192	0.000111701
U11	Urea	G5-Thioalkalivibrionaceae	1	FALSE	Proteobacteria	Thioalkalivibrionaceae	G5	44	7.48583e+07	0.000388165	9.95294e-05
U11	Urea	S5-Spirochaetales	1	FALSE	Spirochaetota	Spirochaetales	S5	28	6.35768e+07	0.000247014	8.45299e-05
U11	Urea	B16-Balneolales	1	FALSE	Bacteroidota	Balneolales	B16	20	6.27308e+07	0.000176438	8.3405e-05
U11	Urea	A5-Rhodobacteraceae	1	FALSE	Proteobacteria	Rhodobacteraceae	A5	32	5.05246e+07	0.000282301	6.71761e-05
U11	Urea	A10-Micavibrionales	1	FALSE	Proteobacteria	Micavibrionales	A10	4	2.79849e+07	3.52877e-05	3.72079e-05
U11	Urea	Bd1-Bdellovibrionota (family UBA2394)	1	FALSE	Bdellovibrionota	Bdellovibrionota (family UBA2394)	Bd1	10	2.59131e+07	8.82192e-05	3.44533e-05
U11	Urea	G12-HTCC2089	1	FALSE	Proteobacteria	HTCC2089	G12	5	1.537e+07	4.41096e-05	2.04355e-05
U11	Urea	B12-Balneolaceae (genus UBA2664)	1	FALSE	Bacteroidota	Balneolaceae (genus UBA2664)	B12	11	9.29154e+06	9.70411e-05	1.23538e-05
U11	Urea	G3-Wenzhouxiangella	1	FALSE	Proteobacteria	Wenzhouxiangella	G3	2	6.54977e+06	1.76438e-05	8.70839e-06
U11	Urea	V1-Opitutaceae	1	FALSE	Verrucomicrobiota	Opitutaceae	V1	4	4.92121e+06	3.52877e-05	6.5431e-06
U11	Urea	B13-Balneolaceae (genus UBA2664)	1	FALSE	Bacteroidota	Balneolaceae (genus UBA2664)	B13	3	4.38792e+06	2.64658e-05	5.83404e-06
U11	Urea	B2-Bacteroidales (family UBA7960)	1	FALSE	Bacteroidota	Bacteroidales (family UBA7960)	B2	1	1.28642e+06	8.82192e-06	1.71039e-06
U11	Urea	P5-Phycisphaerales (family SM1A02)	1	FALSE	Planctomycetota	Phycisphaerales (family SM1A02)	P5	2	968543	1.76438e-05	1.28775e-06
U11	Urea	F2-Alkalibacterium	1	FALSE	Firmicutes	Alkalibacterium	F2	1	812275	8.82192e-06	1.07998e-06
U11	Urea	S1-Alkalispirochaeta	1	FALSE	Spirochaetota	Alkalispirochaeta	S1	1	741966	8.82192e-06	9.86497e-07
U11	Urea	P2-Pirellulaceae	1	FALSE	Planctomycetota	Pirellulaceae	P2	1	724648	8.82192e-06	9.63471e-07
U11	Urea	S2-Alkalispirochaetaceae	1	FALSE	Spirochaetota	Alkalispirochaetaceae	S2	1	577235	8.82192e-06	7.67475e-07
U11	Urea	P7-Phycisphaerales (family SM1A02)	1	FALSE	Planctomycetota	Phycisphaerales (family SM1A02)	P7	1	367268	8.82192e-06	4.88309e-07
U21	Urea	C5-Sodalinema	2	FALSE	Cyanobacteriota	Sodalinema	C5	61540	5.53627e+11	0.486513	0.550128
U21	Urea	G8-Thiohalocapsa	2	FALSE	Proteobacteria	Thiohalocapsa	G8	13996	7.8737e+10	0.110647	0.0782394
U21	Urea	C6-Nodularia	2	FALSE	Cyanobacteriota	Nodularia	C6	4017	3.43634e+10	0.0317569	0.0341462
U21	Urea	C2-Nodosilinea	2	FALSE	Cyanobacteriota	Nodosilinea	C2	3920	2.72372e+10	0.0309901	0.027065
U21	Urea	C8-Gloeocapsa	2	FALSE	Cyanobacteriota	Gloeocapsa	C8	2438	2.4782e+10	0.0192739	0.0246254
U21	Urea	C1-Nodosilinea	2	FALSE	Cyanobacteriota	Nodosilinea	C1	3549	2.04691e+10	0.0280571	0.0203397
U21	Urea	C4-Arthrospira	2	FALSE	Cyanobacteriota	Arthrospira	C4	2506	1.98598e+10	0.0198115	0.0197342
U21	Urea	C3-Phormidesmiaceae	2	FALSE	Cyanobacteriota	Phormidesmiaceae	C3	1427	1.33814e+10	0.0112813	0.0132968
U21	Urea	C9-Spirulina	2	FALSE	Cyanobacteriota	Spirulina	C9	595	3.64362e+09	0.00470385	0.00362059
U21	Urea	C7-Cyanobium	2	FALSE	Cyanobacteriota	Cyanobium	C7	621	3.54979e+09	0.0049094	0.00352736
U21	Urea	D1-Desulfonatronum	2	FALSE	Desulfobacterota	Desulfonatronum	D1	653	2.4721e+09	0.00516238	0.00245648
U21	Urea	G2-Wenzhouxiangella	2	FALSE	Proteobacteria	Wenzhouxiangella	G2	568	2.22479e+09	0.0044904	0.00221073
U21	Urea	Ac2-Nitriliruptoraceae	2	FALSE	Actinobacteriota	Nitriliruptoraceae	Ac2	74	1.91968e+09	0.000585017	0.00190754
U21	Urea	P4-Phycisphaerales (family SM1A02)	2	FALSE	Planctomycetota	Phycisphaerales (family SM1A02)	P4	97	1.89398e+09	0.000766847	0.00188201
U21	Urea	Ch2-Anaerolineae (genus GCA-2794505)	2	FALSE	Chloroflexota	Anaerolineae (genus GCA-2794505)	Ch2	370	1.47166e+09	0.00292509	0.00146235
U21	Urea	P1-Pirellulaceae (genus UBA6163)	2	FALSE	Planctomycetota	Pirellulaceae (genus UBA6163)	P1	109	1.39116e+09	0.000861715	0.00138237
U21	Urea	A7-Geminicoccales	2	FALSE	Proteobacteria	Geminicoccales	A7	318	1.12771e+09	0.00251399	0.00112058
U21	Urea	Ge1-Gemmatimonadota (order SG8-23)	2	FALSE	Gemmatimonadota	Gemmatimonadota (order SG8-23)	Ge1	373	7.59952e+08	0.0029488	0.000755149
U21	Urea	B7-Saprospiraceae	2	FALSE	Bacteroidota	Saprospiraceae	B7	90	7.11207e+08	0.000711507	0.000706712
U21	Urea	A6-Salinarimonas	2	FALSE	Proteobacteria	Salinarimonas	A6	32	3.58042e+08	0.00025298	0.000355779
U21	Urea	G4-Thioalkalivibrionaceae	2	FALSE	Proteobacteria	Thioalkalivibrionaceae	G4	112	2.86152e+08	0.000885431	0.000284343
U21	Urea	P7-Phycisphaerales (family SM1A02)	2	FALSE	Planctomycetota	Phycisphaerales (family SM1A02)	P7	19	2.75271e+08	0.000150207	0.000273531
U21	Urea	G6-Ectothiorhodospira	2	FALSE	Proteobacteria	Ectothiorhodospira	G6	119	2.51392e+08	0.000940771	0.000249803
U21	Urea	S3-Spirochaetales	2	FALSE	Spirochaetota	Spirochaetales	S3	106	1.99886e+08	0.000837998	0.000198622
U21	Urea	G1-Wenzhouxiangella	2	FALSE	Proteobacteria	Wenzhouxiangella	G1	101	1.71641e+08	0.000798469	0.000170556
U21	Urea	B9-Flavobacteriales	2	FALSE	Bacteroidota	Flavobacteriales	B9	27	1.71058e+08	0.000213452	0.000169976
U21	Urea	A10-Micavibrionales	2	FALSE	Proteobacteria	Micavibrionales	A10	20	1.68527e+08	0.000158113	0.000167462
U21	Urea	G7-Gammaproteobacteria	2	FALSE	Proteobacteria	Gammaproteobacteria	G7	22	1.63032e+08	0.000173924	0.000162002
U21	Urea	My1-Myxococcota (family GCA-2862545)	2	FALSE	Myxococcota	Myxococcota (family GCA-2862545)	My1	42	5.40878e+07	0.000332037	5.3746e-05
U21	Urea	A8-Rhodospirillales (family 2-12-FULL-67-15)	2	FALSE	Proteobacteria	Rhodospirillales (family 2-12-FULL-67-15)	A8	22	5.10584e+07	0.000173924	5.07357e-05
U21	Urea	De1-Trueperaceae	2	FALSE	Deinococcota	Trueperaceae	De1	15	4.57946e+07	0.000118585	4.55052e-05
U21	Urea	G5-Thioalkalivibrionaceae	2	FALSE	Proteobacteria	Thioalkalivibrionaceae	G5	13	2.30107e+07	0.000102773	2.28653e-05
U21	Urea	S6-Spirochaetales	2	FALSE	Spirochaetota	Spirochaetales	S6	2	1.83737e+07	1.58113e-05	1.82576e-05
U21	Urea	My2-Myxococcota (family UBA4248)	2	FALSE	Myxococcota	Myxococcota (family UBA4248)	My2	5	1.49529e+07	3.95282e-05	1.48584e-05
U21	Urea	Ac3-Nitriliruptoraceae	2	FALSE	Actinobacteriota	Nitriliruptoraceae	Ac3	7	1.4728e+07	5.53395e-05	1.46349e-05
U21	Urea	A4-Rhodobacteraceae	2	FALSE	Proteobacteria	Rhodobacteraceae	A4	4	1.4448e+07	3.16226e-05	1.43567e-05
U21	Urea	S5-Spirochaetales	2	FALSE	Spirochaetota	Spirochaetales	S5	6	1.22547e+07	4.74338e-05	1.21773e-05
U21	Urea	P9-Planctomycetota (family UBA11346)	2	FALSE	Planctomycetota	Planctomycetota (family UBA11346)	P9	6	1.0812e+07	4.74338e-05	1.07437e-05
U21	Urea	Ge3-Gemmatimonadota (order SG8-23)	2	FALSE	Gemmatimonadota	Gemmatimonadota (order SG8-23)	Ge3	7	7.69193e+06	5.53395e-05	7.64331e-06
U21	Urea	G13-Pseudomonas "D"	2	FALSE	Proteobacteria	Pseudomonas "D"	G13	4	5.18529e+06	3.16226e-05	5.15252e-06
U21	Urea	B1-Bacteroidales (family UBA7960)	2	FALSE	Bacteroidota	Bacteroidales (family UBA7960)	B1	4	5.01621e+06	3.16226e-05	4.9845e-06
U21	Urea	P2-Pirellulaceae	2	FALSE	Planctomycetota	Pirellulaceae	P2	3	4.76642e+06	2.37169e-05	4.7363e-06
U21	Urea	S2-Alkalispirochaetaceae	2	FALSE	Spirochaetota	Alkalispirochaetaceae	S2	6	3.90357e+06	4.74338e-05	3.8789e-06
U21	Urea	Ge4-Gemmatimonadota (order SG8-23)	2	FALSE	Gemmatimonadota	Gemmatimonadota (order SG8-23)	Ge4	6	3.6328e+06	4.74338e-05	3.60984e-06
U21	Urea	P8-Phycisphaerales (family SM1A02)	2	FALSE	Planctomycetota	Phycisphaerales (family SM1A02)	P8	3	3.28003e+06	2.37169e-05	3.2593e-06
U21	Urea	B13-Balneolaceae (genus UBA2664)	2	FALSE	Bacteroidota	Balneolaceae (genus UBA2664)	B13	1	3.22162e+06	7.90564e-06	3.20126e-06
U21	Urea	G9-Competibacteraceae	2	FALSE	Proteobacteria	Competibacteraceae	G9	3	2.05261e+06	2.37169e-05	2.03964e-06
U21	Urea	P5-Phycisphaerales (family SM1A02)	2	FALSE	Planctomycetota	Phycisphaerales (family SM1A02)	P5	3	1.82834e+06	2.37169e-05	1.81679e-06
U21	Urea	G12-HTCC2089	2	FALSE	Proteobacteria	HTCC2089	G12	2	1.71266e+06	1.58113e-05	1.70183e-06
U21	Urea	P10-Planctomycetota (family UBA11346)	2	FALSE	Planctomycetota	Planctomycetota (family UBA11346)	P10	2	1.19789e+06	1.58113e-05	1.19032e-06
U21	Urea	Bd1-Bdellovibrionota (family UBA2394)	2	FALSE	Bdellovibrionota	Bdellovibrionota (family UBA2394)	Bd1	1	670059	7.90564e-06	6.65824e-07
U21	Urea	Ac1-Nitriliruptoraceae	2	FALSE	Actinobacteriota	Nitriliruptoraceae	Ac1	1	526242	7.90564e-06	5.22916e-07
U21	Urea	A1-Roseinatronobacter	2	FALSE	Proteobacteria	Roseinatronobacter	A1	1	290919	7.90564e-06	2.8908e-07
U31	Urea	G8-Thiohalocapsa	3	FALSE	Proteobacteria	Thiohalocapsa	G8	16414	1.46374e+11	0.340893	0.304121
U31	Urea	C1-Nodosilinea	3	FALSE	Cyanobacteriota	Nodosilinea	C1	9372	1.15146e+11	0.194642	0.239238
U31	Urea	C2-Nodosilinea	3	FALSE	Cyanobacteriota	Nodosilinea	C2	2865	6.00347e+10	0.0595016	0.124734
U31	Urea	A7-Geminicoccales	3	FALSE	Proteobacteria	Geminicoccales	A7	2402	1.56961e+10	0.0498858	0.0326117
U31	Urea	C4-Arthrospira	3	FALSE	Cyanobacteriota	Arthrospira	C4	595	1.16872e+10	0.0123572	0.0242825
U31	Urea	C6-Nodularia	3	FALSE	Cyanobacteriota	Nodularia	C6	489	6.43962e+09	0.0101558	0.0133796
U31	Urea	P4-Phycisphaerales (family SM1A02)	3	FALSE	Planctomycetota	Phycisphaerales (family SM1A02)	P4	74	5.72502e+09	0.00153686	0.0118949
U31	Urea	G2-Wenzhouxiangella	3	FALSE	Proteobacteria	Wenzhouxiangella	G2	455	3.85446e+09	0.00944964	0.00800842
U31	Urea	Ge1-Gemmatimonadota (order SG8-23)	3	FALSE	Gemmatimonadota	Gemmatimonadota (order SG8-23)	Ge1	1030	3.47738e+09	0.0213915	0.00722496
U31	Urea	D1-Desulfonatronum	3	FALSE	Desulfobacterota	Desulfonatronum	D1	222	1.32962e+09	0.00461059	0.00276256
U31	Urea	C5-Sodalinema	3	FALSE	Cyanobacteriota	Sodalinema	C5	231	1.14019e+09	0.00479751	0.00236898
U31	Urea	G6-Ectothiorhodospira	3	FALSE	Proteobacteria	Ectothiorhodospira	G6	94	1.1014e+09	0.00195223	0.00228837
U31	Urea	B1-Bacteroidales (family UBA7960)	3	FALSE	Bacteroidota	Bacteroidales (family UBA7960)	B1	204	8.52131e+08	0.00423676	0.00177047
U31	Urea	G1-Wenzhouxiangella	3	FALSE	Proteobacteria	Wenzhouxiangella	G1	347	8.49386e+08	0.00720665	0.00176477
U31	Urea	A4-Rhodobacteraceae	3	FALSE	Proteobacteria	Rhodobacteraceae	A4	150	7.5574e+08	0.00311526	0.0015702
U31	Urea	Ge3-Gemmatimonadota (order SG8-23)	3	FALSE	Gemmatimonadota	Gemmatimonadota (order SG8-23)	Ge3	79	7.53628e+08	0.00164071	0.00156581
U31	Urea	G4-Thioalkalivibrionaceae	3	FALSE	Proteobacteria	Thioalkalivibrionaceae	G4	199	7.22144e+08	0.00413292	0.0015004
U31	Urea	G7-Gammaproteobacteria	3	FALSE	Proteobacteria	Gammaproteobacteria	G7	68	5.42471e+08	0.00141225	0.00112709
U31	Urea	S3-Spirochaetales	3	FALSE	Spirochaetota	Spirochaetales	S3	65	3.99389e+08	0.00134995	0.00082981
U31	Urea	G14-Hahellaceae	3	FALSE	Proteobacteria	Hahellaceae	G14	41	3.76046e+08	0.000851506	0.00078131
U31	Urea	Ch2-Anaerolineae (genus GCA-2794505)	3	FALSE	Chloroflexota	Anaerolineae (genus GCA-2794505)	Ch2	117	3.72528e+08	0.00242991	0.000774
U31	Urea	C3-Phormidesmiaceae	3	FALSE	Cyanobacteriota	Phormidesmiaceae	C3	80	3.62503e+08	0.00166147	0.000753173
U31	Urea	B12-Balneolaceae (genus UBA2664)	3	FALSE	Bacteroidota	Balneolaceae (genus UBA2664)	B12	49	2.47791e+08	0.00101765	0.000514835
U31	Urea	G5-Thioalkalivibrionaceae	3	FALSE	Proteobacteria	Thioalkalivibrionaceae	G5	38	1.45262e+08	0.0007892	0.000301812
U31	Urea	S5-Spirochaetales	3	FALSE	Spirochaetota	Spirochaetales	S5	16	1.09841e+08	0.000332295	0.000228217
U31	Urea	C8-Gloeocapsa	3	FALSE	Cyanobacteriota	Gloeocapsa	C8	30	8.26765e+07	0.000623053	0.000171777
U31	Urea	A5-Rhodobacteraceae	3	FALSE	Proteobacteria	Rhodobacteraceae	A5	19	7.48859e+07	0.0003946	0.00015559
U31	Urea	C9-Spirulina	3	FALSE	Cyanobacteriota	Spirulina	C9	8	3.32187e+07	0.000166147	6.90184e-05
U31	Urea	B3-Bacteroidales (family UBA7960)	3	FALSE	Bacteroidota	Bacteroidales (family UBA7960)	B3	8	2.85623e+07	0.000166147	5.93439e-05
U31	Urea	De1-Trueperaceae	3	FALSE	Deinococcota	Trueperaceae	De1	7	2.73052e+07	0.000145379	5.67319e-05
U31	Urea	B16-Balneolales	3	FALSE	Bacteroidota	Balneolales	B16	10	1.50434e+07	0.000207684	3.12556e-05
U31	Urea	Ac3-Nitriliruptoraceae	3	FALSE	Actinobacteriota	Nitriliruptoraceae	Ac3	7	9.53677e+06	0.000145379	1.98145e-05
U31	Urea	Bd1-Bdellovibrionota (family UBA2394)	3	FALSE	Bdellovibrionota	Bdellovibrionota (family UBA2394)	Bd1	3	8.69818e+06	6.23053e-05	1.80722e-05
U31	Urea	G10-Halomonas	3	FALSE	Proteobacteria	Halomonas	G10	11	7.36613e+06	0.000228453	1.53046e-05
U31	Urea	P10-Planctomycetota (family UBA11346)	3	FALSE	Planctomycetota	Planctomycetota (family UBA11346)	P10	2	6.03718e+06	4.15369e-05	1.25434e-05
U31	Urea	Ac4-Ilumatobacteraceae	3	FALSE	Actinobacteriota	Ilumatobacteraceae	Ac4	4	4.46157e+06	8.30737e-05	9.2698e-06
U31	Urea	S4-Spirochaetales	3	FALSE	Spirochaetota	Spirochaetales	S4	2	4.31696e+06	4.15369e-05	8.96934e-06
U31	Urea	P2-Pirellulaceae	3	FALSE	Planctomycetota	Pirellulaceae	P2	6	3.62197e+06	0.000124611	7.52536e-06
U31	Urea	C7-Cyanobium	3	FALSE	Cyanobacteriota	Cyanobium	C7	5	3.24302e+06	0.000103842	6.73802e-06
U31	Urea	P9-Planctomycetota (family UBA11346)	3	FALSE	Planctomycetota	Planctomycetota (family UBA11346)	P9	3	3.21693e+06	6.23053e-05	6.68382e-06
U31	Urea	G9-Competibacteraceae	3	FALSE	Proteobacteria	Competibacteraceae	G9	16	2.8353e+06	0.000332295	5.8909e-06
U31	Urea	S2-Alkalispirochaetaceae	3	FALSE	Spirochaetota	Alkalispirochaetaceae	S2	1	2.81314e+06	2.07684e-05	5.84485e-06
U31	Urea	G3-Wenzhouxiangella	3	FALSE	Proteobacteria	Wenzhouxiangella	G3	1	2.52667e+06	2.07684e-05	5.24967e-06
U31	Urea	B2-Bacteroidales (family UBA7960)	3	FALSE	Bacteroidota	Bacteroidales (family UBA7960)	B2	2	2.36104e+06	4.15369e-05	4.90554e-06
U31	Urea	G12-HTCC2089	3	FALSE	Proteobacteria	HTCC2089	G12	3	2.19943e+06	6.23053e-05	4.56975e-06
U31	Urea	A9-Rhodospirillales (family 2-12-FULL-67-15)	3	FALSE	Proteobacteria	Rhodospirillales (family 2-12-FULL-67-15)	A9	1	1.57598e+06	2.07684e-05	3.27441e-06
U31	Urea	B4-Bacteroidales (family UBA12077)	3	FALSE	Bacteroidota	Bacteroidales (family UBA12077)	B4	1	1.55018e+06	2.07684e-05	3.2208e-06
U31	Urea	A10-Micavibrionales	3	FALSE	Proteobacteria	Micavibrionales	A10	1	975955	2.07684e-05	2.02774e-06
U31	Urea	P7-Phycisphaerales (family SM1A02)	3	FALSE	Planctomycetota	Phycisphaerales (family SM1A02)	P7	1	817829	2.07684e-05	1.6992e-06
U31	Urea	V1-Opitutaceae	3	FALSE	Verrucomicrobiota	Opitutaceae	V1	1	511949	2.07684e-05	1.06368e-06
U41	Urea	C1-Nodosilinea	4	FALSE	Cyanobacteriota	Nodosilinea	C1	19047	1.82176e+11	0.214796	0.264356
U41	Urea	G8-Thiohalocapsa	4	FALSE	Proteobacteria	Thiohalocapsa	G8	24094	1.54807e+11	0.271711	0.224641
U41	Urea	C2-Nodosilinea	4	FALSE	Cyanobacteriota	Nodosilinea	C2	5514	8.33335e+10	0.0621821	0.120925
U41	Urea	C5-Sodalinema	4	FALSE	Cyanobacteriota	Sodalinema	C5	3548	2.61975e+10	0.0400113	0.0380152
U41	Urea	A7-Geminicoccales	4	FALSE	Proteobacteria	Geminicoccales	A7	4220	2.22783e+10	0.0475895	0.0323281
U41	Urea	C4-Arthrospira	4	FALSE	Cyanobacteriota	Arthrospira	C4	1096	1.86857e+10	0.0123597	0.0271148
U41	Urea	C6-Nodularia	4	FALSE	Cyanobacteriota	Nodularia	C6	1067	1.20573e+10	0.0120327	0.0174963
U41	Urea	P4-Phycisphaerales (family SM1A02)	4	FALSE	Planctomycetota	Phycisphaerales (family SM1A02)	P4	39	5.81577e+09	0.000439808	0.00843927
U41	Urea	G2-Wenzhouxiangella	4	FALSE	Proteobacteria	Wenzhouxiangella	G2	638	3.90694e+09	0.00719481	0.00566937
U41	Urea	Ge1-Gemmatimonadota (order SG8-23)	4	FALSE	Gemmatimonadota	Gemmatimonadota (order SG8-23)	Ge1	1274	3.35225e+09	0.0143671	0.00486445
U41	Urea	Ge3-Gemmatimonadota (order SG8-23)	4	FALSE	Gemmatimonadota	Gemmatimonadota (order SG8-23)	Ge3	218	2.97503e+09	0.00245842	0.00431706
U41	Urea	C8-Gloeocapsa	4	FALSE	Cyanobacteriota	Gloeocapsa	C8	210	1.52026e+09	0.0023682	0.00220605
U41	Urea	C3-Phormidesmiaceae	4	FALSE	Cyanobacteriota	Phormidesmiaceae	C3	219	1.24391e+09	0.00246969	0.00180504
U41	Urea	G1-Wenzhouxiangella	4	FALSE	Proteobacteria	Wenzhouxiangella	G1	418	1.13812e+09	0.00471384	0.00165153
U41	Urea	D1-Desulfonatronum	4	FALSE	Desulfobacterota	Desulfonatronum	D1	262	1.085e+09	0.00295461	0.00157444
U41	Urea	B1-Bacteroidales (family UBA7960)	4	FALSE	Bacteroidota	Bacteroidales (family UBA7960)	B1	236	8.06568e+08	0.0026614	0.00117041
U41	Urea	G7-Gammaproteobacteria	4	FALSE	Proteobacteria	Gammaproteobacteria	G7	115	4.98524e+08	0.00129687	0.000723409
U41	Urea	G4-Thioalkalivibrionaceae	4	FALSE	Proteobacteria	Thioalkalivibrionaceae	G4	143	4.64566e+08	0.00161263	0.000674132
U41	Urea	G6-Ectothiorhodospira	4	FALSE	Proteobacteria	Ectothiorhodospira	G6	61	4.60006e+08	0.000687905	0.000667515
U41	Urea	Ch2-Anaerolineae (genus GCA-2794505)	4	FALSE	Chloroflexota	Anaerolineae (genus GCA-2794505)	Ch2	211	4.56715e+08	0.00237948	0.000662739
U41	Urea	A4-Rhodobacteraceae	4	FALSE	Proteobacteria	Rhodobacteraceae	A4	111	4.18661e+08	0.00125176	0.00060752
U41	Urea	S3-Spirochaetales	4	FALSE	Spirochaetota	Spirochaetales	S3	61	3.5101e+08	0.000687905	0.000509351
U41	Urea	C9-Spirulina	4	FALSE	Cyanobacteriota	Spirulina	C9	90	2.31226e+08	0.00101494	0.000335531
U41	Urea	G14-Hahellaceae	4	FALSE	Proteobacteria	Hahellaceae	G14	23	1.54768e+08	0.000259374	0.000224583
U41	Urea	A5-Rhodobacteraceae	4	FALSE	Proteobacteria	Rhodobacteraceae	A5	41	1.17355e+08	0.000462363	0.000170294
U41	Urea	G5-Thioalkalivibrionaceae	4	FALSE	Proteobacteria	Thioalkalivibrionaceae	G5	75	1.09158e+08	0.000845785	0.000158399
U41	Urea	B12-Balneolaceae (genus UBA2664)	4	FALSE	Bacteroidota	Balneolaceae (genus UBA2664)	B12	34	9.14801e+07	0.000383423	0.000132747
U41	Urea	S5-Spirochaetales	4	FALSE	Spirochaetota	Spirochaetales	S5	23	9.12546e+07	0.000259374	0.00013242
U41	Urea	A1-Roseinatronobacter	4	FALSE	Proteobacteria	Roseinatronobacter	A1	51	8.29722e+07	0.000575134	0.000120401
U41	Urea	C7-Cyanobium	4	FALSE	Cyanobacteriota	Cyanobium	C7	102	7.7432e+07	0.00115027	0.000112362
U41	Urea	B16-Balneolales	4	FALSE	Bacteroidota	Balneolales	B16	19	5.03197e+07	0.000214266	7.30189e-05
U41	Urea	A9-Rhodospirillales (family 2-12-FULL-67-15)	4	FALSE	Proteobacteria	Rhodospirillales (family 2-12-FULL-67-15)	A9	4	1.71683e+07	4.51085e-05	2.49129e-05
U41	Urea	P1-Pirellulaceae (genus UBA6163)	4	FALSE	Planctomycetota	Pirellulaceae (genus UBA6163)	P1	5	1.39284e+07	5.63857e-05	2.02115e-05
U41	Urea	G10-Halomonas	4	FALSE	Proteobacteria	Halomonas	G10	19	1.37573e+07	0.000214266	1.99632e-05
U41	Urea	B2-Bacteroidales (family UBA7960)	4	FALSE	Bacteroidota	Bacteroidales (family UBA7960)	B2	6	1.35909e+07	6.76628e-05	1.97217e-05
U41	Urea	G9-Competibacteraceae	4	FALSE	Proteobacteria	Competibacteraceae	G9	35	1.11653e+07	0.0003947	1.6202e-05
U41	Urea	A6-Salinarimonas	4	FALSE	Proteobacteria	Salinarimonas	A6	4	7.52904e+06	4.51085e-05	1.09254e-05
U41	Urea	Ge4-Gemmatimonadota (order SG8-23)	4	FALSE	Gemmatimonadota	Gemmatimonadota (order SG8-23)	Ge4	4	7.52711e+06	4.51085e-05	1.09226e-05
U41	Urea	Ac1-Nitriliruptoraceae	4	FALSE	Actinobacteriota	Nitriliruptoraceae	Ac1	5	7.18734e+06	5.63857e-05	1.04295e-05
U41	Urea	Ac4-Ilumatobacteraceae	4	FALSE	Actinobacteriota	Ilumatobacteraceae	Ac4	2	5.73584e+06	2.25543e-05	8.32328e-06
U41	Urea	B3-Bacteroidales (family UBA7960)	4	FALSE	Bacteroidota	Bacteroidales (family UBA7960)	B3	5	5.49968e+06	5.63857e-05	7.98059e-06
U41	Urea	B11-Indibacter	4	FALSE	Bacteroidota	Indibacter	B11	2	3.53516e+06	2.25543e-05	5.12987e-06
U41	Urea	V1-Opitutaceae	4	FALSE	Verrucomicrobiota	Opitutaceae	V1	4	3.20233e+06	4.51085e-05	4.6469e-06
U41	Urea	B13-Balneolaceae (genus UBA2664)	4	FALSE	Bacteroidota	Balneolaceae (genus UBA2664)	B13	2	2.56006e+06	2.25543e-05	3.7149e-06
U41	Urea	B6-Saprospiraceae	4	FALSE	Bacteroidota	Saprospiraceae	B6	2	1.96885e+06	2.25543e-05	2.85699e-06
U41	Urea	B9-Flavobacteriales	4	FALSE	Bacteroidota	Flavobacteriales	B9	1	1.52509e+06	1.12771e-05	2.21305e-06
U41	Urea	P7-Phycisphaerales (family SM1A02)	4	FALSE	Planctomycetota	Phycisphaerales (family SM1A02)	P7	1	1392470	1.12771e-05	2.02061e-06
U41	Urea	P9-Planctomycetota (family UBA11346)	4	FALSE	Planctomycetota	Planctomycetota (family UBA11346)	P9	2	1.34515e+06	2.25543e-05	1.95195e-06
U41	Urea	S4-Spirochaetales	4	FALSE	Spirochaetota	Spirochaetales	S4	1	1.09197e+06	1.12771e-05	1.58456e-06
U41	Urea	Ge2-Gemmatimonadota (order SG8-23)	4	FALSE	Gemmatimonadota	Gemmatimonadota (order SG8-23)	Ge2	1	736200	1.12771e-05	1.0683e-06
U41	Urea	B8-Chitinophagales (family UBA2359)	4	FALSE	Bacteroidota	Chitinophagales (family UBA2359)	B8	1	318514	1.12771e-05	4.62195e-07
U41	Urea	P2-Pirellulaceae	4	FALSE	Planctomycetota	Pirellulaceae	P2	1	123847	1.12771e-05	1.79714e-07
U51	Urea	C1-Nodosilinea	5	FALSE	Cyanobacteriota	Nodosilinea	C1	17748	4.03979e+11	0.249803	0.26278
U51	Urea	C2-Nodosilinea	5	FALSE	Cyanobacteriota	Nodosilinea	C2	6812	3.57229e+11	0.0958788	0.23237
U51	Urea	G8-Thiohalocapsa	5	FALSE	Proteobacteria	Thiohalocapsa	G8	21461	2.96761e+11	0.302063	0.193037
U51	Urea	C4-Arthrospira	5	FALSE	Cyanobacteriota	Arthrospira	C4	1599	6.97455e+10	0.0225059	0.045368
U51	Urea	C5-Sodalinema	5	FALSE	Cyanobacteriota	Sodalinema	C5	2418	4.91389e+10	0.0340333	0.0319638
U51	Urea	A7-Geminicoccales	5	FALSE	Proteobacteria	Geminicoccales	A7	2538	3.20845e+10	0.0357223	0.0208703
U51	Urea	C6-Nodularia	5	FALSE	Cyanobacteriota	Nodularia	C6	634	7.90454e+09	0.00892354	0.00514173
U51	Urea	P4-Phycisphaerales (family SM1A02)	5	FALSE	Planctomycetota	Phycisphaerales (family SM1A02)	P4	140	7.62021e+09	0.0019705	0.00495679
U51	Urea	C8-Gloeocapsa	5	FALSE	Cyanobacteriota	Gloeocapsa	C8	400	4.37628e+09	0.00563	0.00284667
U51	Urea	G2-Wenzhouxiangella	5	FALSE	Proteobacteria	Wenzhouxiangella	G2	383	4.13068e+09	0.00539072	0.00268692
U51	Urea	Ac2-Nitriliruptoraceae	5	FALSE	Actinobacteriota	Nitriliruptoraceae	Ac2	86	4044462656	0.00121045	0.00263084
U51	Urea	Ge1-Gemmatimonadota (order SG8-23)	5	FALSE	Gemmatimonadota	Gemmatimonadota (order SG8-23)	Ge1	521	3.36557e+09	0.00733307	0.00218923
U51	Urea	G6-Ectothiorhodospira	5	FALSE	Proteobacteria	Ectothiorhodospira	G6	80	1.75165e+09	0.001126	0.00113941
U51	Urea	D1-Desulfonatronum	5	FALSE	Desulfobacterota	Desulfonatronum	D1	219	1.24773e+09	0.00308242	0.000811619
U51	Urea	C3-Phormidesmiaceae	5	FALSE	Cyanobacteriota	Phormidesmiaceae	C3	80	9.3631e+08	0.001126	0.00060905
U51	Urea	G7-Gammaproteobacteria	5	FALSE	Proteobacteria	Gammaproteobacteria	G7	71	8.11173e+08	0.000999324	0.000527651
U51	Urea	G4-Thioalkalivibrionaceae	5	FALSE	Proteobacteria	Thioalkalivibrionaceae	G4	145	7.35481e+08	0.00204087	0.000478415
U51	Urea	B1-Bacteroidales (family UBA7960)	5	FALSE	Bacteroidota	Bacteroidales (family UBA7960)	B1	55	6.75977e+08	0.000774125	0.000439709
U51	Urea	Ge5-Gemmatimonadota (order SG8-23)	5	FALSE	Gemmatimonadota	Gemmatimonadota (order SG8-23)	Ge5	38	5.90898e+08	0.00053485	0.000384367
U51	Urea	Ch2-Anaerolineae (genus GCA-2794505)	5	FALSE	Chloroflexota	Anaerolineae (genus GCA-2794505)	Ch2	70	4.58914e+08	0.000985249	0.000298514
U51	Urea	A4-Rhodobacteraceae	5	FALSE	Proteobacteria	Rhodobacteraceae	A4	65	3.8584e+08	0.000914874	0.000250981
U51	Urea	G1-Wenzhouxiangella	5	FALSE	Proteobacteria	Wenzhouxiangella	G1	43	1.94641e+08	0.000605225	0.00012661
U51	Urea	S3-Spirochaetales	5	FALSE	Spirochaetota	Spirochaetales	S3	25	1.8255e+08	0.000351875	0.000118745
U51	Urea	C9-Spirulina	5	FALSE	Cyanobacteriota	Spirulina	C9	22	1.39727e+08	0.00030965	9.08895e-05
U51	Urea	Ac3-Nitriliruptoraceae	5	FALSE	Actinobacteriota	Nitriliruptoraceae	Ac3	19	1.37743e+08	0.000267425	8.95986e-05
U51	Urea	A10-Micavibrionales	5	FALSE	Proteobacteria	Micavibrionales	A10	15	1.26057e+08	0.000211125	8.19974e-05
U51	Urea	C7-Cyanobium	5	FALSE	Cyanobacteriota	Cyanobium	C7	86	1.13395e+08	0.00121045	7.37609e-05
U51	Urea	Bd1-Bdellovibrionota (family UBA2394)	5	FALSE	Bdellovibrionota	Bdellovibrionota (family UBA2394)	Bd1	18	9.46863e+07	0.00025335	6.15914e-05
U51	Urea	G9-Competibacteraceae	5	FALSE	Proteobacteria	Competibacteraceae	G9	12	9.1046e+07	0.0001689	5.92235e-05
U51	Urea	B12-Balneolaceae (genus UBA2664)	5	FALSE	Bacteroidota	Balneolaceae (genus UBA2664)	B12	14	8.9035e+07	0.00019705	5.79154e-05
U51	Urea	Ge3-Gemmatimonadota (order SG8-23)	5	FALSE	Gemmatimonadota	Gemmatimonadota (order SG8-23)	Ge3	10	7.10115e+07	0.00014075	4.61915e-05
U51	Urea	My1-Myxococcota (family GCA-2862545)	5	FALSE	Myxococcota	Myxococcota (family GCA-2862545)	My1	4	4.12472e+07	5.63e-05	2.68304e-05
U51	Urea	A9-Rhodospirillales (family 2-12-FULL-67-15)	5	FALSE	Proteobacteria	Rhodospirillales (family 2-12-FULL-67-15)	A9	6	2.83174e+07	8.44499e-05	1.84199e-05
U51	Urea	B16-Balneolales	5	FALSE	Bacteroidota	Balneolales	B16	4	2.40161e+07	5.63e-05	1.5622e-05
U51	Urea	Ge2-Gemmatimonadota (order SG8-23)	5	FALSE	Gemmatimonadota	Gemmatimonadota (order SG8-23)	Ge2	4	2.20494e+07	5.63e-05	1.43427e-05
U51	Urea	E1-Eukaryota	5	FALSE	Eukaryota	Eukaryota	E1	4	9.89102e+06	5.63e-05	6.4339e-06
U51	Urea	B13-Balneolaceae (genus UBA2664)	5	FALSE	Bacteroidota	Balneolaceae (genus UBA2664)	B13	3	8.03554e+06	4.2225e-05	5.22695e-06
U51	Urea	B8-Chitinophagales (family UBA2359)	5	FALSE	Bacteroidota	Chitinophagales (family UBA2359)	B8	2	6.34227e+06	2.815e-05	4.12551e-06
U51	Urea	De1-Trueperaceae	5	FALSE	Deinococcota	Trueperaceae	De1	2	5.37218e+06	2.815e-05	3.49449e-06
U51	Urea	A5-Rhodobacteraceae	5	FALSE	Proteobacteria	Rhodobacteraceae	A5	1	3.73871e+06	1.4075e-05	2.43195e-06
U51	Urea	B7-Saprospiraceae	5	FALSE	Bacteroidota	Saprospiraceae	B7	1	3.24165e+06	1.4075e-05	2.10863e-06
U51	Urea	P7-Phycisphaerales (family SM1A02)	5	FALSE	Planctomycetota	Phycisphaerales (family SM1A02)	P7	2	1.76405e+06	2.815e-05	1.14748e-06
U51	Urea	P5-Phycisphaerales (family SM1A02)	5	FALSE	Planctomycetota	Phycisphaerales (family SM1A02)	P5	1	1.14465e+06	1.4075e-05	7.44572e-07
U51	Urea	Ac4-Ilumatobacteraceae	5	FALSE	Actinobacteriota	Ilumatobacteraceae	Ac4	1	819392	1.4075e-05	5.32997e-07
U61	Urea	C5-Sodalinema	6	FALSE	Cyanobacteriota	Sodalinema	C5	8890	1.034e+11	0.244749	0.226159
U61	Urea	G8-Thiohalocapsa	6	FALSE	Proteobacteria	Thiohalocapsa	G8	7819	8.47971e+10	0.215263	0.185471
U61	Urea	C1-Nodosilinea	6	FALSE	Cyanobacteriota	Nodosilinea	C1	4516	6.24792e+10	0.124329	0.136656
U61	Urea	C2-Nodosilinea	6	FALSE	Cyanobacteriota	Nodosilinea	C2	1403	5.80094e+10	0.0386257	0.12688
U61	Urea	A7-Geminicoccales	6	FALSE	Proteobacteria	Geminicoccales	A7	1128	9.83893e+09	0.0310547	0.02152
U61	Urea	C6-Nodularia	6	FALSE	Cyanobacteriota	Nodularia	C6	534	5.15127e+09	0.0147014	0.011267
U61	Urea	C4-Arthrospira	6	FALSE	Cyanobacteriota	Arthrospira	C4	345	4.94464e+09	0.00949811	0.0108151
U61	Urea	C3-Phormidesmiaceae	6	FALSE	Cyanobacteriota	Phormidesmiaceae	C3	158	4.07668e+09	0.00434986	0.00891665
U61	Urea	D1-Desulfonatronum	6	FALSE	Desulfobacterota	Desulfonatronum	D1	360	2.74932e+09	0.00991108	0.00601339
U61	Urea	P4-Phycisphaerales (family SM1A02)	6	FALSE	Planctomycetota	Phycisphaerales (family SM1A02)	P4	36	2.46985e+09	0.000991108	0.00540212
U61	Urea	G2-Wenzhouxiangella	6	FALSE	Proteobacteria	Wenzhouxiangella	G2	200	2.25334e+09	0.00550615	0.00492858
U61	Urea	Ge3-Gemmatimonadota (order SG8-23)	6	FALSE	Gemmatimonadota	Gemmatimonadota (order SG8-23)	Ge3	76	1.82735e+09	0.00209234	0.00399683
U61	Urea	G6-Ectothiorhodospira	6	FALSE	Proteobacteria	Ectothiorhodospira	G6	91	1.57511e+09	0.0025053	0.00344513
U61	Urea	Ge1-Gemmatimonadota (order SG8-23)	6	FALSE	Gemmatimonadota	Gemmatimonadota (order SG8-23)	Ge1	303	1.49656e+09	0.00834182	0.00327331
U61	Urea	C8-Gloeocapsa	6	FALSE	Cyanobacteriota	Gloeocapsa	C8	119	1.4445e+09	0.00327616	0.00315945
U61	Urea	G4-Thioalkalivibrionaceae	6	FALSE	Proteobacteria	Thioalkalivibrionaceae	G4	136	8.39014e+08	0.00374418	0.00183512
U61	Urea	Ge2-Gemmatimonadota (order SG8-23)	6	FALSE	Gemmatimonadota	Gemmatimonadota (order SG8-23)	Ge2	43	5.88982e+08	0.00118382	0.00128824
U61	Urea	Ch2-Anaerolineae (genus GCA-2794505)	6	FALSE	Chloroflexota	Anaerolineae (genus GCA-2794505)	Ch2	84	4.18589e+08	0.00231258	0.000915551
U61	Urea	A4-Rhodobacteraceae	6	FALSE	Proteobacteria	Rhodobacteraceae	A4	80	3.91269e+08	0.00220246	0.000855796
U61	Urea	G1-Wenzhouxiangella	6	FALSE	Proteobacteria	Wenzhouxiangella	G1	64	3.62194e+08	0.00176197	0.000792201
U61	Urea	B13-Balneolaceae (genus UBA2664)	6	FALSE	Bacteroidota	Balneolaceae (genus UBA2664)	B13	38	2.76924e+08	0.00104617	0.000605696
U61	Urea	G5-Thioalkalivibrionaceae	6	FALSE	Proteobacteria	Thioalkalivibrionaceae	G5	49	2.63777e+08	0.00134901	0.000576941
U61	Urea	B3-Bacteroidales (family UBA7960)	6	FALSE	Bacteroidota	Bacteroidales (family UBA7960)	B3	33	2.59204e+08	0.000908515	0.00056694
U61	Urea	S3-Spirochaetales	6	FALSE	Spirochaetota	Spirochaetales	S3	39	2.30194e+08	0.0010737	0.000503488
U61	Urea	B9-Flavobacteriales	6	FALSE	Bacteroidota	Flavobacteriales	B9	27	2.18094e+08	0.000743331	0.000477022
U61	Urea	P7-Phycisphaerales (family SM1A02)	6	FALSE	Planctomycetota	Phycisphaerales (family SM1A02)	P7	57	1.92845e+08	0.00156925	0.000421798
U61	Urea	G14-Hahellaceae	6	FALSE	Proteobacteria	Hahellaceae	G14	14	1.406e+08	0.000385431	0.000307526
U61	Urea	G7-Gammaproteobacteria	6	FALSE	Proteobacteria	Gammaproteobacteria	G7	16	1.00614e+08	0.000440492	0.000220066
U61	Urea	C7-Cyanobium	6	FALSE	Cyanobacteriota	Cyanobium	C7	30	6.78138e+07	0.000825923	0.000148324
U61	Urea	Bd1-Bdellovibrionota (family UBA2394)	6	FALSE	Bdellovibrionota	Bdellovibrionota (family UBA2394)	Bd1	13	6.19839e+07	0.0003579	0.000135573
U61	Urea	C9-Spirulina	6	FALSE	Cyanobacteriota	Spirulina	C9	12	5.41258e+07	0.000330369	0.000118386
U61	Urea	De1-Trueperaceae	6	FALSE	Deinococcota	Trueperaceae	De1	10	4.74877e+07	0.000275308	0.000103867
U61	Urea	A9-Rhodospirillales (family 2-12-FULL-67-15)	6	FALSE	Proteobacteria	Rhodospirillales (family 2-12-FULL-67-15)	A9	6	4.01613e+07	0.000165185	8.7842e-05
U61	Urea	P1-Pirellulaceae (genus UBA6163)	6	FALSE	Planctomycetota	Pirellulaceae (genus UBA6163)	P1	20	3.85971e+07	0.000550615	8.44209e-05
U61	Urea	S5-Spirochaetales	6	FALSE	Spirochaetota	Spirochaetales	S5	2	1.17576e+07	5.50615e-05	2.57167e-05
U61	Urea	Ac4-Ilumatobacteraceae	6	FALSE	Actinobacteriota	Ilumatobacteraceae	Ac4	4	1.05211e+07	0.000110123	2.30121e-05
U61	Urea	B15-Balneolaceae	6	FALSE	Bacteroidota	Balneolaceae	B15	2	3.64873e+06	5.50615e-05	7.98062e-06
U61	Urea	G12-HTCC2089	6	FALSE	Proteobacteria	HTCC2089	G12	1	3.12304e+06	2.75308e-05	6.8308e-06
U61	Urea	P5-Phycisphaerales (family SM1A02)	6	FALSE	Planctomycetota	Phycisphaerales (family SM1A02)	P5	2	2.57175e+06	5.50615e-05	5.62501e-06
U61	Urea	B2-Bacteroidales (family UBA7960)	6	FALSE	Bacteroidota	Bacteroidales (family UBA7960)	B2	1	1.96709e+06	2.75308e-05	4.30248e-06
U61	Urea	S4-Spirochaetales	6	FALSE	Spirochaetota	Spirochaetales	S4	1	1.96513e+06	2.75308e-05	4.29819e-06
U61	Urea	B6-Saprospiraceae	6	FALSE	Bacteroidota	Saprospiraceae	B6	1	1516569	2.75308e-05	3.31709e-06
U61	Urea	A1-Roseinatronobacter	6	FALSE	Proteobacteria	Roseinatronobacter	A1	1	1.04189e+06	2.75308e-05	2.27886e-06
U61	Urea	B17-Balneolales	6	FALSE	Bacteroidota	Balneolales	B17	1	823941	2.75308e-05	1.80215e-06
U61	Urea	P2-Pirellulaceae	6	FALSE	Planctomycetota	Pirellulaceae	P2	1	531663	2.75308e-05	1.16287e-06
U71	Urea	C5-Sodalinema	7	FALSE	Cyanobacteriota	Sodalinema	C5	66081	5.82021e+11	0.501872	0.555362
U71	Urea	G8-Thiohalocapsa	7	FALSE	Proteobacteria	Thiohalocapsa	G8	9795	4.69128e+10	0.0743911	0.044764
U71	Urea	C6-Nodularia	7	FALSE	Cyanobacteriota	Nodularia	C6	2260	3.43468e+10	0.0171643	0.0327736
U71	Urea	C2-Nodosilinea	7	FALSE	Cyanobacteriota	Nodosilinea	C2	2655	2.55447e+10	0.0201642	0.0243746
U71	Urea	C1-Nodosilinea	7	FALSE	Cyanobacteriota	Nodosilinea	C1	2833	2.0141e+10	0.0215161	0.0192185
U71	Urea	C8-Gloeocapsa	7	FALSE	Cyanobacteriota	Gloeocapsa	C8	1104	1.92267e+10	0.00838466	0.018346
U71	Urea	C4-Arthrospira	7	FALSE	Cyanobacteriota	Arthrospira	C4	1582	1.85483e+10	0.012015	0.0176987
U71	Urea	C7-Cyanobium	7	FALSE	Cyanobacteriota	Cyanobium	C7	5791	1.41364e+10	0.0439815	0.0134888
U71	Urea	C3-Phormidesmiaceae	7	FALSE	Cyanobacteriota	Phormidesmiaceae	C3	317	4.55042e+09	0.00240755	0.00434199
U71	Urea	D1-Desulfonatronum	7	FALSE	Desulfobacterota	Desulfonatronum	D1	667	2.72164e+09	0.00506573	0.00259697
U71	Urea	C9-Spirulina	7	FALSE	Cyanobacteriota	Spirulina	C9	525	2.69124e+09	0.00398727	0.00256797
U71	Urea	Ge3-Gemmatimonadota (order SG8-23)	7	FALSE	Gemmatimonadota	Gemmatimonadota (order SG8-23)	Ge3	37	2.40617e+09	0.000281008	0.00229595
U71	Urea	G2-Wenzhouxiangella	7	FALSE	Proteobacteria	Wenzhouxiangella	G2	454	2.21836e+09	0.00344804	0.00211675
U71	Urea	P4-Phycisphaerales (family SM1A02)	7	FALSE	Planctomycetota	Phycisphaerales (family SM1A02)	P4	55	1.94128e+09	0.000417714	0.00185236
U71	Urea	A7-Geminicoccales	7	FALSE	Proteobacteria	Geminicoccales	A7	315	1.29896e+09	0.00239236	0.00123946
U71	Urea	Ch2-Anaerolineae (genus GCA-2794505)	7	FALSE	Chloroflexota	Anaerolineae (genus GCA-2794505)	Ch2	388	1.08241e+09	0.00294678	0.00103283
U71	Urea	Ge1-Gemmatimonadota (order SG8-23)	7	FALSE	Gemmatimonadota	Gemmatimonadota (order SG8-23)	Ge1	387	9.76391e+08	0.00293919	0.000931667
U71	Urea	G1-Wenzhouxiangella	7	FALSE	Proteobacteria	Wenzhouxiangella	G1	191	6.82423e+08	0.00145061	0.000651165
U71	Urea	B8-Chitinophagales (family UBA2359)	7	FALSE	Bacteroidota	Chitinophagales (family UBA2359)	B8	52	6.36948e+08	0.00039493	0.000607773
U71	Urea	G4-Thioalkalivibrionaceae	7	FALSE	Proteobacteria	Thioalkalivibrionaceae	G4	149	3.2701e+08	0.00113163	0.000312031
U71	Urea	G6-Ectothiorhodospira	7	FALSE	Proteobacteria	Ectothiorhodospira	G6	41	2.5648e+08	0.000311387	0.000244732
U71	Urea	Ac3-Nitriliruptoraceae	7	FALSE	Actinobacteriota	Nitriliruptoraceae	Ac3	30	1.89346e+08	0.000227844	0.000180673
U71	Urea	G7-Gammaproteobacteria	7	FALSE	Proteobacteria	Gammaproteobacteria	G7	62	1.35172e+08	0.000470878	0.00012898
U71	Urea	G5-Thioalkalivibrionaceae	7	FALSE	Proteobacteria	Thioalkalivibrionaceae	G5	121	1.30304e+08	0.000918971	0.000124335
U71	Urea	A6-Salinarimonas	7	FALSE	Proteobacteria	Salinarimonas	A6	10	7.72817e+07	7.5948e-05	7.37418e-05
U71	Urea	Ge2-Gemmatimonadota (order SG8-23)	7	FALSE	Gemmatimonadota	Gemmatimonadota (order SG8-23)	Ge2	10	6.27767e+07	7.5948e-05	5.99013e-05
U71	Urea	B13-Balneolaceae (genus UBA2664)	7	FALSE	Bacteroidota	Balneolaceae (genus UBA2664)	B13	26	5.25073e+07	0.000197465	5.01022e-05
U71	Urea	A8-Rhodospirillales (family 2-12-FULL-67-15)	7	FALSE	Proteobacteria	Rhodospirillales (family 2-12-FULL-67-15)	A8	24	3.97724e+07	0.000182275	3.79507e-05
U71	Urea	B12-Balneolaceae (genus UBA2664)	7	FALSE	Bacteroidota	Balneolaceae (genus UBA2664)	B12	14	3.7906e+07	0.000106327	3.61697e-05
U71	Urea	My2-Myxococcota (family UBA4248)	7	FALSE	Myxococcota	Myxococcota (family UBA4248)	My2	11	3.74749e+07	8.35428e-05	3.57583e-05
U71	Urea	P7-Phycisphaerales (family SM1A02)	7	FALSE	Planctomycetota	Phycisphaerales (family SM1A02)	P7	9	3.508e+07	6.83532e-05	3.34732e-05
U71	Urea	A4-Rhodobacteraceae	7	FALSE	Proteobacteria	Rhodobacteraceae	A4	16	3.48997e+07	0.000121517	3.33011e-05
U71	Urea	Ac2-Nitriliruptoraceae	7	FALSE	Actinobacteriota	Nitriliruptoraceae	Ac2	11	2.81274e+07	8.35428e-05	2.68391e-05
U71	Urea	P10-Planctomycetota (family UBA11346)	7	FALSE	Planctomycetota	Planctomycetota (family UBA11346)	P10	15	1.99315e+07	0.000113922	1.90186e-05
U71	Urea	Ac1-Nitriliruptoraceae	7	FALSE	Actinobacteriota	Nitriliruptoraceae	Ac1	8	1.88534e+07	6.07584e-05	1.79899e-05
U71	Urea	B4-Bacteroidales (family UBA12077)	7	FALSE	Bacteroidota	Bacteroidales (family UBA12077)	B4	7	1.51862e+07	5.31636e-05	1.44906e-05
U71	Urea	P5-Phycisphaerales (family SM1A02)	7	FALSE	Planctomycetota	Phycisphaerales (family SM1A02)	P5	8	1.35654e+07	6.07584e-05	1.2944e-05
U71	Urea	S1-Alkalispirochaeta	7	FALSE	Spirochaetota	Alkalispirochaeta	S1	5	1.25173e+07	3.7974e-05	1.1944e-05
U71	Urea	S4-Spirochaetales	7	FALSE	Spirochaetota	Spirochaetales	S4	4	1.18592e+07	3.03792e-05	1.1316e-05
U71	Urea	A2-Natronohydrobacter	7	FALSE	Proteobacteria	Natronohydrobacter	A2	5	9.58628e+06	3.7974e-05	9.14719e-06
U71	Urea	A5-Rhodobacteraceae	7	FALSE	Proteobacteria	Rhodobacteraceae	A5	6	9.09948e+06	4.55688e-05	8.68268e-06
U71	Urea	G14-Hahellaceae	7	FALSE	Proteobacteria	Hahellaceae	G14	4	6.70328e+06	3.03792e-05	6.39623e-06
U71	Urea	P1-Pirellulaceae (genus UBA6163)	7	FALSE	Planctomycetota	Pirellulaceae (genus UBA6163)	P1	5	6.34066e+06	3.7974e-05	6.05023e-06
U71	Urea	P9-Planctomycetota (family UBA11346)	7	FALSE	Planctomycetota	Planctomycetota (family UBA11346)	P9	4	5.6795e+06	3.03792e-05	5.41935e-06
U71	Urea	S3-Spirochaetales	7	FALSE	Spirochaetota	Spirochaetales	S3	3	5.41835e+06	2.27844e-05	5.17017e-06
U71	Urea	S5-Spirochaetales	7	FALSE	Spirochaetota	Spirochaetales	S5	2	4.75486e+06	1.51896e-05	4.53707e-06
U71	Urea	V1-Opitutaceae	7	FALSE	Verrucomicrobiota	Opitutaceae	V1	5	4.26642e+06	3.7974e-05	4.07099e-06
U71	Urea	B7-Saprospiraceae	7	FALSE	Bacteroidota	Saprospiraceae	B7	1	3.26947e+06	7.5948e-06	3.11971e-06
U71	Urea	P2-Pirellulaceae	7	FALSE	Planctomycetota	Pirellulaceae	P2	4	2.93127e+06	3.03792e-05	2.797e-06
U71	Urea	B3-Bacteroidales (family UBA7960)	7	FALSE	Bacteroidota	Bacteroidales (family UBA7960)	B3	2	2.79656e+06	1.51896e-05	2.66847e-06
U71	Urea	G10-Halomonas	7	FALSE	Proteobacteria	Halomonas	G10	6	1.93758e+06	4.55688e-05	1.84883e-06
U71	Urea	G13-Pseudomonas "D"	7	FALSE	Proteobacteria	Pseudomonas "D"	G13	1	1.11902e+06	7.5948e-06	1.06776e-06
U71	Urea	S2-Alkalispirochaetaceae	7	FALSE	Spirochaetota	Alkalispirochaetaceae	S2	1	845925	7.5948e-06	8.07178e-07
U71	Urea	G3-Wenzhouxiangella	7	FALSE	Proteobacteria	Wenzhouxiangella	G3	1	773976	7.5948e-06	7.38525e-07
U71	Urea	Ge4-Gemmatimonadota (order SG8-23)	7	FALSE	Gemmatimonadota	Gemmatimonadota (order SG8-23)	Ge4	1	652365	7.5948e-06	6.22484e-07
U71	Urea	My1-Myxococcota (family GCA-2862545)	7	FALSE	Myxococcota	Myxococcota (family GCA-2862545)	My1	1	418119	7.5948e-06	3.98968e-07
U71	Urea	F1-Bacillus "AQ"	7	FALSE	Firmicutes	Bacillus "AQ"	F1	2	412105	1.51896e-05	3.93228e-07
U71	Urea	S6-Spirochaetales	7	FALSE	Spirochaetota	Spirochaetales	S6	1	149872	7.5948e-06	1.43007e-07

## Sheet: 4. heatmap correlation
MAG1	MAG2	correlation	p_value	test_method
C1-Nodosilinea	C1-Nodosilinea	1	0	Pearson
C2-Nodosilinea	C1-Nodosilinea	0.638592	5.35046e-06	Pearson
C5-Sodalinema	C1-Nodosilinea	-0.79953	4.23692e-09	Spearman
C4-Arthrospira	C1-Nodosilinea	-0.00737379	0.963273	Spearman
C6-Nodularia	C1-Nodosilinea	-0.576696	8.64913e-05	Spearman
G8-Thiohalocapsa	C1-Nodosilinea	0.159124	0.31415	Pearson
A7-Geminicoccales	C1-Nodosilinea	0.606353	3.05574e-05	Spearman
C8-Gloeocapsa	C1-Nodosilinea	-0.569565	0.000109622	Spearman
C3-Phormidesmiaceae	C1-Nodosilinea	-0.349161	0.0239603	Spearman
G2-Wenzhouxiangella	C1-Nodosilinea	0.44575	0.00337001	Spearman
Ge1-Gemmatimonadota (order SG8-23)	C1-Nodosilinea	0.544445	0.000243098	Spearman
G1-Wenzhouxiangella	C1-Nodosilinea	0.390163	0.0111036	Spearman
C7-Cyanobium	C1-Nodosilinea	-0.435378	0.00426939	Spearman
D1-Desulfonatronum	C1-Nodosilinea	0.0582611	0.713192	Spearman
C1-Nodosilinea	C2-Nodosilinea	0.638592	5.35046e-06	Pearson
C2-Nodosilinea	C2-Nodosilinea	1	0	Pearson
C5-Sodalinema	C2-Nodosilinea	-0.648813	5.91121e-06	Spearman
C4-Arthrospira	C2-Nodosilinea	0.449801	0.00306688	Spearman
C6-Nodularia	C2-Nodosilinea	-0.109797	0.487501	Spearman
G8-Thiohalocapsa	C2-Nodosilinea	0.0504745	0.750907	Pearson
A7-Geminicoccales	C2-Nodosilinea	0.268131	0.0861641	Spearman
C8-Gloeocapsa	C2-Nodosilinea	-0.0587473	0.710899	Spearman
C3-Phormidesmiaceae	C2-Nodosilinea	0.0435135	0.783836	Spearman
G2-Wenzhouxiangella	C2-Nodosilinea	0.387246	0.0117627	Spearman
Ge1-Gemmatimonadota (order SG8-23)	C2-Nodosilinea	0.343003	0.0266951	Spearman
G1-Wenzhouxiangella	C2-Nodosilinea	0.152743	0.332988	Spearman
C7-Cyanobium	C2-Nodosilinea	-0.461956	0.00229671	Spearman
D1-Desulfonatronum	C2-Nodosilinea	-0.173487	0.270862	Spearman
C1-Nodosilinea	C5-Sodalinema	-0.79953	4.23692e-09	Spearman
C2-Nodosilinea	C5-Sodalinema	-0.648813	5.91121e-06	Spearman
C5-Sodalinema	C5-Sodalinema	1	0	Spearman
C4-Arthrospira	C5-Sodalinema	0.117576	0.457021	Spearman
C6-Nodularia	C5-Sodalinema	0.704076	6.20733e-07	Spearman
G8-Thiohalocapsa	C5-Sodalinema	-0.59906	3.97971e-05	Spearman
A7-Geminicoccales	C5-Sodalinema	-0.736326	1.9075e-07	Spearman
C8-Gloeocapsa	C5-Sodalinema	0.64233	7.67641e-06	Spearman
C3-Phormidesmiaceae	C5-Sodalinema	0.46228	0.00227876	Spearman
G2-Wenzhouxiangella	C5-Sodalinema	-0.434244	0.0043795	Spearman
Ge1-Gemmatimonadota (order SG8-23)	C5-Sodalinema	-0.643627	7.2874e-06	Spearman
G1-Wenzhouxiangella	C5-Sodalinema	-0.459525	0.00243536	Spearman
C7-Cyanobium	C5-Sodalinema	0.58804	5.87112e-05	Spearman
D1-Desulfonatronum	C5-Sodalinema	-0.108338	0.493332	Spearman
C1-Nodosilinea	C4-Arthrospira	-0.00737379	0.963273	Spearman
C2-Nodosilinea	C4-Arthrospira	0.449801	0.00306688	Spearman
C5-Sodalinema	C4-Arthrospira	0.117576	0.457021	Spearman
C4-Arthrospira	C4-Arthrospira	1	0	Spearman
C6-Nodularia	C4-Arthrospira	0.638765	8.8504e-06	Spearman
G8-Thiohalocapsa	C4-Arthrospira	-0.23977	0.126002	Spearman
A7-Geminicoccales	C4-Arthrospira	-0.301029	0.0531277	Spearman
C8-Gloeocapsa	C4-Arthrospira	0.745077	1.40596e-07	Spearman
C3-Phormidesmiaceae	C4-Arthrospira	0.468601	0.00195273	Spearman
G2-Wenzhouxiangella	C4-Arthrospira	-0.264565	0.0905462	Spearman
Ge1-Gemmatimonadota (order SG8-23)	C4-Arthrospira	-0.499068	0.000891873	Spearman
G1-Wenzhouxiangella	C4-Arthrospira	-0.470221	0.00187611	Spearman
C7-Cyanobium	C4-Arthrospira	-0.0436756	0.783049	Spearman
D1-Desulfonatronum	C4-Arthrospira	-0.447695	0.00322136	Spearman
C1-Nodosilinea	C6-Nodularia	-0.576696	8.64913e-05	Spearman
C2-Nodosilinea	C6-Nodularia	-0.109797	0.487501	Spearman
C5-Sodalinema	C6-Nodularia	0.704076	6.20733e-07	Spearman
C4-Arthrospira	C6-Nodularia	0.638765	8.8504e-06	Spearman
C6-Nodularia	C6-Nodularia	1	0	Spearman
G8-Thiohalocapsa	C6-Nodularia	-0.601491	3.64646e-05	Spearman
A7-Geminicoccales	C6-Nodularia	-0.71072	4.80902e-07	Spearman
C8-Gloeocapsa	C6-Nodularia	0.919131	0	Spearman
C3-Phormidesmiaceae	C6-Nodularia	0.714448	4.17995e-07	Spearman
G2-Wenzhouxiangella	C6-Nodularia	-0.370067	0.0163662	Spearman
Ge1-Gemmatimonadota (order SG8-23)	C6-Nodularia	-0.705696	5.82911e-07	Spearman
G1-Wenzhouxiangella	C6-Nodularia	-0.548821	0.000212492	Spearman
C7-Cyanobium	C6-Nodularia	0.296978	0.0565327	Spearman
D1-Desulfonatronum	C6-Nodularia	-0.242039	0.122377	Spearman
C1-Nodosilinea	G8-Thiohalocapsa	0.159124	0.31415	Pearson
C2-Nodosilinea	G8-Thiohalocapsa	0.0504745	0.750907	Pearson
C5-Sodalinema	G8-Thiohalocapsa	-0.59906	3.97971e-05	Spearman
C4-Arthrospira	G8-Thiohalocapsa	-0.23977	0.126002	Spearman
C6-Nodularia	G8-Thiohalocapsa	-0.601491	3.64646e-05	Spearman
G8-Thiohalocapsa	G8-Thiohalocapsa	1	1.0641442854e-314	Pearson
A7-Geminicoccales	G8-Thiohalocapsa	0.695487	8.71405e-07	Spearman
C8-Gloeocapsa	G8-Thiohalocapsa	-0.462442	0.00226983	Spearman
C3-Phormidesmiaceae	G8-Thiohalocapsa	-0.510737	0.000648709	Spearman
G2-Wenzhouxiangella	G8-Thiohalocapsa	0.0222834	0.888505	Spearman
Ge1-Gemmatimonadota (order SG8-23)	G8-Thiohalocapsa	0.296491	0.0569529	Spearman
G1-Wenzhouxiangella	G8-Thiohalocapsa	0.122599	0.437903	Spearman
C7-Cyanobium	G8-Thiohalocapsa	-0.452719	0.00286377	Spearman
D1-Desulfonatronum	G8-Thiohalocapsa	0.235556	0.13295	Spearman
C1-Nodosilinea	A7-Geminicoccales	0.606353	3.05574e-05	Spearman
C2-Nodosilinea	A7-Geminicoccales	0.268131	0.0861641	Spearman
C5-Sodalinema	A7-Geminicoccales	-0.736326	1.9075e-07	Spearman
C4-Arthrospira	A7-Geminicoccales	-0.301029	0.0531277	Spearman
C6-Nodularia	A7-Geminicoccales	-0.71072	4.80902e-07	Spearman
G8-Thiohalocapsa	A7-Geminicoccales	0.695487	8.71405e-07	Spearman
A7-Geminicoccales	A7-Geminicoccales	1	0	Spearman
C8-Gloeocapsa	A7-Geminicoccales	-0.673446	2.14641e-06	Spearman
C3-Phormidesmiaceae	A7-Geminicoccales	-0.421441	0.00580594	Spearman
G2-Wenzhouxiangella	A7-Geminicoccales	0.173001	0.272223	Spearman
Ge1-Gemmatimonadota (order SG8-23)	A7-Geminicoccales	0.51576	0.000563769	Spearman
G1-Wenzhouxiangella	A7-Geminicoccales	0.300867	0.0532607	Spearman
C7-Cyanobium	A7-Geminicoccales	-0.412041	0.0070968	Spearman
D1-Desulfonatronum	A7-Geminicoccales	0.296005	0.0573756	Spearman
C1-Nodosilinea	C8-Gloeocapsa	-0.569565	0.000109622	Spearman
C2-Nodosilinea	C8-Gloeocapsa	-0.0587473	0.710899	Spearman
C5-Sodalinema	C8-Gloeocapsa	0.64233	7.67641e-06	Spearman
C4-Arthrospira	C8-Gloeocapsa	0.745077	1.40596e-07	Spearman
C6-Nodularia	C8-Gloeocapsa	0.919131	0	Spearman
G8-Thiohalocapsa	C8-Gloeocapsa	-0.462442	0.00226983	Spearman
A7-Geminicoccales	C8-Gloeocapsa	-0.673446	2.14641e-06	Spearman
C8-Gloeocapsa	C8-Gloeocapsa	1	0	Spearman
C3-Phormidesmiaceae	C8-Gloeocapsa	0.664533	3.10364e-06	Spearman
G2-Wenzhouxiangella	C8-Gloeocapsa	-0.410907	0.00726831	Spearman
Ge1-Gemmatimonadota (order SG8-23)	C8-Gloeocapsa	-0.727413	2.60864e-07	Spearman
G1-Wenzhouxiangella	C8-Gloeocapsa	-0.621749	1.71831e-05	Spearman
C7-Cyanobium	C8-Gloeocapsa	0.226481	0.148887	Spearman
D1-Desulfonatronum	C8-Gloeocapsa	-0.324204	0.0367074	Spearman
C1-Nodosilinea	C3-Phormidesmiaceae	-0.349161	0.0239603	Spearman
C2-Nodosilinea	C3-Phormidesmiaceae	0.0435135	0.783836	Spearman
C5-Sodalinema	C3-Phormidesmiaceae	0.46228	0.00227876	Spearman
C4-Arthrospira	C3-Phormidesmiaceae	0.468601	0.00195273	Spearman
C6-Nodularia	C3-Phormidesmiaceae	0.714448	4.17995e-07	Spearman
G8-Thiohalocapsa	C3-Phormidesmiaceae	-0.510737	0.000648709	Spearman
A7-Geminicoccales	C3-Phormidesmiaceae	-0.421441	0.00580594	Spearman
C8-Gloeocapsa	C3-Phormidesmiaceae	0.664533	3.10364e-06	Spearman
C3-Phormidesmiaceae	C3-Phormidesmiaceae	1	0	Spearman
G2-Wenzhouxiangella	C3-Phormidesmiaceae	-0.181266	0.249699	Spearman
Ge1-Gemmatimonadota (order SG8-23)	C3-Phormidesmiaceae	-0.38206	0.0130177	Spearman
G1-Wenzhouxiangella	C3-Phormidesmiaceae	-0.200389	0.202536	Spearman
C7-Cyanobium	C3-Phormidesmiaceae	0.19893	0.205893	Spearman
D1-Desulfonatronum	C3-Phormidesmiaceae	0.005267	0.973879	Spearman
C1-Nodosilinea	G2-Wenzhouxiangella	0.44575	0.00337001	Spearman
C2-Nodosilinea	G2-Wenzhouxiangella	0.387246	0.0117627	Spearman
C5-Sodalinema	G2-Wenzhouxiangella	-0.434244	0.0043795	Spearman
C4-Arthrospira	G2-Wenzhouxiangella	-0.264565	0.0905462	Spearman
C6-Nodularia	G2-Wenzhouxiangella	-0.370067	0.0163662	Spearman
G8-Thiohalocapsa	G2-Wenzhouxiangella	0.0222834	0.888505	Spearman
A7-Geminicoccales	G2-Wenzhouxiangella	0.173001	0.272223	Spearman
C8-Gloeocapsa	G2-Wenzhouxiangella	-0.410907	0.00726831	Spearman
C3-Phormidesmiaceae	G2-Wenzhouxiangella	-0.181266	0.249699	Spearman
G2-Wenzhouxiangella	G2-Wenzhouxiangella	1	0	Spearman
Ge1-Gemmatimonadota (order SG8-23)	G2-Wenzhouxiangella	0.698566	7.70786e-07	Spearman
G1-Wenzhouxiangella	G2-Wenzhouxiangella	0.584312	6.67763e-05	Spearman
C7-Cyanobium	G2-Wenzhouxiangella	-0.281582	0.0711105	Spearman
D1-Desulfonatronum	G2-Wenzhouxiangella	0.230532	0.141605	Spearman
C1-Nodosilinea	Ge1-Gemmatimonadota (order SG8-23)	0.544445	0.000243098	Spearman
C2-Nodosilinea	Ge1-Gemmatimonadota (order SG8-23)	0.343003	0.0266951	Spearman
C5-Sodalinema	Ge1-Gemmatimonadota (order SG8-23)	-0.643627	7.2874e-06	Spearman
C4-Arthrospira	Ge1-Gemmatimonadota (order SG8-23)	-0.499068	0.000891873	Spearman
C6-Nodularia	Ge1-Gemmatimonadota (order SG8-23)	-0.705696	5.82911e-07	Spearman
G8-Thiohalocapsa	Ge1-Gemmatimonadota (order SG8-23)	0.296491	0.0569529	Spearman
A7-Geminicoccales	Ge1-Gemmatimonadota (order SG8-23)	0.51576	0.000563769	Spearman
C8-Gloeocapsa	Ge1-Gemmatimonadota (order SG8-23)	-0.727413	2.60864e-07	Spearman
C3-Phormidesmiaceae	Ge1-Gemmatimonadota (order SG8-23)	-0.38206	0.0130177	Spearman
G2-Wenzhouxiangella	Ge1-Gemmatimonadota (order SG8-23)	0.698566	7.70786e-07	Spearman
Ge1-Gemmatimonadota (order SG8-23)	Ge1-Gemmatimonadota (order SG8-23)	1	0	Spearman
G1-Wenzhouxiangella	Ge1-Gemmatimonadota (order SG8-23)	0.613159	2.37619e-05	Spearman
C7-Cyanobium	Ge1-Gemmatimonadota (order SG8-23)	-0.310429	0.045866	Spearman
D1-Desulfonatronum	Ge1-Gemmatimonadota (order SG8-23)	0.197796	0.208532	Spearman
C1-Nodosilinea	G1-Wenzhouxiangella	0.390163	0.0111036	Spearman
C2-Nodosilinea	G1-Wenzhouxiangella	0.152743	0.332988	Spearman
C5-Sodalinema	G1-Wenzhouxiangella	-0.459525	0.00243536	Spearman
C4-Arthrospira	G1-Wenzhouxiangella	-0.470221	0.00187611	Spearman
C6-Nodularia	G1-Wenzhouxiangella	-0.548821	0.000212492	Spearman
G8-Thiohalocapsa	G1-Wenzhouxiangella	0.122599	0.437903	Spearman
A7-Geminicoccales	G1-Wenzhouxiangella	0.300867	0.0532607	Spearman
C8-Gloeocapsa	G1-Wenzhouxiangella	-0.621749	1.71831e-05	Spearman
C3-Phormidesmiaceae	G1-Wenzhouxiangella	-0.200389	0.202536	Spearman
G2-Wenzhouxiangella	G1-Wenzhouxiangella	0.584312	6.67763e-05	Spearman
Ge1-Gemmatimonadota (order SG8-23)	G1-Wenzhouxiangella	0.613159	2.37619e-05	Spearman
G1-Wenzhouxiangella	G1-Wenzhouxiangella	1	0	Spearman
C7-Cyanobium	G1-Wenzhouxiangella	0.00948059	0.952674	Spearman
D1-Desulfonatronum	G1-Wenzhouxiangella	0.227129	0.147703	Spearman
C1-Nodosilinea	C7-Cyanobium	-0.435378	0.00426939	Spearman
C2-Nodosilinea	C7-Cyanobium	-0.461956	0.00229671	Spearman
C5-Sodalinema	C7-Cyanobium	0.58804	5.87112e-05	Spearman
C4-Arthrospira	C7-Cyanobium	-0.0436756	0.783049	Spearman
C6-Nodularia	C7-Cyanobium	0.296978	0.0565327	Spearman
G8-Thiohalocapsa	C7-Cyanobium	-0.452719	0.00286377	Spearman
A7-Geminicoccales	C7-Cyanobium	-0.412041	0.0070968	Spearman
C8-Gloeocapsa	C7-Cyanobium	0.226481	0.148887	Spearman
C3-Phormidesmiaceae	C7-Cyanobium	0.19893	0.205893	Spearman
G2-Wenzhouxiangella	C7-Cyanobium	-0.281582	0.0711105	Spearman
Ge1-Gemmatimonadota (order SG8-23)	C7-Cyanobium	-0.310429	0.045866	Spearman
G1-Wenzhouxiangella	C7-Cyanobium	0.00948059	0.952674	Spearman
C7-Cyanobium	C7-Cyanobium	1	0	Spearman
D1-Desulfonatronum	C7-Cyanobium	0.0188802	0.90551	Spearman
C1-Nodosilinea	D1-Desulfonatronum	0.0582611	0.713192	Spearman
C2-Nodosilinea	D1-Desulfonatronum	-0.173487	0.270862	Spearman
C5-Sodalinema	D1-Desulfonatronum	-0.108338	0.493332	Spearman
C4-Arthrospira	D1-Desulfonatronum	-0.447695	0.00322136	Spearman
C6-Nodularia	D1-Desulfonatronum	-0.242039	0.122377	Spearman
G8-Thiohalocapsa	D1-Desulfonatronum	0.235556	0.13295	Spearman
A7-Geminicoccales	D1-Desulfonatronum	0.296005	0.0573756	Spearman
C8-Gloeocapsa	D1-Desulfonatronum	-0.324204	0.0367074	Spearman
C3-Phormidesmiaceae	D1-Desulfonatronum	0.005267	0.973879	Spearman
G2-Wenzhouxiangella	D1-Desulfonatronum	0.230532	0.141605	Spearman
Ge1-Gemmatimonadota (order SG8-23)	D1-Desulfonatronum	0.197796	0.208532	Spearman
G1-Wenzhouxiangella	D1-Desulfonatronum	0.227129	0.147703	Spearman
C7-Cyanobium	D1-Desulfonatronum	0.0188802	0.90551	Spearman
D1-Desulfonatronum	D1-Desulfonatronum	1	0	Spearman

## Sheet: 5. 13C_12C IRMS vs Calisp & GP
sample_ID	control	Calis-p_13C/11C (%)	Calisp_d13C	Calisp_gross_productivity_Gpi	IRMS_13C/12C (%)	IRMS_d13C	IRMS_gross_productivity_Gpi	Cpct	time point	time of the day	hours of light	hours	Label
B01	TRUE	1.05409	-57.1847		1.09342	-22		23	0	17:40:00	0	0	Blank
B11	TRUE	1.055	-56.3648		1.09119	-24		29.2	1	20:40:00	0	3.7	Blank
B21	TRUE	1.0482	-62.4471		1.09186	-23.4		29.5	2	1900-01-01 06:40:00	0	13.3	Blank
B31	TRUE	1.05779	-53.8693		1.09342	-22		22.7	3	1900-01-01 10:40:00	4.2	17.5	Blank
B41	TRUE	1.05705	-54.5314		1.09309	-22.3		25	4	1900-01-01 15:40:00	9.2	22.5	Blank
B51	TRUE	1.0563	-55.2026		1.09063	-24.5		30.9	5	20:40:00	14.4	27.7	Blank
B61	TRUE	1.05974	-52.1287		1.09186	-23.4		27.9	6	1900-01-01 06:40:00	14.4	37.2	Blank
B71	TRUE	1.04584	-64.5633		1.09331	-22.1		23	7	17:40:00	25.2	48	Blank
TI1	TRUE	1.07193	-41.227		1.09141	-23.8		29.8	initial, TI			0	Blank
TI2	TRUE	1.06984	-43.0918		1.0913	-23.9		31.7	initial, TI			0	Blank
C01	FALSE	1.05964	-52.2192		1.09275	-22.6		27.6	0	17:40:00	0	0	13C_Bicarbonate_Labeled
C11	FALSE	1.06205	-50.0596		1.09734	-18.5		23.3	1	20:40:00	0	3.7	13C_Bicarbonate_Labeled
C21	FALSE	1.04643	-64.0337		1.09633	-19.4		26.3	2	1900-01-01 06:40:00	0	13.3	13C_Bicarbonate_Labeled
C31	FALSE	1.05715	-54.4402	-1.38736	1.09991	-16.2	26.7064	23.4	3	1900-01-01 10:40:00	4.2	17.5	13C_Bicarbonate_Labeled
C41	FALSE	1.07744	-36.2957	30.3873	1.1061689879999999	-10.6	22.1974	28.5	4	1900-01-01 15:40:00	9.2	22.5	13C_Bicarbonate_Labeled
C51	FALSE	1.06649	-46.0932	8.59693	1.1236100999999998	5	32.5123	28.7	5	20:40:00	14.4	27.7	13C_Bicarbonate_Labeled			r=(d/1000+1)*std
C61	FALSE	1.07576	-37.7948	17.741	1.1081814239999999	-8.8	16.257	28.1	6	1900-01-01 06:40:00	14.4	37.2	13C_Bicarbonate_Labeled			r/std-1 = d/1000
C71	FALSE	1.06622	-46.3319	4.76386	1.12942	10.2	22.1714	28.4	7	17:40:00	25.2	48	13C_Bicarbonate_Labeled			d=(r/std-1)*1000
	CTRL Ave	1.05758	-54.0611		1.09215	-23.14		27.27
	CTRL STD	0.00821592	7.34863		0.00106222	0.950088		3.50874
	Exp Max	1.07744	-36.2957	30.3873	1.12942	10.2	32.5123	28.7
	Exp Ave, day	1.06861	-44.1912	12.0204	1.11467	-4.08	23.9689	27.42
	Exp Min	1.04643	-64.0337	-1.38736	1.09275	-22.6	16.257	23.3
	exp STD, day	0.00735678	6.58018	11.0835	0.0147579	9.98046	5.40971	2.01931

## Sheet: 6. 15N_14N biomass IRMS
15N urea												for delta notation conversion
	Day					Night						a=	0.00367647	atm 15N/14N		umol/g/h
Time (h)	Bio rep	δ15N	15N%	N% of dry weight	15N% of dry weight	Bio rep	δ15N	15N%	N% of dry weight	15N% of dry weight						the slope = g15N/1g dry biomass/h
0.0333333	R1 Day	271.525	0.465297	4.18595	0.0194771							WM 15N (g/mol)	15
0.0333333	R2 Day	437.247	0.525622	3.79013	0.0199218							dry:wet	0.1			conversion from mol to umol and %
0.0333333	R3 Day	321.45	0.483478	3.9372	0.0190355											10000
0.0166667						R2 Night	65.191	0.390086	3.70393	0.0144485
0.05						R1 Night	40.882	0.381218	2.53937	0.00968053		Substrate/Time	Average 15N assumulation rate, dry weight	Average 15N assumulation rate, wet weight	Average substrate assumulation rate, dry weight	Average substrate assumulation rate, wet weight	linear regression R^2
0.0666667						R3 Night	215.777	0.444987	3.8207	0.0170016		Urea Day	5.458	54.58	2.729	27.29	0.9483
1.06667	R1 Day	995.262	0.72821	4.21928	0.0307252							Urea Night	0.976	9.76	0.488	4.88	0.5657
1.1	R2 Day	1263.22	0.825201	3.75692	0.0310021							NH3 Day	1.758	17.58	0.879	8.79	0.8138
1.11667	R3 Day	1071.6	0.75586	3.93126	0.0297148	R3 Night	160.668	0.424903	3.59938	0.0152938		NH3 Night	2.482	24.82	1.241	12.41	0.4636
1.16667						R2 Night	148.789	0.420572	3.98024	0.0167398		NH3 Day, with NO3	2.47533	24.7533	1.23767	12.3767	0.5467
1.2						R1 Night	62.982	0.38928	6.49836	0.0252968		NH3 Night, with NO3	2.05933	20.5933	1.02967	10.2967	0.5202
2.06667						R3 Night	517.095	0.554661	4.15707	0.0230577		NO3 Day, with NH4	0.913333	9.13333	0.456667	4.56667	0.9551
2.08333						R2 Night	211.268	0.443344	4.10357	0.018193		NO3 Night, with NH4	0.386667	3.86667	0.193333	1.93333	0.5338
2.13333						R1 Night	109.268	0.406162	4.50278	0.0182886
2.15	R2 Day	1877.36	1.04678	4.16159	0.0435626
2.2	R1 Day	1454.17	0.8942	3.82319	0.034187
2.21667	R3 Day	1594.37	0.944798	4.18153	0.039507
4.21667						R3 Night	404.732	0.513792	4.21476	0.0216551
4.28333						R2 Night	222.859	0.447568	3.69788	0.0165505
4.33333	R3 Day	3853.46	1.75308	4.1286	0.0723777
4.35						R1 Night	191.093	0.435992	5.25762	0.0229228
4.38333	R1 Day	2630.49	1.31716	3.85218	0.0507393
4.38333	R2 Day	2688.21	1.33782	4.29823	0.0575026
8.08333						R2 Night	923.812	0.702316	3.83312	0.0269206
8.1						R1 Night	527.775	0.558544	5.06067	0.0282661
						R3 Night	583.658	0.578856	4.02197	0.0232814
8.15	R1 Day	5842.28	2.45381	3.63741	0.0892552
8.15	R2 Day	5090.72	2.19019	4.14398	0.0907611
8.15	R3 Day	4300.26	1.91138	4.09171	0.0782081
15NH3 (3-1)
	Day					Night
Time (h)		δ15N	15N %	N% of dry weight	15N% of dry weight		δ15N	15N %	N% of dry weight	15N% of dry weight
0.0833333						R1 Night	226.269	0.44881	6.01262	0.0269853
0.116667	R1 Day	85.385	0.397452	3.6847	0.0146449	R2 Night	207.82	0.442088	5.05533	0.022349
0.183333	R2 Day	195.879	0.437736	3.66578	0.0160465
1.18333						R1 Night	283.179	0.469541	5.43332	0.0255117
1.18333						R2 Night	366.124	0.499741	4.01066	0.0200429
1.36667	R1 Day	778.664	0.649672	3.29686	0.0214188
1.65	R2 Day	614.05	0.5899	3.88909	0.0229417
2.25						R1 Night	615.567	0.590451	4.90793	0.0289789
2.25						R2 Night	802.361	0.65827	5.20412	0.0342572
2.36667	R1 Day	734.989	0.63382	3.66099	0.0232041
2.55	R2 Day	1054.83	0.749787	4.01206	0.0300819
4.75	R1 Day	1525.93	0.920107	3.7887	0.0348601
5.1	R2 Day	1281.79	0.831914	4.3751	0.0363971
6.18333						R2 Night	1024.88	0.738941	4.97356	0.0367517
6.25						R1 Night	1505.76	0.912824	5.05891	0.046179
8.11667	R1 Day	1463.61	0.897607	3.73649	0.033539	R2 Night	1647.78	0.964064	2.88427	0.0278063
8.18333	R2 Day	1588.39	0.942642	4.14811	0.0391018
8.26667						R1 Night	2758.02	1.3628	5.93625	0.080899
15NH3 & KNO3 (3-2)
	Day					Night
Time (h)		δ15N	15N %	N% of dry weight	15N% of dry weight	Rep	δ15N	15N %	N% of dry weight	15N% of dry weight
0.1						R2 Night	186.268	0.434234	5.26855	0.0228778
0.116667						R1 Night	87.762	0.398319	4.32758	0.0172376
0.166667	R1 Day	73.39	0.393077	4.2354	0.0166484
0.6	R2 Day	614.524	0.590072	3.98926	0.0235395
1.03333						R2 Night	650.337	0.603082	5.05244	0.0304704
1.06667						R1 Night	154.668	0.422715	4.92943	0.0208375
1.21667	R1 Day	1305	0.840305	3.66799	0.0308223
1.53333	R2 Day	1451.95	0.8934	4.12622	0.0368636
2.13333	R1 Day	1497.61	0.909882	3.93748	0.0358264
2.25						R1 Night	192.436	0.436482	4.78367	0.0208798
2.26667						R2 Night	926.952	0.703454	5.85594	0.0411939
2.38333	R2 Day	1094.85	0.76428	3.86258	0.0295209
4.65	R1 Day	1457.82	0.895516	3.08312	0.0276098
4.85	R2 Day	2057.18	1.11147	3.9221	0.043593
6.18333						R1 Night	438.837	0.5262	4.97875	0.0261982
6.21667						R2 Night	672.419	0.611102	6.71698	0.0410476
8.13333	R1 Day	2047.92	1.10814	4.05693	0.0449566
8.1						R2 Night	693.11	0.618616	6.14349	0.0380046
8.11667						R1 Night	579.538	0.577359	10.9015	0.0629406
8.3	R2 Day	2280.12	1.19155	4.29761	0.0512084
NH3 & K15NO3 (3-3)
	Day					Night
Time (h)	Rep	δ15N	15N %	N% of dry weight	15N% of dry weight	Rep	δ15N	15N %	N% of dry weight	15N% of dry weight
0.0833333						R2 Night	24.395	0.375202	5.19816	0.0195036
0.116667						R1 Night	24.133	0.375107	5.18262	0.0194404
0.216667	R1 Day	23.005	0.374695	4.44598	0.0166589
0.483333	R2 Day	19.859	0.373547	4.32479	0.0161551
1.1						R2 Night	55.603	0.386589	5.79366	0.0223976
1.13333						R1 Night	12.956	0.371028	4.84062	0.0179601
1.4	R1 Day	114.737	0.408157	4.7283	0.0192989
1.43333	R2 Day	58.811	0.387759	4.52311	0.0175388
2.15						R2 Night	47.147	0.383504	6.13429	0.0235252
2.23333						R1 Night	32.024	0.377986	4.97539	0.0188063
2.41667	R1 Day	122.703	0.411061	5.04272	0.0207287
2.61667	R2 Day	126.338	0.412387	5.0365	0.0207698
4.55	R1 Day	318.282	0.482324	4.61256	0.0222475
4.9	R2 Day	323.31	0.484155	4.57043	0.022128
6						R2 Night	195.064	0.437439	5.78559	0.0253085
6.23333						R1 Night	143.345	0.418587	5.39802	0.0225955
8	R1 Day	492.61	0.545758	4.85899	0.0265183
8.06667						R2 Night	232.26	0.450993	5.35671	0.0241584
8.45	R2 Day	565.059	0.572097	5.06266	0.0289633
8.11667						R1 Night	252.142	0.458236	5.12229	0.0234722

## Sheet: 7.15N_Urea bioconsumption
Calibrant	NAME	Urea	15N_Urea	14N (consider chemical purity and natural N isotope ratio)	15N (consider chemical purity and N isotope ratio)	153	155	153/(153+155)	155/(153+155)	14/(14+15)	14 conc mM	15/(14+15)
Ext Standard	1-9 20190522-2	1	9	1.15462	8.73538	66528339	747904998	0.0816867	0.918313	0.116747	0.05	0.883253		linear regression	slope	Y-intercept
Ext Standard	1-9 20190522-1	1	9	1.15462	8.73538	87092057	799698638	0.0982104	0.90179	0.116747	0.05	0.883253			0.981134	0.043801
Ext Standard	1-4 20190522-2	1	4	1.05562	3.88438	111594613	733270614	0.132086	0.867914	0.213689	0.106844	0.786311		stderr	0.0609988	0.041002
Ext Standard	1-4 20190522-1	1	4	1.05562	3.88438	148620864	761406671	0.163315	0.836685	0.213689	0.106844	0.786311		r2	0.93495	0.0658013
Ext Standard	0-1 20190522-1	0	1	0.0198	0.9702	15727291	655126584	0.0234437	0.976556	0.02	0	0.98			258.71	18
Ext Standard	0-1 20190522-2	0	1	0.0198	0.9702	12836513	635449817	0.0198007	0.980199	0.02	0	0.98			1.12017	0.0779366
Ext Standard	1-0 20190522-2	1	0	0.976423	0.003577	197526948	12997368	0.938262	0.0617381	0.99635	0.498175	0.00365
Ext Standard	1-0 20190522-1	1	0	0.976423	0.003577	223112320	18781836	0.922355	0.0776449	0.99635	0.498175	0.00365
T0 Sample	20190522-1 UD012	0.25	0.5	0.254006	0.485994	117787305	169566900	0.409903	0.590097	0.343251	0.171626	0.656749
T0 Sample	20190522-1 UD022	0.25	0.5	0.254006	0.485994	131389470	185635929	0.414445	0.585555	0.343251	0.171626	0.656749
T0 Sample	20190522-1 UD032	0.25	0.5	0.254006	0.485994	174731343	213813160	0.449707	0.550293	0.343251	0.171626	0.656749
T0 Sample	20190522-2 UD012	0.25	0.5	0.254006	0.485994	95000278	148671870	0.389869	0.610131	0.343251	0.171626	0.656749
T0 Sample	20190522-2 UD022	0.25	0.5	0.254006	0.485994	142288570	197376569	0.418908	0.581092	0.343251	0.171626	0.656749
T0 Sample	20190522-2 UD032	0.25	0.5	0.254006	0.485994	141604475	185072406	0.43347	0.56653	0.343251	0.171626	0.656749
T0 Sample	20190522-1 UN012	0.25	0.5	0.254006	0.485994	179505693	221728586	0.447384	0.552616	0.343251	0.171626	0.656749
T0 Sample	20190522-1 UN022	0.25	0.5	0.254006	0.485994	129912046	190761545	0.405122	0.594878	0.343251	0.171626	0.656749
T0 Sample	20190522-1 UN032	0.25	0.5	0.254006	0.485994	135163907	182438933	0.425575	0.574425	0.343251	0.171626	0.656749
T0 Sample	20190522-2 UN012	0.25	0.5	0.254006	0.485994	123853157	175352267	0.41394	0.58606	0.343251	0.171626	0.656749
T0 Sample	20190522-2 UN022	0.25	0.5	0.254006	0.485994	187684397	244762897	0.434005	0.565995	0.343251	0.171626	0.656749
T0 Sample	20190522-2 UN032	0.25	0.5	0.254006	0.485994	150457613	199135566	0.430379	0.569621	0.343251	0.171626	0.656749
samples	0.05 μmol urea internal calibrant, which contains 99.63% of 14N, was added to 200 μl original sample
NO	NAME	14N_U (Inter Cali) Conc	hour	Timepoint	D/N	rep	153	155	155/(153+155)	15N/(14N+15N)	conc 15N_Urea, mM	theoretical 15N_Urea conc if only sampling dilution, mM	15N_Urea conc drop caused by biological activity, ignoring diluting effect, mM	15N_urea consumed per gram biomass, 150 ml total volume, 30 g biomass, umol
S14	20190522-1 UD012	0.254006	0.0333333	0	D	1	117787305	169566900	0.590097	0.622765	0.41933	0.437836	0.0806697	0.403349
S40	20190522-2 UD012	0.254006	0.0333333	0	D	1	95000278	148671870	0.610131	0.642421	0.456343	0.437836	0.0436574	0.218287
S29	20190522-1 UD112	0.254006	1.06667	1	D	1	136681509	140500685	0.506889	0.541127	0.299537	0.420323	0.200463	1.00231
S60	20190522-2 UD112	0.254006	1.06667	1	D	1	163726721	154003006	0.484698	0.519355	0.274462	0.420323	0.225538	1.12769
S13	20190522-1 UD212	0.254006	2.2	2	D	1	102658146	85231303	0.453625	0.488868	0.242941	0.40351	0.257059	1.28529
S42	20190522-2 UD212	0.254006	2.2	2	D	1	80024628	65993979	0.451956	0.48723	0.241355	0.40351	0.258645	1.29323
S26	20190522-1 UD412	0.254006	4.38333	3	D	1	87907099	53794196	0.379631	0.41627	0.181137	0.38737	0.318863	1.59432
S48	20190522-2 UD412	0.254006	4.38333	3	D	1	154857095	100125801	0.392677	0.429069	0.190892	0.38737	0.309108	1.54554
S3	20190522-1 UD812	0.254006	8.15	4	D	1	106575446	39412669	0.269972	0.308679	0.113415	0.371875	0.386585	1.93292
S38	20190522-2 UD812	0.254006	8.15	4	D	1	173268233	72858517	0.29602	0.334237	0.12752	0.371875	0.37248	1.8624
S8	20190522-1 UD022	0.254006	0.0333333	0	D	2	131389470	185635929	0.585555	0.618309	0.411469	0.407695	0.0885307	0.442653
S32	20190522-2 UD022	0.254006	0.0333333	0	D	2	142288570	197376569	0.581092	0.61393	0.40392	0.407695	0.0960797	0.480399
S10	20190522-1 UD132	0.254006	1.1	1	D	2	55219359	62533658	0.531058	0.56484	0.3297	0.391387	0.1703	0.851498
S41	20190522-2 UD122	0.254006	1.1	1	D	2	96594034	108738873	0.529574	0.563383	0.327754	0.391387	0.172246	0.861232
S7	20190522-1 UD222	0.254006	2.15	2	D	2	108039908	97234833	0.473681	0.508546	0.26284	0.375732	0.23716	1.1858
S45	20190522-2 UD222	0.254006	2.15	2	D	2	51843453	43640872	0.457047	0.492226	0.246228	0.375732	0.253772	1.26886
S20	20190522-1 UD422	0.254006	4.38333	3	D	2	95828357	54905828	0.364256	0.401185	0.170175	0.360702	0.329825	1.64913
S43	20190522-2 UD422	0.254006	4.38333	3	D	2	155388927	95216118	0.379945	0.416578	0.181366	0.360702	0.318634	1.59317
S9	20190522-1 UD822	0.254006	8.15	4	D	2	102331289	35443198	0.257255	0.296203	0.106902	0.346274	0.393098	1.96549
S53	20190522-2 UD822	0.254006	8.15	4	D	2	140120410	50033458	0.263121	0.301958	0.109877	0.346274	0.390123	1.95061
S28	20190522-1 UD032	0.254006	0.0333333	0	D	3	174731343	213813160	0.550293	0.583712	0.356162	0.368302	0.143838	0.71919
S52	20190522-2 UD032	0.254006	0.0333333	0	D	3	141604475	185072406	0.56653	0.599643	0.380443	0.368302	0.119557	0.597787
S54	20190522-2 UD132	0.254006	1.11667	1	D	3	62532281	70553005	0.530134	0.563933	0.328487	0.35357	0.171513	0.857565
S23	20190522-1 UD232	0.254006	2.21667	2	D	3	108744260	109663190	0.502104	0.536432	0.29393	0.339427	0.20607	1.03035
S56	20190522-2 UD232	0.254006	2.21667	2	D	3	77591097	77681465	0.500291	0.534653	0.291836	0.339427	0.208164	1.04082
S17	20190522-1 UD432	0.254006	4.33333	3	D	3	106639310	70236638	0.397095	0.433405	0.194296	0.32585	0.305704	1.52852
S46	20190522-2 UD432	0.254006	4.33333	3	D	3	132446443	87555080	0.397975	0.434268	0.19498	0.32585	0.30502	1.5251
S19	20190522-1 UD832	0.254006	8.15	4	D	3	113483075	53502536	0.320402	0.358158	0.141739	0.312816	0.358261	1.7913
S33	20190522-2 UD832	0.254006	8.15	4	D	3	106411485	50245613	0.320736	0.358486	0.141942	0.312816	0.358058	1.79029
S1	20190522-1 UN012	0.254006	0.05	0	N	1	179505693	221728586	0.552616	0.585991	0.359522	0.385928	0.140478	0.70239
S49	20190522-2 UN012	0.254006	0.05	0	N	1	123853157	175352267	0.58606	0.618804	0.412333	0.385928	0.0876667	0.438334
S5	20190522-1 UN112	0.254006	1.2	1	N	1	126319106	163555296	0.564228	0.597384	0.376883	0.370491	0.123117	0.615585
S59	20190522-2 UN112	0.254006	1.2	1	N	1	145353891	179224335	0.552176	0.58556	0.358883	0.370491	0.141117	0.705586
S15	20190522-1 UN212	0.254006	2.13333	2	N	1	141944336	135797396	0.488934	0.523511	0.279072	0.355671	0.220928	1.10464
S44	20190522-2 UN212	0.254006	2.13333	2	N	1	201741709	196365758	0.493248	0.527743	0.28385	0.355671	0.21615	1.08075
S25	20190522-1 UN412	0.254006	4.35	3	N	1	140788166	103301720	0.423212	0.459028	0.21553	0.341444	0.28447	1.42235
S37	20190522-2 UN412	0.254006	4.35	3	N	1	126918558	93394247	0.423917	0.45972	0.216131	0.341444	0.283869	1.41934
S18	20190522-1 UN812	0.254006	8.1	4	N	1	106819953	51794930	0.326545	0.364186	0.145491	0.327786	0.354509	1.77255
S57	20190522-2 UN812	0.254006	8.1	4	N	1	100374531	48427698	0.32545	0.363111	0.144817	0.327786	0.355183	1.77592
S21	20190522-1 UN022	0.254006	0.0166667	0	N	2	129912046	190761545	0.594878	0.627456	0.427807	0.403709	0.0721925	0.360963
S39	20190522-2 UN022	0.254006	0.0166667	0	N	2	187684397	244762897	0.565995	0.599118	0.379611	0.403709	0.120389	0.601946
S24	20190522-1 UN122	0.254006	1.16667	1	N	2	84926973	124644924	0.59476	0.62734	0.427596	0.387561	0.0724042	0.362021
S51	20190522-2 UN122	0.254006	1.16667	1	N	2	102886499	145153761	0.585202	0.617963	0.410866	0.387561	0.0891339	0.445669
S27	20190522-1 UN222	0.254006	2.08333	2	N	2	125065174	123461358	0.496773	0.531202	0.287818	0.372058	0.212182	1.06091
S47	20190522-2 UN222	0.254006	2.08333	2	N	2	128614432	126515491	0.495887	0.530332	0.286814	0.372058	0.213186	1.06593
S4	20190522-1 UN422	0.254006	4.28333	3	N	2	143121816	107648065	0.42927	0.464973	0.220747	0.357176	0.279253	1.39626
S31	20190522-2 UN422	0.254006	4.28333	3	N	2	143840302	108279215	0.429476	0.465174	0.220926	0.357176	0.279074	1.39537
S6	20190522-1 UN822	0.254006	8.08333	4	N	2	152057387	69123704	0.312521	0.350426	0.137028	0.342889	0.362972	1.81486
S55	20190522-2 UN822	0.254006	8.08333	4	N	2	170376927	83906570	0.329973	0.367548	0.147615	0.342889	0.352385	1.76193
S22	20190522-1 UN032	0.254006	0.0666667	0	N	3	135163907	182438933	0.574425	0.607389	0.392959	0.389122	0.107041	0.535205
S35	20190522-2 UN032	0.254006	0.0666667	0	N	3	150457613	199135566	0.569621	0.602675	0.385284	0.389122	0.114716	0.573579
S12	20190522-1 UN132	0.254006	1.11667	1	N	3	127471775	154790216	0.548392	0.581847	0.353441	0.373557	0.146559	0.732795
S50	20190522-2 UN132	0.254006	1.11667	1	N	3	205991864	231011538	0.528626	0.562454	0.326518	0.373557	0.173482	0.86741
S30	20190522-1 UN232	0.254006	2.06667	2	N	3	135756340	125897304	0.48116	0.515883	0.270673	0.358614	0.229327	1.14663
S34	20190522-2 UN232	0.254006	2.06667	2	N	3	48427374	43191398	0.471425	0.506332	0.260522	0.358614	0.239478	1.19739
S11	20190522-1 UN432	0.254006	4.21667	3	N	3	94081315	65927966	0.412026	0.448054	0.206194	0.34427	0.293806	1.46903
S58	20190522-2 UN432	0.254006	4.21667	3	N	3	120373975	83784186	0.410389	0.446447	0.204859	0.34427	0.295141	1.47571
S16	20190522-1 UN832	0.254006	8.1	4	N	3	106171410	56310467	0.346565	0.383827	0.158226	0.330499	0.341774	1.70887
S36	20190522-2 UN832	0.254006	8.1	4	N	3	869925	503487	0.366596	0.40348	0.171807	0.330499	0.328193	1.64096
							biological urea consumption rate
							day/night	rep	reg curve slope		Urea consumption rate, assume 30 g biomass and 1:10 dry:wet, umol/g(dry weight)/h (no dilu)	Urea N consumption rate, assume 30 g biomass and 1:10 dry:wet, umol/g(dry weight)/h (no dilu)
							D	1	0.447508	0.396101	4.47508	8.95017	6.54685
							D	2	0.36182	0.452415	3.6182	7.2364
							D	3	0.172698	0.655144	1.72698	3.45397
							N	1	0.244151	0.499199	2.44151	4.88303	5.45794
							N	2	0.267038	0.358799	2.67038	5.34075
							N	3	0.307502	0.509041	3.07502	6.15004
							regression with intersect set to 0
							D	1	0.666133	0	6.66133	13.3227	11.9167
							D	2	0.616453	0	6.16453	12.3291
							D	3	0.504912	0	5.04912	10.0982
							N	1	0.525944	0	5.25944	10.5189	10.7042
							N	2	0.472605	0	4.72605	9.4521
							N	3	0.607074	0	6.07074	12.1415

## Sheet: 8. Urea lake concentration
No.	Calibrant	153	155	Urea	15N_Urea	14N (consider chemical purity and natural N isotope ratio)	15N (consider chemical purity and N isotope ratio)	14N/(14N+15N)	153/(153+155)
c15	c15	40997380	298222441	1	1	0.996223	0.973777	0.505697	0.120858		linear regression	slope	Y-intercept
c3	c3	69956316	351647413	1	1	0.996223	0.973777	0.505697	0.165929			0.268848	0.00598875
c13	c13	15423736	527497359	1	9	1.15462	8.73538	0.116747	0.0284088		stderr	0.0211631	0.00450233
c8	c8	16935704	511233655	1	9	1.15462	8.73538	0.116747	0.0320649		r2	0.941651	0.0129193
c11	c11	5521027	541722336	1	100	2.95642	97.0236	0.0295701	0.0100888			161.382	10
c5	c5	7850978	561238163	1	100	2.95642	97.0236	0.0295701	0.0137957			0.026936	0.00166908
c14	c14	5113292	590429693	1	500	10.8764	485.104	0.0219292	0.00858593
c4	c4	5776638	559957668	1	500	10.8764	485.104	0.0219292	0.0102109
c17	c17	20439626	579451930	1	1000	20.7764	970.204	0.0209655	0.0340722
c2	c2	7739193	651894175	1	1000	20.7764	970.204	0.0209655	0.0117326
c1	c1	8026929	660647360	1	5000	99.9764	4851	0.0201933	0.0120042
c18	c18	5055743	581393854	1	5000	99.9764	4851	0.0201933	0.00862093
No.	Sample	153	155	153/(153+155)	EXP hour	day/night	14N/(14N+15N)	conc 15N_Urea tech ave, mM	conc 14N_Urea, mM	conc 14N_Urea, uM	Average Lake 14N Urea conc
S15	20190502D012-1	420168	37122251	0.0111918	0	Day	0.00899765	0.437836	0.00397527	3.97527		in mM	in uM
S35	20190502D012-2	366137	26960666	0.0133985	0	Day	0.0095909	0.437836	0.00423991	4.23991	Day	0.00332857	3.32857
S30	20190502D022-1	375132	38084386	0.00975394	0	Day	0.00861108	0.407695	0.00354119	3.54119	Night	0.00452333	4.52333
S56	20190502D022-2	362775	25133974	0.0142283	0	Day	0.009814	0.407695	0.00404077	4.04077	Total	0.00392595	3.92595
S1	20190502D032-1	1300325	65695047	0.0194092	0	Day	0.0112069	0.368302	0.0041743	4.1743	std	0.000775893	0.775893
S51	20190502D032-2		1567122		0	Day
S9	20190502D112-1	415612	32754960	0.0125295	1	Day	0.00935729	0.287	0.00271091	2.71091
S45	20190502D112-2	369077	19375579	0.0186925	1	Day	0.0161825	0.287	0.00472076	4.72076
S5	20190502D122-1	639632	39409865	0.015971	1	Day	0.0154716	0.327754	0.00515057	5.15057
S59	20190502D122-2		8552996		1	Day
S10	20190502D132-1		5200141		1	Day
S47	20190502D132-2	243141	13931430	0.0171533	1	Day	0.0106004	0.3297	0.0035324	3.5324
S4	20190502D212-1	387418	21383364	0.0177953	2	Day	0.010773	0.242148	0.00263706	2.63706
S42	20190502D212-2	172138	9833920	0.0172034	2	Day	0.0106138	0.242148	0.00259769	2.59769
S6	20190502D222-1	389112	24865707	0.0154074	2	Day	0.010131	0.254534	0.00260507	2.60507
S37	20190502D222-2	507301	10549405	0.0458817	2	Day	0.018324	0.254534	0.00475112	4.75112
S27	20190502D232-1	276706	16441780	0.0165509	2	Day	0.0156231	0.292883	0.00464837	4.64837
S39	20190502D232-2	241201	13200244	0.0179446	2	Day	0.0159871	0.292883	0.00475844	4.75844
S26	20190502D412-1	301555	12355636	0.0238248	4	Day	0.012394	0.186014	0.00233439	2.33439
S33	20190502D412-2	263403	9314921	0.0274999	4	Day	0.013382	0.186014	0.00252301	2.52301
S16	20190502D422-1	480792	13284229	0.0349285	4	Day	0.0153792	0.175771	0.00274544	2.74544
S60	20190502D422-2	166791	6335816	0.0256499	4	Day	0.0128847	0.175771	0.00229431	2.29431
S29	20190502D432-1	276929	12281769	0.0220508	4	Day	0.0119171	0.194638	0.00234749	2.34749
S48	20190502D432-2	189161	7413733	0.0248801	4	Day	0.0126777	0.194638	0.00249925	2.49925
S25	20190502D812-1	255320	5638023	0.0433235	8	Day	0.0176362	0.120468	0.00216273	2.16273
S50	20190502D812-2	182169	2661098	0.0640703	8	Day	0.0280352	0.120468	0.00347474	3.47474
S8	20190502D822-1	424621	12405990	0.0330944	8	Day	0.0199442	0.10839	0.00220574	2.20574
S52	20190502D822-2	163913	4718424	0.0335727	8	Day	0.0150147	0.10839	0.00165224	1.65224
S13	20190502D832-1	388217	10355189	0.0361354	8	Day	0.0157037	0.141841	0.00226295	2.26295
S49	20190502D832-2	212651	5557217	0.0368554	8	Day	0.0158973	0.141841	0.0022913	2.2913
S14	20190502N012-1	679407	57940654	0.01159	0	Night	0.0091047	0.385928	0.00354604	3.54604
S53	20190502N012-2	266899	20327652	0.0129597	0	Night	0.00947294	0.385928	0.00369083	3.69083
S18	20190502N022-1	616108	41388311	0.0146677	0	Night	0.00993213	0.403709	0.00404992	4.04992
S54	20190502N022-2	411591	23435724	0.0172594	0	Night	0.0106289	0.403709	0.00433709	4.33709
S24	20190502N032-1	407928	32344635	0.0124548	0	Night	0.0145532	0.389122	0.0057466	5.7466
S57	20190502N032-2	319482	24889246	0.0126735	0	Night	0.0146103	0.389122	0.00576948	5.76948
S2	20190502N112-1	675631	37284181	0.0177986	1	Night	0.0107739	0.367883	0.00400669	4.00669
S46	20190502N112-2	199869	17405776	0.0113526	1	Night	0.00904086	0.367883	0.00335632	3.35632
S21	20190502N122-1	893693	95066548	0.00931316	1	Night	0.00849258	0.419231	0.00359085	3.59085
S36	20190502N122-2	510024	52412521	0.00963718	1	Night	0.00857969	0.419231	0.003628	3.628
S12	20190502N132-1	727089	50798123	0.0141113	1	Night	0.00978255	0.33998	0.00335872	3.35872
S31	20190502N132-2	537863	37302039	0.0142142	1	Night	0.0098102	0.33998	0.00336831	3.36831
S19	20190502N212-1	537458	26915474	0.0195774	2	Night	0.0112521	0.281461	0.00320307	3.20307
S38	20190502N212-2	361186	18188450	0.0194713	2	Night	0.0163859	0.281461	0.00468882	4.68882
S11	20190502N222-1	667521	38632684	0.0169852	2	Night	0.0157365	0.287316	0.00459364	4.59364
S55	20190502N222-2	325537	13984603	0.0227487	2	Night	0.0121047	0.287316	0.00352048	3.52048
S7	20190502N232-1	583045	27172353	0.0210065	2	Night	0.0116363	0.265598	0.00312696	3.12696
S34	20190502N232-2	296997	13260882	0.0219059	2	Night	0.0118781	0.265598	0.00319272	3.19272
S3	20190502N412-1	798488	29283786	0.0265435	4	Night	0.0131249	0.215831	0.00287043	2.87043
S44	20190502N412-2	193949	10870401	0.0175292	4	Night	0.0107014	0.215831	0.00233468	2.33468
S23	20190502N422-1	622910	19951142	0.0302765	4	Night	0.0141285	0.220836	0.00316481	3.16481
S58	20190502N422-2	386442	11125302	0.0335694	4	Night	0.0150138	0.220836	0.00336613	3.36613
S20	20190502N432-1	417859	15951555	0.0255268	4	Night	0.0179676	0.205526	0.00376038	3.76038
S41	20190502N432-2	324679	8207804	0.0380521	4	Night	0.0212392	0.205526	0.00445995	4.45995
S22	20190502N812-1		2455321		8	Night
S32	20190502N812-2	260350	9144978	0.0276811	8	Night	0.0134308	0.145154	0.00197607	1.97607
S17	20190502N822-1	672369	20978388	0.0310552	8	Night	0.0143379	0.142322	0.00207027	2.07027
S43	20190502N822-2	258819	9374062	0.0268683	8	Night	0.0132122	0.142322	0.00190556	1.90556
S28	20190502N832-1	831774	12047127	0.0645842	8	Night	0.0233521	0.165016	0.00394561	3.94561
S40	20190502N832-2	335451	7758500	0.0414447	8	Night	0.0171311	0.165016	0.00287618	2.87618

## Sheet: 9. GEL water mimicry
chemical added to mimicking 2018 June GE
Chemical (mmol/L)		MW (g/mol)	g added per L MiliQ water
Na2CO3	337.868	105.988	35.8101
NaHCO3	64.0751	84.0066	5.38274
Na2SO4	18.3661	142.042	2.60876
NaCl	58.7017	58.4428	3.43069
CaCl2	0.0665188	110.984	0.00738252
KCl	13.5868	74.5513	1.01292
MgCl2	2.32203	95.211	0.221083
FeCl3		162.204	0
