# Supplementary material for: Exceptionally high carbon fixation and nitrogen assimilation rates in microbial mats of an alkaline soda lake
Source: ISME J. 2025 Oct 9;19(1):wraf226. doi: 10.1093/ismejo/wraf226 (PMC12598745; doi:10.1093/ismejo/wraf226)
Supplement: Supplementary_data_1_wraf226 [file supplementary_data_1_wraf226.zip]

Archive with 1 entries (1 files):
- Supplementary_data_1_wraf226.csv
