# Supplementary material for: Exceptionally high carbon fixation and nitrogen assimilation rates in microbial mats of an alkaline soda lake
Source: ISME J. 2025 Oct 9;19(1):wraf226. doi: 10.1093/ismejo/wraf226 (PMC12598745; doi:10.1093/ismejo/wraf226)
Supplement: Supplementary_data_1_wraf226 [file supplementary_data_1_wraf226.zip › Supplementary_data_1_wraf226.csv]

ms_run	bins	proteins	peptide	pattern_total_intensity	ratio_na	ratio_fft	error_fft	delta_na	delta_fft	flag_peptide_assigned_to_multiple_bins	exp	time	control	sample_ID	hour	phylum	short_name	taxonomy
Run7_EXPA7_B01_1700ng	bin31_GEM2	152350	QANASLQAAR [] []	4451049.484375	1.1871669142692385	1.077239952371758	2.0870851308297036e-4	61.84765412896565	-36.47523982416823	FALSE	Blank	0	TRUE	B01	0	Cyanobacteriota	C5	Sodalinema
Run7_EXPA7_B01_1700ng	bin31_GEM2	152350	QANASLQAAR [] []	164078450.578125	1.0839366569500537	0.9657445308875472	0.00154032506370567	-30.48545021548876	-136.20102423250913	FALSE	Blank	0	TRUE	B01	0	Cyanobacteriota	C5	Sodalinema
Run7_EXPA7_B01_1700ng	bin31_GEM2	152350	QANASLQAAR [] []	64479330.125	1.054954410945689	1.069087090221024	1.8794841988942903e-5	-56.40828344241267	-43.76747265608027	FALSE	Blank	0	TRUE	B01	0	Cyanobacteriota	C5	Sodalinema
Run7_EXPA7_B01_1700ng	bin31_GEM2	152350	QANASLQAAR [] []	7427612.25	0.9501821552740852	0.9122301343438368	1.069559764700634e-5	-150.1206102984671	-184.06635449825723	FALSE	Blank	0	TRUE	B01	0	Cyanobacteriota	C5	Sodalinema
Run7_EXPA7_B01_1700ng	bin31_GEM2	152350	QANASLQAAR [] []	2836075.671875	0.796710665476749	0.8021348908144226	2.1162246409091312e-4	-287.39140133739306	-282.5397660020021	FALSE	Blank	0	TRUE	B01	0	Cyanobacteriota	C5	Sodalinema
Run7_EXPA7_B01_1700ng	bin31_GEM2	152350	QANASLQAAR [] []	1680226.0009765625	0.9051971680798072	0.8796834502842082	4.544494749190381e-4	-190.3569094651002	-213.1773579325692	FALSE	Blank	0	TRUE	B01	0	Cyanobacteriota	C5	Sodalinema
Run7_EXPA7_B01_1700ng	bin31_GEM2	152350	QANASLQAAR [] []	1337176.37109375	1.2151861437176414	1.1621277021708492	0.00102736222470239	86.9091283856016	39.45162176962547	FALSE	Blank	0	TRUE	B01	0	Cyanobacteriota	C5	Sodalinema
Run7_EXPA7_B01_1700ng	bin31_GEM2	152350	QANASLQAAR [] []	1042689.19140625	1.132762021849589	1.1067101223942513	2.6745034954683833e-4	13.185830172640856	-10.115988627862226	FALSE	Blank	0	TRUE	B01	0	Cyanobacteriota	C5	Sodalinema
Run7_EXPA7_B01_1700ng	bin31_GEM2	152350	QANASLQAAR [] []	922039.1875	1.078367677315324	0.9627274724198428	0.00115566512864336	-35.466559350146085	-138.89959712718425	FALSE	Blank	0	TRUE	B01	0	Cyanobacteriota	C5	Sodalinema
Run7_EXPA7_B01_1700ng	bin31_GEM2	152350	QANASLQAAR [] []	820685.0966796875	1.0924791432050998	1.039372300508613	3.9218031176464774e-4	-22.8447226300732	-70.34552109207549	FALSE	Blank	0	TRUE	B01	0	Cyanobacteriota	C5	Sodalinema
Run7_EXPA7_B01_1700ng	bin31_GEM2	152350	QANASLQAAR [] []	872890.01171875	1.2798107761474031	1.095007796966568	5.3165766749574406e-5	144.7118800624616	-20.58299765067373	FALSE	Blank	0	TRUE	B01	0	Cyanobacteriota	C5	Sodalinema
Run7_EXPA7_B01_1700ng	bin31_GEM2	152350	QANASLQAAR [] []	796742.025390625	1.1791849965765315	0.9985025032850768	5.417520481245802e-4	54.70832058152752	-106.90103639908013	FALSE	Blank	0	TRUE	B01	0	Cyanobacteriota	C5	Sodalinema
Run7_EXPA7_B01_1700ng	bin31_GEM2	152350	QANASLQAAR [] []	772111.638671875	1.118620766785694	0.9506931016086796	9.149847761841384e-4	0.5373488718631858	-149.66360028559245	FALSE	Blank	0	TRUE	B01	0	Cyanobacteriota	C5	Sodalinema
Run7_EXPA7_B01_1700ng	bin31_GEM2	152350	QANASLQAAR [] []	838745.03515625	1.1800040462703938	0.8924556243215621	8.65572365792433e-5	55.44091006459784	-201.7534352501894	FALSE	Blank	0	TRUE	B01	0	Cyanobacteriota	C5	Sodalinema
Run7_EXPA7_B01_1700ng	bin31_GEM2	152350	QANASLQAAR [] []	877900.744140625	1.0483575965983731	0.9377375691401496	0.00176028938214959	-62.30872739450288	-161.25152578650503	FALSE	Blank	0	TRUE	B01	0	Cyanobacteriota	C5	Sodalinema
Run7_EXPA7_B01_1700ng	bin31_GEM2	152350	QANASLQAAR [] []	924560.54296875	1.0100629624503163	0.8870946983455416	0.00162421854005452	-96.5609180065291	-206.54845320695293	FALSE	Blank	0	TRUE	B01	0	Cyanobacteriota	C5	Sodalinema
Run7_EXPA7_B01_1700ng	bin31_GEM2	152350	QANASLQAAR [] []	968506.435546875	1.23272392081148	1.2549100862618243	3.320110504551402e-5	102.5955893557442	122.43974728703778	FALSE	Blank	0	TRUE	B01	0	Cyanobacteriota	C5	Sodalinema
Run7_EXPA7_B01_1700ng	bin31_GEM2	152350	QANASLQAAR [] []	1195997.42578125	1.028843240777833	1.0026963582160244	6.984121282983674e-4	-79.7631162431286	-103.14989157971412	FALSE	Blank	0	TRUE	B01	0	Cyanobacteriota	C5	Sodalinema
Run7_EXPA7_B01_1700ng	bin31_GEM2	152350	QANASLQAAR [] []	1477308.6953125	1.2057988339254149	1.0166444499169618	0.00143516102684988	78.51275820239655	-90.67418300478892	FALSE	Blank	0	TRUE	B01	0	Cyanobacteriota	C5	Sodalinema
Run7_EXPA7_B01_1700ng	bin31_GEM2	152350	QANASLQAAR [] []	1594484.05078125	0.9954097564150196	0.8772017120655741	3.2084856157127764e-4	-109.66730790590228	-215.39711984973897	FALSE	Blank	0	TRUE	B01	0	Cyanobacteriota	C5	Sodalinema
Run7_EXPA7_B01_1700ng	bin31_GEM2	152350	QANASLQAAR [] []	1762235.16015625	1.0125464187146116	0.8874006519820345	2.3862443554279256e-4	-94.33961940337788	-206.27479653131832	FALSE	Blank	0	TRUE	B01	0	Cyanobacteriota	C5	Sodalinema
Run7_EXPA7_B01_1700ng	bin31_GEM2	152350	QANASLQAAR [] []	1867331.43359375	1.025761691692421	0.9868294698299516	2.5674230941533097e-5	-82.51937202156911	-117.34184555734706	FALSE	Blank	0	TRUE	B01	0	Cyanobacteriota	C5	Sodalinema
Run7_EXPA7_B01_1700ng	bin31_GEM2	152350	QANASLQAAR [] []	1926094.5859375	1.1223931895033128	1.0066825126886108	4.473524844355176e-4	3.9115485441576503	-99.58452202229428	FALSE	Blank	0	TRUE	B01	0	Cyanobacteriota	C5	Sodalinema
Run7_EXPA7_B01_1700ng	bin31_GEM2	152350	QANASLQAAR [] []	2115581.6171875	1.0250579682321437	0.9260979623689308	1.4932824728232e-4	-83.14880929485358	-171.66243683569814	FALSE	Blank	0	TRUE	B01	0	Cyanobacteriota	C5	Sodalinema
Run7_EXPA7_B01_1700ng	bin31_GEM2	152350	QANASLQAAR [] []	2431753.421875	1.025941298138305	0.974888556270726	9.588326232885802e-5	-82.35872512269094	-128.02225696253288	FALSE	Blank	0	TRUE	B01	0	Cyanobacteriota	C5	Sodalinema
Run7_EXPA7_B01_1700ng	bin31_GEM2	152350	QANASLQAAR [] []	2556639.5546875	1.0407580104511631	1.1202784907638963	0.00113045109718001	-69.10608893294601	2.020080824961079	FALSE	Blank	0	TRUE	B01	0	Cyanobacteriota	C5	Sodalinema
Run7_EXPA7_B01_1700ng	bin31_GEM2	152350	QANASLQAAR [] []	2584541.6484375	1.045845683707587	1.0094005778280015	2.589097968879739e-4	-64.55547869661427	-97.15338023646656	FALSE	Blank	0	TRUE	B01	0	Cyanobacteriota	C5	Sodalinema
Run7_EXPA7_B01_1700ng	bin31_GEM2	152350	QANASLQAAR [] []	2652535.9375	1.0125441612244868	0.9690020559149376	4.0795569776888585e-5	-94.34163858919288	-133.28736881723017	FALSE	Blank	0	TRUE	B01	0	Cyanobacteriota	C5	Sodalinema
Run7_EXPA7_B01_1700ng	bin31_GEM2	152350	QANASLQAAR [] []	2848636.1953125	0.9957805706665236	0.9567452686883144	1.9591410883186555e-4	-109.3356374067126	-144.25030975444363	FALSE	Blank	0	TRUE	B01	0	Cyanobacteriota	C5	Sodalinema
Run7_EXPA7_B01_1700ng	bin31_GEM2	152350	QANASLQAAR [] []	2816367.140625	1.0427037465199345	0.9826837170008368	4.368589180184547e-4	-67.36574791152294	-121.04996601057228	FALSE	Blank	0	TRUE	B01	0	Cyanobacteriota	C5	Sodalinema
Run7_EXPA7_B01_1700ng	bin31_GEM2	152350	QANASLQAAR [] []	2739936.6171875	1.0468876454820146	1.0258438085238537	4.122191766595812e-4	-63.62350809284334	-82.44592357571612	FALSE	Blank	0	TRUE	B01	0	Cyanobacteriota	C5	Sodalinema
Run7_EXPA7_B01_1700ng	bin31_GEM2	152350	QANASLQAAR [] []	3036833.375	1.0761802705280972	1.0279745929978072	4.388517390344626e-4	-37.42305993799522	-80.54006815814418	FALSE	Blank	0	TRUE	B01	0	Cyanobacteriota	C5	Sodalinema
Run7_EXPA7_B01_1700ng	bin31_GEM2	152350	QANASLQAAR [] []	2981493.98046875	0.9642562820789712	0.9646493274480984	3.246151767297839e-4	-137.53217108907344	-137.18061622500366	FALSE	Blank	0	TRUE	B01	0	Cyanobacteriota	C5	Sodalinema
Run7_EXPA7_B01_1700ng	bin31_GEM2	152350	QANASLQAAR [] []	2980550.640625	1.0662632635121498	1.0500338755593792	6.083680139798188e-4	-46.2932116490089	-60.80939915260552	FALSE	Blank	0	TRUE	B01	0	Cyanobacteriota	C5	Sodalinema
Run7_EXPA7_B01_1700ng	bin31_GEM2	152350	QANASLQAAR [] []	3088150.328125	1.140688493893146	1.0701148990674885	5.368181281781882e-4	20.275571003356863	-42.84816097429945	FALSE	Blank	0	TRUE	B01	0	Cyanobacteriota	C5	Sodalinema
Run7_EXPA7_B01_1700ng	bin31_GEM2	152350	QANASLQAAR [] []	3181202.6796875	1.0656864149869305	0.9680851863217652	3.644407010339884e-4	-46.809167110645866	-134.1074521727803	FALSE	Blank	0	TRUE	B01	0	Cyanobacteriota	C5	Sodalinema
Run7_EXPA7_B01_1700ng	bin31_GEM2	152350	QANASLQAAR [] []	3163120.8671875	1.0269663203472663	0.9557475274352806	6.682512206952242e-4	-81.44190591645007	-145.14272782660143	FALSE	Blank	0	TRUE	B01	0	Cyanobacteriota	C5	Sodalinema
Run7_EXPA7_B01_1700ng	bin31_GEM2	152350	QANASLQAAR [] []	2972944.7265625	1.079192120176491	1.0492812008372612	1.1350016108075192e-4	-34.72914601123745	-61.482620313334294	FALSE	Blank	0	TRUE	B01	0	Cyanobacteriota	C5	Sodalinema
Run7_EXPA7_B01_1700ng	bin31_GEM2	152350	QANASLQAAR [] []	3099513.2890625	1.0182823547953777	0.9469689625788126	2.306262875667077e-4	-89.20917801523964	-152.99461317433048	FALSE	Blank	0	TRUE	B01	0	Cyanobacteriota	C5	Sodalinema
Run7_EXPA7_B01_1700ng	bin31_GEM2	152350	QANASLQAAR [] []	2873694.7890625	1.0557891380578577	1.1098189662991684	1.2143665522880431e-4	-55.66167147467627	-7.335319315222799	FALSE	Blank	0	TRUE	B01	0	Cyanobacteriota	C5	Sodalinema
Run7_EXPA7_B01_1700ng	bin31_GEM2	152350	QANASLQAAR [] []	2809245.2109375	0.96293908334236	1.003305892003237	6.328538994206413e-4	-138.7103241960047	-102.60470116522012	FALSE	Blank	0	TRUE	B01	0	Cyanobacteriota	C5	Sodalinema
Run7_EXPA7_B01_1700ng	bin31_GEM2	152350	QANASLQAAR [] []	2721392.7265625	0.9596063530913014	1.0110870588372247	8.18741505534959e-5	-141.69124604987027	-95.64492689106751	FALSE	Blank	0	TRUE	B01	0	Cyanobacteriota	C5	Sodalinema
Run7_EXPA7_B01_1700ng	bin31_GEM2	152350	QANASLQAAR [] []	2571288.8984375	1.004858029493863	1.0443152473603248	4.131165398910813e-6	-101.21640981924595	-65.92435970702726	FALSE	Blank	0	TRUE	B01	0	Cyanobacteriota	C5	Sodalinema
Run7_EXPA7_B01_1700ng	bin31_GEM2	152350	QANASLQAAR [] []	2666686.6640625	0.9943776561986604	1.002355637859883	6.827098720763383e-5	-110.59045795362876	-103.45464494382328	FALSE	Blank	0	TRUE	B01	0	Cyanobacteriota	C5	Sodalinema
Run7_EXPA7_B01_1700ng	bin31_GEM2	152350	QANASLQAAR [] []	2666118.9140625	1.067082801986434	1.1330626384945162	7.324263383352847e-5	-45.5601849819689	13.45471323817371	FALSE	Blank	0	TRUE	B01	0	Cyanobacteriota	C5	Sodalinema
Run7_EXPA7_B01_1700ng	bin31_GEM2	152350	QANASLQAAR [] []	2679780.9453125	0.9515057530448172	0.9396622397339456	1.424345158972974e-4	-148.93673364980964	-159.53002653443792	FALSE	Blank	0	TRUE	B01	0	Cyanobacteriota	C5	Sodalinema
Run7_EXPA7_B01_1700ng	bin31_GEM2	152350	QANASLQAAR [] []	2621790.4609375	0.9835700940985996	0.968721388181238	6.21742092907912e-5	-120.25715631328336	-133.5384088108793	FALSE	Blank	0	TRUE	B01	0	Cyanobacteriota	C5	Sodalinema
Run7_EXPA7_B01_1700ng	bin31_GEM2	152350	QANASLQAAR [] []	2636838.0234375	1.0079043515060389	0.978292689371465	6.117985730758058e-5	-98.49166248719833	-124.97746965931913	FALSE	Blank	0	TRUE	B01	0	Cyanobacteriota	C5	Sodalinema
Run7_EXPA7_B01_1700ng	bin31_GEM2	152350	QANASLQAAR [] []	2766309.5078125	0.959188114892123	0.8711980105907084	1.7617915702780942e-4	-142.0653343480925	-220.76706088376864	FALSE	Blank	0	TRUE	B01	0	Cyanobacteriota	C5	Sodalinema
Run7_EXPA7_B01_1700ng	bin31_GEM2	152350	QANASLQAAR [] []	2693909.9296875	0.9733163571552188	0.8618995479724593	4.714100244492814e-4	-129.42849219580876	-229.08396274442356	FALSE	Blank	0	TRUE	B01	0	Cyanobacteriota	C5	Sodalinema
Run7_EXPA7_B01_1700ng	bin31_GEM2	152350	QANASLQAAR [] []	2623060.171875	1.0682314773479369	1.0763256637128868	7.235892964552182e-5	-44.53276565002218	-37.29301469301771	FALSE	Blank	0	TRUE	B01	0	Cyanobacteriota	C5	Sodalinema
Run7_EXPA7_B01_1700ng	bin31_GEM2	152350	QANASLQAAR [] []	2670062.88671875	1.0412836668272685	1.1478649126008331	0.00103440060544374	-68.63592169434096	26.69443534181903	FALSE	Blank	0	TRUE	B01	0	Cyanobacteriota	C5	Sodalinema
Run7_EXPA7_B01_1700ng	bin31_GEM2	152350	QANASLQAAR [] []	2652977.9765625	1.0468057686341374	1.1212867591312023	2.5645041918368264e-4	-63.6967418881933	2.9219147521768463	FALSE	Blank	0	TRUE	B01	0	Cyanobacteriota	C5	Sodalinema
Run7_EXPA7_B01_1700ng	bin31_GEM2	152350	QANASLQAAR [] []	2555288.671875	1.1869666889499828	1.207291160350151	7.447304041278725e-4	61.66856491834749	79.8475522353621	FALSE	Blank	0	TRUE	B01	0	Cyanobacteriota	C5	Sodalinema
Run7_EXPA7_B01_1700ng	bin31_GEM2	152350	QANASLQAAR [] []	2811613.5234375	0.993906296333276	1.0001896050642238	8.797322201259394e-5	-111.01206030902888	-105.39202781323452	FALSE	Blank	0	TRUE	B01	0	Cyanobacteriota	C5	Sodalinema
Run7_EXPA7_B01_1700ng	bin31_GEM2	152350	QANASLQAAR [] []	2763988.46875	1.0204981011665808	0.9832923537137814	2.0827535448817228e-4	-87.22732941574851	-120.50557797373516	FALSE	Blank	0	TRUE	B01	0	Cyanobacteriota	C5	Sodalinema
Run7_EXPA7_B01_1700ng	bin31_GEM2	152350	QANASLQAAR [] []	2500386.3515625	1.025292286612536	0.910420612165912	5.040065874814849e-4	-82.9392259417897	-185.68486058752657	FALSE	Blank	0	TRUE	B01	0	Cyanobacteriota	C5	Sodalinema
Run7_EXPA7_B01_1700ng	bin31_GEM2	152350	QANASLQAAR [] []	2649302.265625	1.0028934788744912	0.9868465157732192	1.9830214667504453e-5	-102.9735792968688	-117.32659901142873	FALSE	Blank	0	TRUE	B01	0	Cyanobacteriota	C5	Sodalinema
Run7_EXPA7_B01_1700ng	bin31_GEM2	152350	QANASLQAAR [] []	2484521.15625	1.0527757415286745	0.9793211317257412	4.596574685759164e-4	-58.35696899098464	-124.0575913438361	FALSE	Blank	0	TRUE	B01	0	Cyanobacteriota	C5	Sodalinema
Run7_EXPA7_B01_1700ng	bin31_GEM2	152350	QANASLQAAR [] []	2524915.0625	1.0444492650001012	1.040527377180905	0.00110781099043055	-65.80448918612747	-69.31237618206343	FALSE	Blank	0	TRUE	B01	0	Cyanobacteriota	C5	Sodalinema
Run7_EXPA7_B01_1700ng	bin31_GEM2	152350	QANASLQAAR [] []	2489990.4609375	0.961834053144768	0.9546654872957148	5.4894314079376866e-5	-139.69870561815455	-146.11054605844498	FALSE	Blank	0	TRUE	B01	0	Cyanobacteriota	C5	Sodalinema
Run7_EXPA7_B01_1700ng	bin31_GEM2	152350	QANASLQAAR [] []	2604437.9609375	0.9768134357736152	0.9103894877427438	6.920652014348362e-4	-126.30057085415449	-185.71269946623025	FALSE	Blank	0	TRUE	B01	0	Cyanobacteriota	C5	Sodalinema
Run7_EXPA7_B01_1700ng	bin31_GEM2	152350	QANASLQAAR [] []	2529919.09375	0.9888519746725368	0.9444244454126834	2.5762186270716914e-4	-115.53283959807491	-155.27052699173026	FALSE	Blank	0	TRUE	B01	0	Cyanobacteriota	C5	Sodalinema
Run7_EXPA7_B01_1700ng	bin31_GEM2	152350	QANASLQAAR [] []	2670821.3359375	0.9535176757226016	0.9295897433148756	1.0581620210201384e-4	-147.13719278490177	-168.53925393562054	FALSE	Blank	0	TRUE	B01	0	Cyanobacteriota	C5	Sodalinema
Run7_EXPA7_B01_1700ng	bin31_GEM2	152350	QANASLQAAR [] []	2627279.30859375	0.9958559456771277	1.0206965438100677	1.777012460183608e-6	-109.26821910417428	-87.04983469876059	FALSE	Blank	0	TRUE	B01	0	Cyanobacteriota	C5	Sodalinema
Run7_EXPA7_B01_1700ng	bin31_GEM2	152350	QANASLQAAR [] []	2556971.9296875	0.9597534457705468	0.926039494943512	2.502881011864355e-4	-141.55968071182136	-171.7147323450976	FALSE	Blank	0	TRUE	B01	0	Cyanobacteriota	C5	Sodalinema
Run7_EXPA7_B01_1700ng	bin31_GEM2	152350	QANASLQAAR [] []	2674786.15625	1.1237882094311598	1.155295360208509	2.1325555549574216e-4	5.159307911474231	33.34051287860351	FALSE	Blank	0	TRUE	B01	0	Cyanobacteriota	C5	Sodalinema
Run7_EXPA7_B01_1700ng	bin31_GEM2	152350	QANASLQAAR [] []	2600141.078125	0.9650845885896272	0.8819672962139655	7.264039454218697e-4	-136.79130195376644	-211.13459847410033	FALSE	Blank	0	TRUE	B01	0	Cyanobacteriota	C5	Sodalinema
Run7_EXPA7_B01_1700ng	bin31_GEM2	152350	QANASLQAAR [] []	2505260.03125	1.0500800600093925	1.0658183176508624	8.843144948157688e-5	-60.76809000785555	-46.6911883053186	FALSE	Blank	0	TRUE	B01	0	Cyanobacteriota	C5	Sodalinema
Run7_EXPA7_B01_1700ng	bin31_GEM2	152350	QANASLQAAR [] []	2559191.890625	0.9878167003535488	0.9662726116449688	1.2952286735118737e-4	-116.45882868502156	-135.72868853420184	FALSE	Blank	0	TRUE	B01	0	Cyanobacteriota	C5	Sodalinema
Run7_EXPA7_B01_1700ng	bin31_GEM2	152350	QANASLQAAR [] []	2995994.1015625	1.0728998506907108	1.024501099430835	3.6023531890055915e-4	-40.35719335008658	-83.64689412456016	FALSE	Blank	0	TRUE	B01	0	Cyanobacteriota	C5	Sodalinema
Run7_EXPA7_B01_1700ng	bin31_GEM2	152350	QANASLQAAR [] []	2825985.140625	1.063324413547899	0.9428185589700486	1.8582562198644903e-4	-48.921831856385324	-156.70689346338085	FALSE	Blank	0	TRUE	B01	0	Cyanobacteriota	C5	Sodalinema
Run7_EXPA7_B01_1700ng	bin31_GEM2	152350	QANASLQAAR [] []	2637776.59375	1.0777469299773272	0.94887215101906075	8.490747518774128e-4	-36.02177959486175	-151.29232838492757	FALSE	Blank	0	TRUE	B01	0	Cyanobacteriota	C5	Sodalinema
Run7_EXPA7_B01_1700ng	bin31_GEM2	152350	QANASLQAAR [] []	2756469.87890625	1.0332426231306076	1.1237960250476358	4.583690799590291e-4	-75.8281398090983	5.166298498830324	FALSE	Blank	0	TRUE	B01	0	Cyanobacteriota	C5	Sodalinema
Run7_EXPA7_B01_1700ng	bin31_GEM2	152350	QANASLQAAR [] []	2426809.625	0.9723484190163496	0.9886464177826172	1.3844749524044922e-4	-130.29425321875055	-115.71669757013248	FALSE	Blank	0	TRUE	B01	0	Cyanobacteriota	C5	Sodalinema
Run7_EXPA7_B01_1700ng	bin31_GEM2	152350	QANASLQAAR [] []	2509176.22265625	0.9336094442760734	0.8447373888795504	0.00133675533798811	-164.9438791112007	-244.43445655751205	FALSE	Blank	0	TRUE	B01	0	Cyanobacteriota	C5	Sodalinema
Run7_EXPA7_B01_1700ng	bin31_GEM2	152350	QANASLQAAR [] []	2222444.640625	0.9527906956117572	0.9231660532448058	0.00177622062458627	-147.78743169909313	-174.28484888926167	FALSE	Blank	0	TRUE	B01	0	Cyanobacteriota	C5	Sodalinema
Run7_EXPA7_B01_1700ng	bin31_GEM2	152350	QANASLQAAR [] []	2103107.140625	1.0664748074617787	0.9788776235485458	7.501998876736637e-4	-46.10399862095138	-124.45428208031252	FALSE	Blank	0	TRUE	B01	0	Cyanobacteriota	C5	Sodalinema
Run7_EXPA7_B01_1700ng	bin31_GEM2	152350	QANASLQAAR [] []	1939120.78125	1.1228792135425514	1.0746255391047803	5.58000369935422e-4	4.346267099495593	-38.8136713969286	FALSE	Blank	0	TRUE	B01	0	Cyanobacteriota	C5	Sodalinema
Run7_EXPA7_B01_1700ng	bin31_GEM2	152350	QANASLQAAR [] []	3121214.4453125	1.111535346244835	1.0606562799230037	5.909747201990091e-4	-5.8001232134834435	-51.30831297916971	FALSE	Blank	0	TRUE	B01	0	Cyanobacteriota	C5	Sodalinema
Run7_EXPA7_B01_1700ng	bin31_GEM2	152350	QANASLQAAR [] []	3044150.8203125	0.9613536084194988	0.9321462701428824	0.00115532141002966	-140.1284338209321	-166.25259821568093	FALSE	Blank	0	TRUE	B01	0	Cyanobacteriota	C5	Sodalinema
Run7_EXPA7_B01_1700ng	bin31_GEM2	152350	QANASLQAAR [] []	3093699.4921875	1.0250294835127085	1.04013006427249	1.4893501088079214e-5	-83.17428712122077	-69.66774809706932	FALSE	Blank	0	TRUE	B01	0	Cyanobacteriota	C5	Sodalinema
Run7_EXPA7_B01_1700ng	bin31_GEM2	152350	QANASLQAAR [] []	3168492.57421875	0.9754571340489272	0.995077289814026	5.378123278387825e-6	-127.51369917447796	-109.96467879461058	FALSE	Blank	0	TRUE	B01	0	Cyanobacteriota	C5	Sodalinema
Run7_EXPA7_B01_1700ng	bin31_GEM2	152350	QANASLQAAR [] []	1626757.34765625	1.1113072566957456	1.0925037315357196	2.8302782815617725e-4	-6.00413526075394	-22.82272988341405	FALSE	Blank	0	TRUE	B01	0	Cyanobacteriota	C5	Sodalinema
Run7_EXPA7_B01_1700ng	bin31_GEM2	152350	QANASLQAAR [] []	1740573.125	1.0502413286879173	0.91857428119335	3.6512448058734215e-4	-60.62384511194596	-178.3919060541209	FALSE	Blank	0	TRUE	B01	0	Cyanobacteriota	C5	Sodalinema
Run7_EXPA7_B01_1700ng	bin31_GEM2	152350	QANASLQAAR [] []	1664869.34375	1.199823278651608	1.041485668421074	0.00131802914384091	73.1679922109052	-68.45524371558776	FALSE	Blank	0	TRUE	B01	0	Cyanobacteriota	C5	Sodalinema
Run7_EXPA7_B01_1700ng	bin31_GEM2	152350	QANASLQAAR [] []	1735809.3828125	1.2361060098416474	1.1861061251036424	0.00205659014834208	105.6206595961402	60.89884358389863	FALSE	Blank	0	TRUE	B01	0	Cyanobacteriota	C5	Sodalinema
Run7_EXPA7_B01_1700ng	bin31_GEM2	152350	QANASLQAAR [] []	1703339.9921875	1.0211554120530246	0.919112258950174	7.695244495327415e-4	-86.63940532991465	-177.91071809968017	FALSE	Blank	0	TRUE	B01	0	Cyanobacteriota	C5	Sodalinema
Run7_EXPA7_B01_1700ng	bin31_GEM2	152350	QANASLQAAR [] []	1787943.9296875	1.0555150712044132	1.1158623880997298	0.00152575808516223	-55.906807387669176	-1.9298508973397688	FALSE	Blank	0	TRUE	B01	0	Cyanobacteriota	C5	Sodalinema
Run7_EXPA7_B01_1700ng	bin31_GEM2	152350	QANASLQAAR [] []	1793944.828125	0.9788748640458734	0.9060796550644906	4.7549548152076015e-4	-124.45675028541837	-189.5675792342606	FALSE	Blank	0	TRUE	B01	0	Cyanobacteriota	C5	Sodalinema
Run7_EXPA7_B01_1700ng	bin31_GEM2	152350	QANASLQAAR [] []	1836449.32421875	1.000316270906015	0.9584929298702424	1.701306330011733e-4	-105.27873302263046	-142.6871345143512	FALSE	Blank	0	TRUE	B01	0	Cyanobacteriota	C5	Sodalinema
Run7_EXPA7_B01_1700ng	bin31_GEM2	152350	QANASLQAAR [] []	1854880.02734375	0.9582602874810008	1.026761556991476	4.189595902204801e-4	-142.8952187966017	-81.62505412112442	FALSE	Blank	0	TRUE	B01	0	Cyanobacteriota	C5	Sodalinema
Run7_EXPA7_B01_1700ng	bin31_GEM2	152350	QANASLQAAR [] []	1773828.77734375	0.9136072631596088	0.8532332330567515	3.839124985393662e-4	-182.83459762828	-236.8354474367439	FALSE	Blank	0	TRUE	B01	0	Cyanobacteriota	C5	Sodalinema
Run7_EXPA7_B01_1700ng	bin31_GEM2	152350	QANASLQAAR [] []	1803345.8515625	1.1457809705623314	1.1124985974694344	2.4121078286085465e-4	24.83047759642809	-4.9385543465585435	FALSE	Blank	0	TRUE	B01	0	Cyanobacteriota	C5	Sodalinema
Run7_EXPA7_B01_1700ng	bin31_GEM2	152350	QANASLQAAR [] []	1757348.4765625	0.985089990667884	0.993127009172623	1.5925122330093938e-5	-118.89770248483278	-111.70908465622576	FALSE	Blank	0	TRUE	B01	0	Cyanobacteriota	C5	Sodalinema
Run7_EXPA7_B01_1700ng	bin31_GEM2	152350	QANASLQAAR [] []	1657589.0234375	1.0727506598983516	0.9761985146669953	0.00139749246108348	-40.49063532103459	-126.85057989390312	FALSE	Blank	0	TRUE	B01	0	Cyanobacteriota	C5	Sodalinema
Run7_EXPA7_B01_1700ng	bin31_GEM2	152350	QANASLQAAR [] []	1837931.984375	1.234937697788386	1.159810813375738	6.75099156163015e-4	104.5756764533865	37.379307504128214	FALSE	Blank	0	TRUE	B01	0	Cyanobacteriota	C5	Sodalinema
Run7_EXPA7_B01_1700ng	bin31_GEM2	152350	QANASLQAAR [] []	1760836.90234375	1.047084649579597	0.9871040095693852	9.338618376936517e-5	-63.44730006652688	-117.09628667697493	FALSE	Blank	0	TRUE	B01	0	Cyanobacteriota	C5	Sodalinema
Run7_EXPA7_B01_1700ng	bin31_GEM2	152350	QANASLQAAR [] []	1696457.6796875	1.1087839485988602	0.9612776270951766	3.2001774628765203e-4	-8.261078872572547	-140.19639443373163	FALSE	Blank	0	TRUE	B01	0	Cyanobacteriota	C5	Sodalinema
Run7_EXPA7_B01_1700ng	bin31_GEM2	152350	QANASLQAAR [] []	1618378.96484375	1.0672248682265584	1.0111188504007895	2.099176401637072e-4	-45.43311548399531	-95.61649129638694	FALSE	Blank	0	TRUE	B01	0	Cyanobacteriota	C5	Sodalinema
Run7_EXPA7_B01_1700ng	bin31_GEM2	152350	QANASLQAAR [] []	1630531.4609375	1.0291086525084996	1.0630596598269026	7.125378735281553e-4	-79.5257218041503	-49.15863774625873	FALSE	Blank	0	TRUE	B01	0	Cyanobacteriota	C5	Sodalinema
Run7_EXPA7_B01_1700ng	bin31_GEM2	152350	QANASLQAAR [] []	1814414.904296875	0.8864881256797208	0.9286343294203953	2.3657210886982111e-4	-207.09099508081985	-169.3938127936735	FALSE	Blank	0	TRUE	B01	0	Cyanobacteriota	C5	Sodalinema
Run7_EXPA7_B01_1700ng	bin31_GEM2	152350	QANASLQAAR [] []	1694672.9296875	0.9739155018830709	0.8593515092516874	0.00172701987466364	-128.89259415476118	-231.3630263754605	FALSE	Blank	0	TRUE	B01	0	Cyanobacteriota	C5	Sodalinema
Run7_EXPA7_B01_1700ng	bin31_GEM2	152350	QANASLQAAR [] []	1445199.16015625	1.1497525830445343	1.0416922262464154	0.00142798363648897	28.382840239496332	-68.270490468471	FALSE	Blank	0	TRUE	B01	0	Cyanobacteriota	C5	Sodalinema
Run7_EXPA7_B01_1700ng	bin31_GEM2	152350	QANASLQAAR [] []	1506026.11328125	0.9976391109351284	0.8827266606765886	8.923006797502825e-4	-107.67328765571992	-210.4553937526972	FALSE	Blank	0	TRUE	B01	0	Cyanobacteriota	C5	Sodalinema
Run7_EXPA7_B01_1700ng	bin31_GEM2	152350	QANASLQAAR [] []	1461785.60546875	1.1249725058534472	1.001828754348865	0.00108190832978927	6.218588087398835	-103.92590977899408	FALSE	Blank	0	TRUE	B01	0	Cyanobacteriota	C5	Sodalinema
Run7_EXPA7_B01_1700ng	bin31_GEM2	152350	QANASLQAAR [] []	1583181.0703125	1.0638779367218247	0.8237494314691252	4.3052252470549e-4	-48.42673948422216	-263.20689122811336	FALSE	Blank	0	TRUE	B01	0	Cyanobacteriota	C5	Sodalinema
Run7_EXPA7_B01_1700ng	bin31_GEM2	152350	QANASLQAAR [] []	1417074.359375	1.160753352187096	0.961999198266383	7.033835110300674e-4	38.22235039366318	-139.550993482759	FALSE	Blank	0	TRUE	B01	0	Cyanobacteriota	C5	Sodalinema
Run7_EXPA7_B01_1700ng	bin31_GEM2	152350	QANASLQAAR [] []	1412946.546875	0.8036151638656553	0.7755530684036372	6.390993324578292e-4	-281.2157529689323	-306.3155682334344	FALSE	Blank	0	TRUE	B01	0	Cyanobacteriota	C5	Sodalinema
Run7_EXPA7_B01_1700ng	bin31_GEM2	152350	QANASLQAAR [] []	1316012.0546875	1.2389549281558554	1.2573676803599805	3.778188641191671e-5	108.168841483949	124.63791377614908	FALSE	Blank	0	TRUE	B01	0	Cyanobacteriota	C5	Sodalinema
Run7_EXPA7_B01_1700ng	bin31_GEM2	152350	QANASLQAAR [] []	1382139.68359375	1.1413741663285828	1.0716885533602798	3.683595877400393e-4	20.88886274718682	-41.4406241746077	FALSE	Blank	0	TRUE	B01	0	Cyanobacteriota	C5	Sodalinema
Run7_EXPA7_B01_1700ng	bin31_GEM2	152350	QANASLQAAR [] []	1157924.09765625	1.0225306760045487	0.8626562057440041	0.00213984055792507	-85.40931646609829	-228.40717899140935	FALSE	Blank	0	TRUE	B01	0	Cyanobacteriota	C5	Sodalinema
Run7_EXPA7_B01_1700ng	bin31_GEM2	152350	QANASLQAAR [] []	1251409.37890625	1.1715569220432431	1.0814271331227605	0.00151266128728499	47.88547793713072	-32.73006464751449	FALSE	Blank	0	TRUE	B01	0	Cyanobacteriota	C5	Sodalinema
Run7_EXPA7_B01_1700ng	bin31_GEM2	152350	QANASLQAAR [] []	1230121.638671875	1.0663016584852902	0.9862354365559932	0.00149583117213478	-46.25886971135085	-117.8731717178435	FALSE	Blank	0	TRUE	B01	0	Cyanobacteriota	C5	Sodalinema
Run7_EXPA7_B01_1700ng	bin31_GEM2	152350	QANASLQAAR [] []	1222380.96484375	1.1117370022109916	0.9433086718824568	8.818188741442357e-4	-5.6197543773655045	-156.26851766294047	FALSE	Blank	0	TRUE	B01	0	Cyanobacteriota	C5	Sodalinema
Run7_EXPA7_B01_1700ng	bin31_GEM2	152350	QANASLQAAR [] []	1274794.77734375	1.1306639279605553	1.0700997679268005	0.00152626589403332	11.30921446895572	-42.86169484729652	FALSE	Blank	0	TRUE	B01	0	Cyanobacteriota	C5	Sodalinema
Run7_EXPA7_B01_1700ng	bin31_GEM2	152350	QANASLQAAR [] []	1167195.03125	1.1401667148406454	1.0649637831570586	0.00170217508570502	19.80887179180368	-47.45551675543924	FALSE	Blank	0	TRUE	B01	0	Cyanobacteriota	C5	Sodalinema
Run7_EXPA7_B01_1700ng	bin31_GEM2	152350	QANASLQAAR [] []	1244046.390625	1.191826810754348	0.9336917958711188	1.837922715701712e-4	66.01564440204655	-164.87022068376154	FALSE	Blank	0	TRUE	B01	0	Cyanobacteriota	C5	Sodalinema
Run7_EXPA7_B01_1700ng	bin31_GEM2	152350	QANASLQAAR [] []	1236907.50390625	1.03617345882645	0.9419048413144768	7.079227349738627e-4	-73.20668787099105	-157.5241576049632	FALSE	Blank	0	TRUE	B01	0	Cyanobacteriota	C5	Sodalinema
Run7_EXPA7_B01_1700ng	bin31_GEM2	152350	QANASLQAAR [] []	1376759.16015625	0.9185506206742312	0.836254695744669	0.00142203373787737	-178.41306893056196	-252.02170288126447	FALSE	Blank	0	TRUE	B01	0	Cyanobacteriota	C5	Sodalinema
Run7_EXPA7_B01_1700ng	bin31_GEM2	152350	QANASLQAAR [] []	1329894.75	1.0166304623609237	0.9570041946997152	5.430596565263769e-4	-90.68669401178188	-144.01871639171247	FALSE	Blank	0	TRUE	B01	0	Cyanobacteriota	C5	Sodalinema
Run7_EXPA7_B01_1700ng	bin31_GEM2	152350	QANASLQAAR [] []	1426788.9296875	1.2043357875294616	1.0512607273561103	5.638185213570762e-4	77.2041533510044	-59.71205581641159	FALSE	Blank	0	TRUE	B01	0	Cyanobacteriota	C5	Sodalinema
Run7_EXPA7_B01_1700ng	bin31_GEM2	152350	QANASLQAAR [] []	1704661.2734375	1.045281443656478	1.062223961669886	0.00106336415397723	-65.06015665506615	-49.906118253778	FALSE	Blank	0	TRUE	B01	0	Cyanobacteriota	C5	Sodalinema
Run7_EXPA7_B01_1700ng	bin31_GEM2	152350	QANASLQAAR [] []	1775111.06640625	1.0194689049537815	1.0275033137183105	1.9909817869926197e-4	-88.14788201122914	-80.9615984344334	FALSE	Blank	0	TRUE	B01	0	Cyanobacteriota	C5	Sodalinema
Run7_EXPA7_B01_1700ng	bin31_GEM2	152350	QANASLQAAR [] []	1840814.5625	0.9983712274822648	0.9577034926425264	2.584398272585976e-4	-107.01845451576142	-143.39323747111067	FALSE	Blank	0	TRUE	B01	0	Cyanobacteriota	C5	Sodalinema
Run7_EXPA7_B01_1700ng	bin31_GEM2	152350	QANASLQAAR [] []	1163077.513671875	0.9180100120114894	1.0482480290670249	9.591674314884426e-4	-178.89661006823576	-62.40672879997699	FALSE	Blank	0	TRUE	B01	0	Cyanobacteriota	C5	Sodalinema
Run7_EXPA7_B01_1700ng	bin31_GEM2	152350	QANASLQAAR [] []	1461998.375	1.1014671211090712	1.0046392614478572	9.407136892927714e-4	-14.805530214936136	-101.41208435637928	FALSE	Blank	0	TRUE	B01	0	Cyanobacteriota	C5	Sodalinema
Run7_EXPA7_B01_1700ng	bin31_GEM2	152350	QANASLQAAR [] []	1304584.8515625	1.1840424708991042	1.1326703630897592	4.0084678248098263e-4	59.053032055895294	13.103847059789508	FALSE	Blank	0	TRUE	B01	0	Cyanobacteriota	C5	Sodalinema
Run7_EXPA7_B01_1700ng	bin31_GEM2	152350	QANASLQAAR [] []	1209084.72265625	1.05126436023136	1.0847652534447163	8.132145082009913e-4	-59.70880643335108	-29.74432170735575	FALSE	Blank	0	TRUE	B01	0	Cyanobacteriota	C5	Sodalinema
Run7_EXPA7_B01_1700ng	bin31_GEM2	152350	QANASLQAAR [] []	1348676.61328125	1.0484961713859615	0.936269637678182	0.00119691006272816	-62.18478078568701	-162.56450002843948	FALSE	Blank	0	TRUE	B01	0	Cyanobacteriota	C5	Sodalinema
Run7_EXPA7_B01_1700ng	bin31_GEM2	152350	QANASLQAAR [] []	1128658.24609375	1.1931097912209527	1.1208300517686662	6.930406505339139e-4	67.16319137491378	2.513418157718661	FALSE	Blank	0	TRUE	B01	0	Cyanobacteriota	C5	Sodalinema
Run7_EXPA7_B01_1700ng	bin31_GEM2	152350	QANASLQAAR [] []	1171911.328125	1.2614823461421187	1.1228093158327097	0.00155987954417205	128.31822878137112	4.283747904989088	FALSE	Blank	0	TRUE	B01	0	Cyanobacteriota	C5	Sodalinema
Run7_EXPA7_B01_1700ng	bin31_GEM2	152350	QANASLQAAR [] []	1356608.703125	1.1151665604702934	1.1475270179230876	2.7176670599621255e-4	-2.552225836461197	26.392209372922306	FALSE	Blank	0	TRUE	B01	0	Cyanobacteriota	C5	Sodalinema
Run7_EXPA7_B01_1700ng	bin31_GEM2	152350	QANASLQAAR [] []	1404485.64453125	1.0681232165410506	1.0607282252427808	2.137801148076636e-4	-44.62959827098278	-51.24396232374573	FALSE	Blank	0	TRUE	B01	0	Cyanobacteriota	C5	Sodalinema
Run7_EXPA7_B01_1700ng	bin31_GEM2	152350	QANASLQAAR [] []	1397039.6533203125	0.8938531963173131	0.9309598323527672	1.4295297257699638e-4	-200.5033932153859	-167.31379371318113	FALSE	Blank	0	TRUE	B01	0	Cyanobacteriota	C5	Sodalinema
Run7_EXPA7_B01_1700ng	bin31_GEM2	152350	QANASLQAAR [] []	1209088.5625	1.3072053522694638	1.2046612851769407	0.00107174365982451	169.21464040848534	77.49529094020602	FALSE	Blank	0	TRUE	B01	0	Cyanobacteriota	C5	Sodalinema
Run7_EXPA7_B01_1700ng	bin31_GEM2	152350	QANASLQAAR [] []	1304207.9921875	1.1746588909768234	1.210686031414138	2.5150157604517456e-4	50.65999801153032	82.88405521740793	FALSE	Blank	0	TRUE	B01	0	Cyanobacteriota	C5	Sodalinema
Run7_EXPA7_B01_1700ng	bin31_GEM2	152350	QANASLQAAR [] []	1179127.23046875	0.8616534041741871	0.8892161293120491	1.6933464298241052e-4	-229.30412320512383	-204.65096392544845	FALSE	Blank	0	TRUE	B01	0	Cyanobacteriota	C5	Sodalinema
Run7_EXPA7_B01_1700ng	bin31_GEM2	152350	QANASLQAAR [] []	1163129.59765625	1.1478957364185849	1.0163325328533863	0.00221316941381155	26.72200534749991	-90.9531735984952	FALSE	Blank	0	TRUE	B01	0	Cyanobacteriota	C5	Sodalinema
Run7_EXPA7_B01_1700ng	bin31_GEM2	152350	QANASLQAAR [] []	1162088.375	1.2653048302480838	0.962798311420102	7.864304992376142e-4	131.73720528086608	-138.83623600640004	FALSE	Blank	0	TRUE	B01	0	Cyanobacteriota	C5	Sodalinema
Run7_EXPA7_B01_1700ng	bin31_GEM2	152350	QANASLQAAR [] []	1077723.41015625	1.0650820499676346	0.96579652880201	8.827503739976539e-4	-47.34973438072687	-136.1545153020225	FALSE	Blank	0	TRUE	B01	0	Cyanobacteriota	C5	Sodalinema
Run7_EXPA7_B01_1700ng	bin31_GEM2	152350	QANASLQAAR [] []	977396.49609375	1.0854955270949378	0.7340554590482917	0.00100420941938736	-29.09113692513232	-343.4326228079022	FALSE	Blank	0	TRUE	B01	0	Cyanobacteriota	C5	Sodalinema
Run7_EXPA7_B01_1700ng	bin31_GEM2	152350	QANASLQAAR [] []	1007917.48828125	1.1159965636077602	0.7968917991442803	2.3065137634190391e-4	-1.8098391730142491	-287.2293884328553	FALSE	Blank	0	TRUE	B01	0	Cyanobacteriota	C5	Sodalinema
Run7_EXPA7_B01_1700ng	bin31_GEM2	152350	QANASLQAAR [] []	1048824.35546875	1.0655773886829745	0.9273449579777856	0.00220820932649973	-46.90668442156709	-170.5470761007787	FALSE	Blank	0	TRUE	B01	0	Cyanobacteriota	C5	Sodalinema
Run7_EXPA7_B01_1700ng	bin31_GEM2	152350	QANASLQAAR [] []	1069481.4296875	1.0103622259943903	0.8697344297345202	0.00109689952680109	-96.2932452063343	-222.07614377690857	FALSE	Blank	0	TRUE	B01	0	Cyanobacteriota	C5	Sodalinema
Run7_EXPA7_B01_1700ng	bin31_GEM2	152350	QANASLQAAR [] []	916542.41015625	1.1882140654151736	1.0088273057201351	0.00220339679758124	62.78426630579204	-97.66613681315272	FALSE	Blank	0	TRUE	B01	0	Cyanobacteriota	C5	Sodalinema
Run7_EXPA7_B01_1700ng	bin31_GEM2	152350	QANASLQAAR [] []	1249079.9921875	1.0705967292074026	0.9150732185987512	0.00184752119206255	-42.41719360348839	-181.52339081700416	FALSE	Blank	0	TRUE	B01	0	Cyanobacteriota	C5	Sodalinema
Run7_EXPA7_B01_1700ng	bin31_GEM2	152350	QANASLQAAR [] []	872508.861328125	0.8960351049997546	0.6659812940840153	5.4800864288471335e-5	-198.551810343486	-404.32076878407264	FALSE	Blank	0	TRUE	B01	0	Cyanobacteriota	C5	Sodalinema
Run7_EXPA7_B01_1700ng	bin31_GEM2	152350	QANASLQAAR [] []	1047727.7578125	1.246838911393622	0.9470031846568022	0.00163561488408665	115.2205786959548	-152.96400363426	FALSE	Blank	0	TRUE	B01	0	Cyanobacteriota	C5	Sodalinema
Run7_EXPA7_B01_1700ng	bin31_GEM2	152350	QANASLQAAR [] []	1021963.1171875	1.0560942492905538	1.0082824873384992	9.819823041169046e-4	-55.38876827733053	-98.15344328498333	FALSE	Blank	0	TRUE	B01	0	Cyanobacteriota	C5	Sodalinema
Run7_EXPA7_B01_1700ng	bin31_GEM2	152350	QANASLQAAR [] []	935721.890625	1.2622569752978623	1.1853734994435925	9.237189567918336e-4	129.0110868301928	60.24355507380941	FALSE	Blank	0	TRUE	B01	0	Cyanobacteriota	C5	Sodalinema
Run7_EXPA7_B01_1700ng	bin31_GEM2	152350	QANASLQAAR [] []	853373.046875	1.146337717090573	0.8972498412935573	6.45519008581133e-4	25.32845306041054	-197.46530357813052	FALSE	Blank	0	TRUE	B01	0	Cyanobacteriota	C5	Sodalinema
Run7_EXPA7_B01_1700ng	bin31_GEM2	152350	QANASLQAAR [] []	1028609.5	1.12632262929281	1.0842040185162325	3.5437734180511493e-4	7.426190312191716	-30.246311768789447	FALSE	Blank	0	TRUE	B01	0	Cyanobacteriota	C5	Sodalinema
Run7_EXPA7_B01_1700ng	bin31_GEM2	152350	QANASLQAAR [] []	970637.34375	1.1028071901571508	1.15171223730926	0.00206158784796184	-13.606921023616048	30.13563022959098	FALSE	Blank	0	TRUE	B01	0	Cyanobacteriota	C5	Sodalinema
Run7_EXPA7_B01_1700ng	bin31_GEM2	152350	QANASLQAAR [] []	916150.767578125	1.0452129885963002	1.080205966924965	0.00107368264292212	-65.12138548834112	-33.822322565794316	FALSE	Blank	0	TRUE	B01	0	Cyanobacteriota	C5	Sodalinema
Run7_EXPA7_B01_1700ng	bin31_GEM2	152350	QANASLQAAR [] []	737101.11328125	1.148665602863436	1.222361789873568	1.224841820443058e-4	27.41060344489665	93.32730172411674	FALSE	Blank	0	TRUE	B01	0	Cyanobacteriota	C5	Sodalinema
Run7_EXPA7_B01_1700ng	bin31_GEM2	152350	QANASLQAAR [] []	992033.05078125	0.8584701204786087	0.82808677407219	7.323208286326433e-4	-232.1513743236891	-259.32740552744184	FALSE	Blank	0	TRUE	B01	0	Cyanobacteriota	C5	Sodalinema
Run7_EXPA7_B01_1700ng	bin31_GEM2	152350	QANASLQAAR [] []	866082.9765625	1.1261978298899311	1.0099887655160324	0.00123202686455565	7.314564936188761	-96.62728259238996	FALSE	Blank	0	TRUE	B01	0	Cyanobacteriota	C5	Sodalinema
Run7_EXPA7_B01_1700ng	bin31_GEM2	152350	QANASLQAAR [] []	1039806.03515625	1.0872563354945777	0.8168398216499012	0.00129386613233726	-27.516202308900173	-269.38711145603787	FALSE	Blank	0	TRUE	B01	0	Cyanobacteriota	C5	Sodalinema
Run7_EXPA7_B01_1700ng	bin31_GEM2	152350	QANASLQAAR [] []	1011455.34765625	1.1854967165523267	1.0626062648355254	0.00183048623633497	60.35376518519753	-49.56417162881665	FALSE	Blank	0	TRUE	B01	0	Cyanobacteriota	C5	Sodalinema
Run7_EXPA7_B01_1700ng	bin31_GEM2	152350	QANASLQAAR [] []	882516.0390625	1.0327114995027689	0.9522172841788712	9.896160711396242e-4	-76.30319716749855	-148.30031289342438	FALSE	Blank	0	TRUE	B01	0	Cyanobacteriota	C5	Sodalinema
Run7_EXPA7_B01_1700ng	bin31_GEM2	152350	QANASLQAAR [] []	1065763.55078125	1.342268088765978	1.2589611154768487	0.00100948914815066	200.57609771382425	126.06314330412572	FALSE	Blank	0	TRUE	B01	0	Cyanobacteriota	C5	Sodalinema
Run7_EXPA7_B01_1700ng	bin31_GEM2	152350	QANASLQAAR [] []	986359.0390625	1.2339867251335142	1.0920088139644042	8.307828133902184e-5	103.72509001050356	-23.265403155193987	FALSE	Blank	0	TRUE	B01	0	Cyanobacteriota	C5	Sodalinema
Run7_EXPA7_B01_1700ng	bin31_GEM2	152350	QANASLQAAR [] []	1053664.015625	1.2588154198036805	0.8497458857107849	0.00199107415174087	125.93282750193202	-239.95466475482996	FALSE	Blank	0	TRUE	B01	0	Cyanobacteriota	C5	Sodalinema
Run7_EXPA7_B01_1700ng	bin31_GEM2	152350	QANASLQAAR [] []	592744.66796875	1.069690633275696	0.8855845260565207	9.361250683966038e-5	-43.22764058270756	-207.8992092658971	FALSE	Blank	0	TRUE	B01	0	Cyanobacteriota	C5	Sodalinema
Run7_EXPA7_B01_1700ng	bin31_GEM2	152350	QANASLQAAR [] []	719920.3515625	1.3962806023248149	1.21597545792729	4.568494214696739e-4	248.8869629566983	87.61512131027982	FALSE	Blank	0	TRUE	B01	0	Cyanobacteriota	C5	Sodalinema
Run7_EXPA7_B01_1700ng	bin31_GEM2	152350	QANASLQAAR [] []	680809.88671875	1.7579963900921172	1.052043377736381	5.820086002399916e-4	572.4194469617347	-59.01202327650146	FALSE	Blank	0	TRUE	B01	0	Cyanobacteriota	C5	Sodalinema
Run7_EXPA7_B01_1700ng	bin31_GEM2	152350	QANASLQAAR [] []	646327.443359375	1.154008540315582	1.0039729220859142	0.00108144756508338	32.18953177546835	-102.0080838572317	FALSE	Blank	0	TRUE	B01	0	Cyanobacteriota	C5	Sodalinema
Run7_EXPA7_B01_1700ng	bin31_GEM2	152350	QANASLQAAR [] []	588532.7578125	1.1310699834705693	0.6505357787141736	0.00159065767632943	11.67240610239184	-418.1358305627905	FALSE	Blank	0	TRUE	B01	0	Cyanobacteriota	C5	Sodalinema
Run7_EXPA7_B01_1700ng	bin31_GEM2	152350	QANASLQAAR [] []	702417.537109375	1.0287606837098415	0.854467245847347	3.9041963260134926e-4	-79.83695845345706	-235.7316990327836	FALSE	Blank	0	TRUE	B01	0	Cyanobacteriota	C5	Sodalinema
Run7_EXPA7_B01_1700ng	bin31_GEM2	152350	QANASLQAAR [] []	599313.21484375	1.2836082985046733	1.108720108517931	0.00167183442945602	148.10852981583844	-8.31817989127459	FALSE	Blank	0	TRUE	B01	0	Cyanobacteriota	C5	Sodalinema
Run7_EXPA7_B01_1700ng	bin31_GEM2	152350	QANASLQAAR [] []	622223.28125	1.3345588453441133	0.922568897777813	0.00138486948606386	193.6806545000489	-174.8189676590447	FALSE	Blank	0	TRUE	B01	0	Cyanobacteriota	C5	Sodalinema
Run7_EXPA7_B01_1700ng	bin31_GEM2	152350	QANASLQAAR [] []	598268.6953125	1.3464678228455709	1.1908632480798984	0.00220765281729229	204.33250106939283	65.15379696242162	FALSE	Blank	0	TRUE	B01	0	Cyanobacteriota	C5	Sodalinema
Run7_EXPA7_B01_1700ng	bin31_GEM2	152350	QANASLQAAR [] []	544249.2470703125	1.194958622636411	1.2635271352176989	1.8255973301540063e-4	68.81685715500541	130.14716661395	FALSE	Blank	0	TRUE	B01	0	Cyanobacteriota	C5	Sodalinema
Run7_EXPA7_B01_1700ng	bin31_GEM2	152350	QANASLQAAR [] []	656754.7578125	1.693585338720382	0.874484941116652	3.3151961524702234e-5	514.8077303808718	-217.82710406193752	FALSE	Blank	0	TRUE	B01	0	Cyanobacteriota	C5	Sodalinema
Run7_EXPA7_B01_1700ng	bin31_GEM2	152350	QANASLQAAR [] []	532086.212890625	1.6932417496260292	1.4345972392952826	0.0024334664123396	514.5004111071978	283.1588337376043	FALSE	Blank	0	TRUE	B01	0	Cyanobacteriota	C5	Sodalinema
Run7_EXPA7_B01_1700ng	bin31_GEM2	152350	QANASLQAAR [] []	537833.779296875	1.0983443386065792	0.5595217143884375	0.0015054481541062	-17.5986667442396	-499.5423030102765	FALSE	Blank	0	TRUE	B01	0	Cyanobacteriota	C5	Sodalinema
Run7_EXPA7_B01_1700ng	bin25_GEM2	57355	AEEAQAQAAEEYHK [] []	414201.58984375	1.0602167826269864	0.5679353439232124	8.485357923587178e-4	-51.701416229574136	-492.01682982126806	FALSE	Blank	0	TRUE	B01	0	Proteobacteria	G8	Thiohalocapsa
Run7_EXPA7_B01_1700ng	bin25_GEM2	57355	AEEAQAQAAEEYHK [] []	557756.814453125	0.7865584934462381	0.9021485453538408	0.00172045587757302	-296.47189366356895	-193.08371464386843	FALSE	Blank	0	TRUE	B01	0	Proteobacteria	G8	Thiohalocapsa
Run7_EXPA7_B01_1700ng	bin25_GEM2	57355	AEEAQAQAAEEYHK [] []	1177536.68359375	1.1258369074662815	0.8310418798566268	0.00230882727903336	6.9917420675018604	-256.6842454905579	FALSE	Blank	0	TRUE	B01	0	Proteobacteria	G8	Thiohalocapsa
Run7_EXPA7_B01_1700ng	bin25_GEM2	57355	AEEAQAQAAEEYHK [] []	1517886.30078125	1.0790809514398776	0.8599378360736974	0.00137857479444318	-34.82857959615837	-230.83859316137656	FALSE	Blank	0	TRUE	B01	0	Proteobacteria	G8	Thiohalocapsa
Run7_EXPA7_B01_1700ng	bin25_GEM2	57355	AEEAQAQAAEEYHK [] []	1711059.19140625	1.0910048443490958	0.908693234047506	2.143459248314418e-4	-24.163392113628056	-187.22989387709745	FALSE	Blank	0	TRUE	B01	0	Proteobacteria	G8	Thiohalocapsa
Run7_EXPA7_B01_1700ng	bin25_GEM2	57355	AEEAQAQAAEEYHK [] []	2010565.82421875	0.8951402999738025	0.8149156100446326	0.00124623285668165	-199.35215830322915	-271.1082001711491	FALSE	Blank	0	TRUE	B01	0	Proteobacteria	G8	Thiohalocapsa
Run7_EXPA7_B01_1700ng	bin25_GEM2	57355	AEEAQAQAAEEYHK [] []	2489260.09375	1.0211152063750262	1.0094867463789037	1.8513526098783495e-4	-86.67536683149658	-97.07630777720668	FALSE	Blank	0	TRUE	B01	0	Proteobacteria	G8	Thiohalocapsa
Run7_EXPA7_B01_1700ng	bin25_GEM2	57355	AEEAQAQAAEEYHK [] []	3058986.0244140625	0.9865848768732204	0.946954608085136	0.0012278348108855	-117.56061888584856	-153.00745238443113	FALSE	Blank	0	TRUE	B01	0	Proteobacteria	G8	Thiohalocapsa
Run7_EXPA7_B01_1700ng	bin25_GEM2	57355	AEEAQAQAAEEYHK [] []	3777074.4375	1.075991622505872	1.1151412709305646	5.560392515133357e-4	-37.59179396978818	-2.574845771461276	FALSE	Blank	0	TRUE	B01	0	Proteobacteria	G8	Thiohalocapsa
Run7_EXPA7_B01_1700ng	bin25_GEM2	57355	AEEAQAQAAEEYHK [] []	4226164.4609375	1.140044984581024	1.1058786016072462	6.96533997422203e-4	19.69999157533064	-10.859732735306714	FALSE	Blank	0	TRUE	B01	0	Proteobacteria	G8	Thiohalocapsa
Run7_EXPA7_B01_1700ng	bin25_GEM2	57355	AEEAQAQAAEEYHK [] []	4953666.4921875	1.1321056220052137	1.0298912251326535	0.00160062151898318	12.59872095780068	-78.82575881229504	FALSE	Blank	0	TRUE	B01	0	Proteobacteria	G8	Thiohalocapsa
Run7_EXPA7_B01_1700ng	bin25_GEM2	57355	AEEAQAQAAEEYHK [] []	5640705.05078125	1.0101863424147133	0.97462262274712	3.5697576698701995e-4	-96.45056223078552	-128.26011811314376	FALSE	Blank	0	TRUE	B01	0	Proteobacteria	G8	Thiohalocapsa
Run7_EXPA7_B01_1700ng	bin25_GEM2	57355	AEEAQAQAAEEYHK [] []	7014727.734375	1.1356083991977977	1.0250711242228494	5.901918294005204e-4	15.731739322932148	-83.13704207181128	FALSE	Blank	0	TRUE	B01	0	Proteobacteria	G8	Thiohalocapsa
Run7_EXPA7_B01_1700ng	bin25_GEM2	57355	AEEAQAQAAEEYHK [] []	7492381.283203125	1.0823187406509691	1.0208532436147175	2.2232983051944104e-4	-31.93257665247939	-86.9096763790077	FALSE	Blank	0	TRUE	B01	0	Proteobacteria	G8	Thiohalocapsa
Run7_EXPA7_B01_1700ng	bin25_GEM2	57355	AEEAQAQAAEEYHK [] []	9352902.703125	1.033546620329443	0.9572720470665927	1.224653927042683e-4	-75.5562330463968	-143.77913895402995	FALSE	Blank	0	TRUE	B01	0	Proteobacteria	G8	Thiohalocapsa
Run7_EXPA7_B01_1700ng	bin25_GEM2	57355	AEEAQAQAAEEYHK [] []	10819282.783203123	1.1051613082786582	1.040309397896682	1.9042458990975304e-4	-11.501307419648832	-69.50734522038383	FALSE	Blank	0	TRUE	B01	0	Proteobacteria	G8	Thiohalocapsa
Run7_EXPA7_B01_1700ng	bin25_GEM2	57355	AEEAQAQAAEEYHK [] []	12871688.69140625	1.1209817790480143	1.1206524950988883	3.498052331909096e-5	2.6491288599854723	2.3546046572644475	FALSE	Blank	0	TRUE	B01	0	Proteobacteria	G8	Thiohalocapsa
Run7_EXPA7_B01_1700ng	bin25_GEM2	57355	AEEAQAQAAEEYHK [] []	14380822.969726562	1.10692800505926	1.0500967864615756	2.0546321686163553e-5	-9.921106009475489	-60.75312922702602	FALSE	Blank	0	TRUE	B01	0	Proteobacteria	G8	Thiohalocapsa
Run7_EXPA7_B01_1700ng	bin25_GEM2	57355	AEEAQAQAAEEYHK [] []	15596963.66796875	1.0805755038786649	1.0793706564983752	3.524764845677126e-4	-33.49179453078632	-34.569456272338094	FALSE	Blank	0	TRUE	B01	0	Proteobacteria	G8	Thiohalocapsa
Run7_EXPA7_B01_1700ng	bin25_GEM2	57355	AEEAQAQAAEEYHK [] []	17142336.124023438	1.0405634897447384	1.039717135326737	1.7401945289410013e-4	-69.28007571889316	-70.0370875952473	FALSE	Blank	0	TRUE	B01	0	Proteobacteria	G8	Thiohalocapsa
Run7_EXPA7_B01_1700ng	bin25_GEM2	57355	AEEAQAQAAEEYHK [] []	17462137.034179688	1.0503038657540704	1.0194838103201136	3.0970578385296115e-5	-60.567909559672174	-88.13455007948178	FALSE	Blank	0	TRUE	B01	0	Proteobacteria	G8	Thiohalocapsa
Run7_EXPA7_B01_1700ng	bin25_GEM2	57355	AEEAQAQAAEEYHK [] []	18732030.91015625	1.080957302713003	1.047970064233161	6.107440675779732e-5	-33.15029899909794	-62.65535121626997	FALSE	Blank	0	TRUE	B01	0	Proteobacteria	G8	Thiohalocapsa
Run7_EXPA7_B01_1700ng	bin25_GEM2	57355	AEEAQAQAAEEYHK [] []	19380456.4609375	1.0902253039092635	1.0813185659614306	3.940514325831098e-5	-24.86064300344415	-32.82717128364765	FALSE	Blank	0	TRUE	B01	0	Proteobacteria	G8	Thiohalocapsa
Run7_EXPA7_B01_1700ng	bin25_GEM2	57355	AEEAQAQAAEEYHK [] []	19113413.275390625	1.0509398401150605	1.031477715205011	2.681359703235434e-4	-59.999069681146096	-77.40674119869473	FALSE	Blank	0	TRUE	B01	0	Proteobacteria	G8	Thiohalocapsa
Run7_EXPA7_B01_1700ng	bin25_GEM2	57355	AEEAQAQAAEEYHK [] []	18409008.4765625	1.0644564837126054	1.012964250073807	8.547106976898591e-4	-47.909264849796514	-93.96589499845176	FALSE	Blank	0	TRUE	B01	0	Proteobacteria	G8	Thiohalocapsa
Run7_EXPA7_B01_1700ng	bin25_GEM2	57355	AEEAQAQAAEEYHK [] []	17432376.75	1.003976835535163	1.0282996078580957	8.591622953903286e-5	-102.004583518017	-80.2493623923366	FALSE	Blank	0	TRUE	B01	0	Proteobacteria	G8	Thiohalocapsa
Run7_EXPA7_B01_1700ng	bin25_GEM2	57355	AEEAQAQAAEEYHK [] []	16100403.66015625	1.0359258264801168	1.0403902119099746	2.7093623034118324e-4	-73.42817974621107	-69.4350620650801	FALSE	Blank	0	TRUE	B01	0	Proteobacteria	G8	Thiohalocapsa
Run7_EXPA7_B01_1700ng	bin25_GEM2	57355	AEEAQAQAAEEYHK [] []	15114946.859375	1.0307920963041093	1.008419174089644	8.640817239242713e-4	-78.01998505918174	-98.03118540842948	FALSE	Blank	0	TRUE	B01	0	Proteobacteria	G8	Thiohalocapsa
Run7_EXPA7_B01_1700ng	bin25_GEM2	57355	AEEAQAQAAEEYHK [] []	14252748.796875	0.9859558083842714	1.014831149314006	1.073743903988872e-4	-118.1232818873591	-92.29606866243012	FALSE	Blank	0	TRUE	B01	0	Proteobacteria	G8	Thiohalocapsa
Run7_EXPA7_B01_1700ng	bin25_GEM2	57355	AEEAQAQAAEEYHK [] []	13695418.578125	1.0362628622270469	1.066647564657756	4.791264576804733e-5	-73.12672203800341	-45.949477954078446	FALSE	Blank	0	TRUE	B01	0	Proteobacteria	G8	Thiohalocapsa
Run7_EXPA7_B01_1700ng	bin25_GEM2	57355	AEEAQAQAAEEYHK [] []	13343737.767578123	1.016009530489268	1.0434464524668663	2.7973166338648476e-4	-91.24207931048468	-66.7014432059435	FALSE	Blank	0	TRUE	B01	0	Proteobacteria	G8	Thiohalocapsa
Run7_EXPA7_B01_1700ng	bin25_GEM2	57355	AEEAQAQAAEEYHK [] []	13818673.4453125	1.0299709319755557	1.0197497878428765	1.4446084307369458e-4	-78.75446595268431	-87.89664957433652	FALSE	Blank	0	TRUE	B01	0	Proteobacteria	G8	Thiohalocapsa
Run7_EXPA7_B01_1700ng	bin25_GEM2	57355	AEEAQAQAAEEYHK [] []	13607271.9375	0.9907020093425286	0.9505596712343714	2.0413486635616988e-4	-113.87809758094492	-149.78294553371697	FALSE	Blank	0	TRUE	B01	0	Proteobacteria	G8	Thiohalocapsa
Run7_EXPA7_B01_1700ng	bin25_GEM2	57355	AEEAQAQAAEEYHK [] []	13698591.5390625	0.9892099817149758	0.9494530255554124	6.420254108917139e-4	-115.21262435824131	-150.77277190440708	FALSE	Blank	0	TRUE	B01	0	Proteobacteria	G8	Thiohalocapsa
Run7_EXPA7_B01_1700ng	bin25_GEM2	57355	AEEAQAQAAEEYHK [] []	13284791.62890625	1.0005016406512155	1.087185805346421	0.00102272982498266	-105.11293120763575	-27.579287180509503	FALSE	Blank	0	TRUE	B01	0	Proteobacteria	G8	Thiohalocapsa
Run7_EXPA7_B01_1700ng	bin25_GEM2	57355	AEEAQAQAAEEYHK [] []	13987339.73046875	0.9998458231931427	1.0397585395472593	3.903438656903161e-4	-105.6995195138134	-70.00005407122956	FALSE	Blank	0	TRUE	B01	0	Proteobacteria	G8	Thiohalocapsa
Run7_EXPA7_B01_1700ng	bin25_GEM2	57355	AEEAQAQAAEEYHK [] []	13837533.296875	1.0205167682504466	0.9924021495914168	5.166629382612692e-4	-87.2106328594563	-112.35742688731833	FALSE	Blank	0	TRUE	B01	0	Proteobacteria	G8	Thiohalocapsa
Run7_EXPA7_B01_1700ng	bin25_GEM2	57355	AEEAQAQAAEEYHK [] []	16270369.78125	1.0724134550188615	0.9094514408913924	0.0011146896071702	-40.79224430789541	-186.55172457432445	FALSE	Blank	0	TRUE	B01	0	Proteobacteria	G8	Thiohalocapsa
Run7_EXPA7_B01_1700ng	bin25_GEM2	57355	AEEAQAQAAEEYHK [] []	16204880.34765625	0.9861341503789276	1.033549920104027	3.041234341017336e-4	-117.96376596219116	-75.55328160135655	FALSE	Blank	0	TRUE	B01	0	Proteobacteria	G8	Thiohalocapsa
Run7_EXPA7_B01_1700ng	bin25_GEM2	57355	AEEAQAQAAEEYHK [] []	1398617.5625	1.0472928742279093	1.107350121339825	0.00112733441369962	-63.2610559489688	-9.543549006412078	FALSE	Blank	0	TRUE	B01	0	Proteobacteria	G8	Thiohalocapsa
Run7_EXPA7_B01_1700ng	bin25_GEM2	57355	AEEAQAQAAEEYHK [] []	17063184.21484375	1.018702982115059	0.8942571097112997	0.00207601754656788	-88.83295279594006	-200.14211757274404	FALSE	Blank	0	TRUE	B01	0	Proteobacteria	G8	Thiohalocapsa
Run7_EXPA7_B01_1700ng	bin25_GEM2	57355	AEEAQAQAAEEYHK [] []	1400226.875	1.0005802930885306	1.0405570477259576	1.3976058980583184e-5	-105.04258144885226	-69.28583770774921	FALSE	Blank	0	TRUE	B01	0	Proteobacteria	G8	Thiohalocapsa
Run7_EXPA7_B01_1700ng	bin25_GEM2	57355	AEEAQAQAAEEYHK [] []	16898850.703125	0.9797750788095336	0.9854074225097488	5.492948034016929e-4	-123.65156364863172	-118.61377926175564	FALSE	Blank	0	TRUE	B01	0	Proteobacteria	G8	Thiohalocapsa
Run7_EXPA7_B01_1700ng	bin25_GEM2	57355	AEEAQAQAAEEYHK [] []	1525067.15625	0.9693277963906216	1.0978145931935694	0.00100799596652968	-132.99601403316174	-18.072491374398258	FALSE	Blank	0	TRUE	B01	0	Proteobacteria	G8	Thiohalocapsa
Run7_EXPA7_B01_1700ng	bin25_GEM2	57355	AEEAQAQAAEEYHK [] []	16500070.05859375	1.0364288658388592	1.065136417721893	1.363212618337512e-4	-72.97824203602454	-47.301105774567475	FALSE	Blank	0	TRUE	B01	0	Proteobacteria	G8	Thiohalocapsa
Run7_EXPA7_B01_1700ng	bin25_GEM2	57355	AEEAQAQAAEEYHK [] []	1374787.59375	0.982269071843854	1.142900849720394	0.00151216291782997	-121.42084055394608	22.254386970198325	FALSE	Blank	0	TRUE	B01	0	Proteobacteria	G8	Thiohalocapsa
Run7_EXPA7_B01_1700ng	bin25_GEM2	57355	AEEAQAQAAEEYHK [] []	16936376.765625	1.0344073592871803	1.0612592547205753	1.1059632328617751e-4	-74.7863550855935	-50.76898917675854	FALSE	Blank	0	TRUE	B01	0	Proteobacteria	G8	Thiohalocapsa
Run7_EXPA7_B01_1700ng	bin25_GEM2	57355	AEEAQAQAAEEYHK [] []	1364250.64453125	0.9679933320317046	1.0544540911848266	2.108321499883492e-4	-134.1896101753749	-56.85578863987095	FALSE	Blank	0	TRUE	B01	0	Proteobacteria	G8	Thiohalocapsa
Run7_EXPA7_B01_1700ng	bin25_GEM2	57355	AEEAQAQAAEEYHK [] []	15704693.23046875	1.0274219604959336	1.0086401483242236	0.00134119193322134	-81.03436387903807	-97.833537571557315	FALSE	Blank	0	TRUE	B01	0	Proteobacteria	G8	Thiohalocapsa
Run7_EXPA7_B01_1700ng	bin25_GEM2	57355	AEEAQAQAAEEYHK [] []	1164735.13671875	0.9611712345902091	1.0183839390082845	0.00104315307519488	-140.29155597374654	-89.11831719619634	FALSE	Blank	0	TRUE	B01	0	Proteobacteria	G8	Thiohalocapsa
Run7_EXPA7_B01_1700ng	bin25_GEM2	57355	AEEAQAQAAEEYHK [] []	15073722.17578125	1.0096203932948882	1.040225249452972	3.349675712800043e-4	-96.95676884589533	-69.58261081823525	FALSE	Blank	0	TRUE	B01	0	Proteobacteria	G8	Thiohalocapsa
Run7_EXPA7_B01_1700ng	bin25_GEM2	57355	AEEAQAQAAEEYHK [] []	1248516.4921875	0.9182948909391532	1.0588390658471565	6.242937596400294e-4	-178.6418034210705	-52.933698997172264	FALSE	Blank	0	TRUE	B01	0	Proteobacteria	G8	Thiohalocapsa
Run7_EXPA7_B01_1700ng	bin25_GEM2	57355	AEEAQAQAAEEYHK [] []	13935592.921875	0.980360968447202	0.9832906208224552	2.633215436955664e-5	-123.12752146900318	-120.50712793824924	FALSE	Blank	0	TRUE	B01	0	Proteobacteria	G8	Thiohalocapsa
Run7_EXPA7_B01_1700ng	bin25_GEM2	57355	AEEAQAQAAEEYHK [] []	1124197.1171875	0.9428388215097564	0.9552360686147188	8.519632684834966e-5	-156.68876987014656	-145.6001962265957	FALSE	Blank	0	TRUE	B01	0	Proteobacteria	G8	Thiohalocapsa
Run7_EXPA7_B01_1700ng	bin25_GEM2	57355	AEEAQAQAAEEYHK [] []	13148170.748046877	1.0399619190966392	1.0122482900445586	1.7011129153995567e-4	-69.81814359612204	-94.60627712868953	FALSE	Blank	0	TRUE	B01	0	Proteobacteria	G8	Thiohalocapsa
Run7_EXPA7_B01_1700ng	bin25_GEM2	57355	AEEAQAQAAEEYHK [] []	1063845.45703125	0.8368589280811913	0.9073007130218904	1.2265743321028533e-4	-251.4812542877488	-188.47541813034485	FALSE	Blank	0	TRUE	B01	0	Proteobacteria	G8	Thiohalocapsa
Run7_EXPA7_B01_1700ng	bin25_GEM2	57355	AEEAQAQAAEEYHK [] []	12341137.52734375	1.0128399422950876	1.069377544721768	8.661437966859149e-4	-94.07708064693698	-43.50767900234942	FALSE	Blank	0	TRUE	B01	0	Proteobacteria	G8	Thiohalocapsa
Run7_EXPA7_B01_1700ng	bin25_GEM2	57355	AEEAQAQAAEEYHK [] []	1036169.8525390624	1.1074786116582216	1.1196690425662994	0.00191838752982144	-9.428622333904846	1.4749669651041852	FALSE	Blank	0	TRUE	B01	0	Proteobacteria	G8	Thiohalocapsa
Run7_EXPA7_B01_1700ng	bin25_GEM2	57355	AEEAQAQAAEEYHK [] []	955001.6640625	0.8868997410846662	0.9486393369751424	0.00164925834371855	-206.72283046395668	-151.50056620170938	FALSE	Blank	0	TRUE	B01	0	Proteobacteria	G8	Thiohalocapsa
Run7_EXPA7_B01_1700ng	bin25_GEM2	57355	AEEAQAQAAEEYHK [] []	11367983.859375	0.9799683395301222	1.0140755784822102	7.290547869175448e-5	-123.47870384237724	-92.97188021481352	FALSE	Blank	0	TRUE	B01	0	Proteobacteria	G8	Thiohalocapsa
Run7_EXPA7_B01_1700ng	bin25_GEM2	57355	AEEAQAQAAEEYHK [] []	958429.34375	0.8881595251934173	0.9592382950541544	3.1599947569362075e-4	-205.5960312038797	-142.02045128514962	FALSE	Blank	0	TRUE	B01	0	Proteobacteria	G8	Thiohalocapsa
Run7_EXPA7_B01_1700ng	bin25_GEM2	57355	AEEAQAQAAEEYHK [] []	11355344.388671877	1.0392322496795985	1.0716848529538292	1.0283962826327e-4	-70.47078792899708	-41.44393396016655	FALSE	Blank	0	TRUE	B01	0	Proteobacteria	G8	Thiohalocapsa
Run7_EXPA7_B01_1700ng	bin25_GEM2	57355	AEEAQAQAAEEYHK [] []	869408.2294921875	1.0187399585513994	0.99657805440227	1.8259404483207675e-4	-88.79987965204239	-108.62233734432893	FALSE	Blank	0	TRUE	B01	0	Proteobacteria	G8	Thiohalocapsa
Run7_EXPA7_B01_1700ng	bin25_GEM2	57355	AEEAQAQAAEEYHK [] []	11288148.022460938	0.9503912777259406	0.9381378219323986	3.669233006977454e-4	-149.93356315096062	-160.8935243265588	FALSE	Blank	0	TRUE	B01	0	Proteobacteria	G8	Thiohalocapsa
Run7_EXPA7_B01_1700ng	bin25_GEM2	57355	AEEAQAQAAEEYHK [] []	1164214.99609375	0.8820464133250853	0.975486070064491	5.16948018065358e-4	-211.06383309323073	-127.4878176915315	FALSE	Blank	0	TRUE	B01	0	Proteobacteria	G8	Thiohalocapsa
Run7_EXPA7_B01_1700ng	bin25_GEM2	57355	AEEAQAQAAEEYHK [] []	12024882.09375	0.9802735662564148	1.0296927313098634	2.97432288760246e-4	-123.20569734312616	-79.00329930601634	FALSE	Blank	0	TRUE	B01	0	Proteobacteria	G8	Thiohalocapsa
Run7_EXPA7_B01_1700ng	bin25_GEM2	57355	AEEAQAQAAEEYHK [] []	1054308.21875	1.0667518392127453	1.0698122127382723	2.0640935222382417e-4	-45.8562107898155	-43.1188952448992	FALSE	Blank	0	TRUE	B01	0	Proteobacteria	G8	Thiohalocapsa
Run7_EXPA7_B01_1700ng	bin25_GEM2	57355	AEEAQAQAAEEYHK [] []	12090093	0.9972785957511912	1.029784531238354	8.719343312484362e-4	-107.99574627357768	-78.92118992649667	FALSE	Blank	0	TRUE	B01	0	Proteobacteria	G8	Thiohalocapsa
Run7_EXPA7_B01_1700ng	bin25_GEM2	57355	AEEAQAQAAEEYHK [] []	1049012.62109375	0.932816113039622	1.0504509375356923	9.711116108395284e-4	-165.65346501883326	-60.43636291325982	FALSE	Blank	0	TRUE	B01	0	Proteobacteria	G8	Thiohalocapsa
Run7_EXPA7_B01_1700ng	bin25_GEM2	57355	AEEAQAQAAEEYHK [] []	12464068.96875	1.0118314299220756	1.0334320950687383	1.9598323409175664e-4	-94.97913282222191	-75.6586688352956	FALSE	Blank	0	TRUE	B01	0	Proteobacteria	G8	Thiohalocapsa
Run7_EXPA7_B01_1700ng	bin25_GEM2	57355	AEEAQAQAAEEYHK [] []	1172131.65625	1.0794074081807743	1.110750702759708	3.329665668084236e-4	-34.53658415699212	-6.501938462876833	FALSE	Blank	0	TRUE	B01	0	Proteobacteria	G8	Thiohalocapsa
Run7_EXPA7_B01_1700ng	bin25_GEM2	57355	AEEAQAQAAEEYHK [] []	12304126.515625	1.009241214647992	1.0391088075849697	5.016430587940059e-4	-97.29592078136729	-70.5811992764046	FALSE	Blank	0	TRUE	B01	0	Proteobacteria	G8	Thiohalocapsa
Run7_EXPA7_B01_1700ng	bin25_GEM2	57355	AEEAQAQAAEEYHK [] []	1088096.8203125	0.9385092211484212	0.9290128957435844	0.00204676120213886	-160.56133061265157	-169.05520854402755	FALSE	Blank	0	TRUE	B01	0	Proteobacteria	G8	Thiohalocapsa
Run7_EXPA7_B01_1700ng	bin25_GEM2	57355	AEEAQAQAAEEYHK [] []	1244212.91796875	0.9186469142436652	1.0745610871627975	0.00194021890266804	-178.3269402661072	-38.87131968764146	FALSE	Blank	0	TRUE	B01	0	Proteobacteria	G8	Thiohalocapsa
Run7_EXPA7_B01_1700ng	bin25_GEM2	57355	AEEAQAQAAEEYHK [] []	13284422.515625	0.9983386471584909	1.057458247892432	2.295199103709289e-4	-107.0475956078476	-54.168755574625635	FALSE	Blank	0	TRUE	B01	0	Proteobacteria	G8	Thiohalocapsa
Run7_EXPA7_B01_1700ng	bin25_GEM2	57355	AEEAQAQAAEEYHK [] []	1156708.2109375	1.0544777511579029	1.1172025364931957	0.00150792368446818	-56.834626251831224	-0.7311707364610065	FALSE	Blank	0	TRUE	B01	0	Proteobacteria	G8	Thiohalocapsa
Run7_EXPA7_B01_1700ng	bin25_GEM2	57355	AEEAQAQAAEEYHK [] []	1110456.4375	1.0551535264664362	1.1750509001586258	2.315077631326462e-4	-56.23018687817649	51.01062606988571	FALSE	Blank	0	TRUE	B01	0	Proteobacteria	G8	Thiohalocapsa
Run7_EXPA7_B01_1700ng	bin25_GEM2	57355	AEEAQAQAAEEYHK [] []	13133786.5703125	0.9912870787847636	0.9824066211839972	2.9920566140723706e-4	-113.3547890155927	-121.29781114468396	FALSE	Blank	0	TRUE	B01	0	Proteobacteria	G8	Thiohalocapsa
Run7_EXPA7_B01_1700ng	bin25_GEM2	57355	AEEAQAQAAEEYHK [] []	1064271.390625	0.7418501325930318	0.761131554724773	3.883313575023945e-4	-336.4607676132365	-319.21472359636596	FALSE	Blank	0	TRUE	B01	0	Proteobacteria	G8	Thiohalocapsa
Run7_EXPA7_B01_1700ng	bin25_GEM2	57355	AEEAQAQAAEEYHK [] []	12447154.013671877	1.0345376807475988	1.0453707556331162	2.6221375787802544e-4	-74.66979056937862	-64.98027259517647	FALSE	Blank	0	TRUE	B01	0	Proteobacteria	G8	Thiohalocapsa
Run7_EXPA7_B01_1700ng	bin25_GEM2	57355	AEEAQAQAAEEYHK [] []	1138968.97265625	1.002422644561946	1.0656057477768586	7.226082915576804e-4	-103.39471157763748	-46.88131895951442	FALSE	Blank	0	TRUE	B01	0	Proteobacteria	G8	Thiohalocapsa
Run7_EXPA7_B01_1700ng	bin25_GEM2	57355	AEEAQAQAAEEYHK [] []	1105633.9453125	1.0226694579732467	1.124941687385118	0.00114675987713802	-85.28518454654588	6.191022866446572	FALSE	Blank	0	TRUE	B01	0	Proteobacteria	G8	Thiohalocapsa
Run7_EXPA7_B01_1700ng	bin25_GEM2	57355	AEEAQAQAAEEYHK [] []	12770908.4296875	1.045156420397856	1.0680909568124204	1.706819886384175e-4	-65.171982256238	-44.658452610466966	FALSE	Blank	0	TRUE	B01	0	Proteobacteria	G8	Thiohalocapsa
Run7_EXPA7_B01_1700ng	bin25_GEM2	57355	AEEAQAQAAEEYHK [] []	1180067.85546875	0.8833594521626684	1.0072139515763407	7.255741176193237e-4	-209.889400759656	-99.1091826833469	FALSE	Blank	0	TRUE	B01	0	Proteobacteria	G8	Thiohalocapsa
Run7_EXPA7_B01_1700ng	bin25_GEM2	57355	AEEAQAQAAEEYHK [] []	12627288.017578123	1.0393135447076725	1.0356446241411328	1.5936198545707798e-4	-70.3980745356103	-73.67969791134566	FALSE	Blank	0	TRUE	B01	0	Proteobacteria	G8	Thiohalocapsa
Run7_EXPA7_B01_1700ng	bin25_GEM2	57355	AEEAQAQAAEEYHK [] []	1207954.234375	0.8027656754946287	0.782593981714287	0.00208419113671644	-281.97556797316	-300.0179051230698	FALSE	Blank	0	TRUE	B01	0	Proteobacteria	G8	Thiohalocapsa
Run7_EXPA7_B01_1700ng	bin25_GEM2	57355	AEEAQAQAAEEYHK [] []	1113264.78515625	1.0989065049043103	1.155811918226657	0.00146479077381865	-17.095843630403618	33.802542196637255	FALSE	Blank	0	TRUE	B01	0	Proteobacteria	G8	Thiohalocapsa
Run7_EXPA7_B01_1700ng	bin25_GEM2	57355	AEEAQAQAAEEYHK [] []	13491069.5703125	1.0103919058815332	1.01423874691968	1.3551875689953117e-4	-96.26669837609604	-92.82593610158683	FALSE	Blank	0	TRUE	B01	0	Proteobacteria	G8	Thiohalocapsa
Run7_EXPA7_B01_1700ng	bin25_GEM2	57355	AEEAQAQAAEEYHK [] []	1244260.84375	0.9360810120424444	1.0225999516938848	0.00110214371789335	-162.73321403689854	-85.34735363060675	FALSE	Blank	0	TRUE	B01	0	Proteobacteria	G8	Thiohalocapsa
Run7_EXPA7_B01_1700ng	bin25_GEM2	57355	AEEAQAQAAEEYHK [] []	13272881.703125	0.9538395525957356	0.9418371658400831	0.00222088537003258	-146.84929375524746	-157.58468914679037	FALSE	Blank	0	TRUE	B01	0	Proteobacteria	G8	Thiohalocapsa
Run7_EXPA7_B01_1700ng	bin25_GEM2	57355	AEEAQAQAAEEYHK [] []	1129540.2109375	0.9543006087585328	0.9987753183873788	4.7754119234899584e-4	-146.43690742691962	-106.65702010035383	FALSE	Blank	0	TRUE	B01	0	Proteobacteria	G8	Thiohalocapsa
Run7_EXPA7_B01_1700ng	bin25_GEM2	57355	AEEAQAQAAEEYHK [] []	14279811.169921877	1.118794354793856	1.002275085345195	7.158255023242138e-4	0.6926126490425233	-103.52669420473816	FALSE	Blank	0	TRUE	B01	0	Proteobacteria	G8	Thiohalocapsa
Run7_EXPA7_B01_1700ng	bin25_GEM2	57355	AEEAQAQAAEEYHK [] []	1213111.609375	0.8823343206940766	0.9397336657267364	3.847328006445494e-5	-210.80631769190404	-159.4661403850034	FALSE	Blank	0	TRUE	B01	0	Proteobacteria	G8	Thiohalocapsa
Run7_EXPA7_B01_1700ng	bin25_GEM2	57355	AEEAQAQAAEEYHK [] []	14305819.701171877	1.088972336282062	1.0702056672261953	7.305210942858508e-4	-25.981345340791997	-42.76697444927591	FALSE	Blank	0	TRUE	B01	0	Proteobacteria	G8	Thiohalocapsa
Run7_EXPA7_B01_1700ng	bin25_GEM2	57355	AEEAQAQAAEEYHK [] []	1069594.1171875	0.9487318141457214	1.0100973220468512	5.628590997339838e-4	-151.4178510708719	-96.53018546459356	FALSE	Blank	0	TRUE	B01	0	Proteobacteria	G8	Thiohalocapsa
Run7_EXPA7_B01_1700ng	bin25_GEM2	57355	AEEAQAQAAEEYHK [] []	13735451.193359377	1.1116700845568683	1.0954582909758876	6.014157872671037e-5	-5.679608095656152	-20.180058517814015	FALSE	Blank	0	TRUE	B01	0	Proteobacteria	G8	Thiohalocapsa
Run7_EXPA7_B01_1700ng	bin25_GEM2	57355	AEEAQAQAAEEYHK [] []	1138231.27734375	0.9968226965984376	1.058796791211419	1.1904373554906532e-4	-108.40351997418551	-52.97151105396702	FALSE	Blank	0	TRUE	B01	0	Proteobacteria	G8	Thiohalocapsa
Run7_EXPA7_B01_1700ng	bin25_GEM2	57355	AEEAQAQAAEEYHK [] []	13943013.87890625	1.0854232116295188	1.02853023311223	3.9329496896839974e-5	-29.155818653025523	-80.04308231314805	FALSE	Blank	0	TRUE	B01	0	Proteobacteria	G8	Thiohalocapsa
Run7_EXPA7_B01_1700ng	bin25_GEM2	57355	AEEAQAQAAEEYHK [] []	1174205.38671875	0.8307894903241131	0.8632187323230887	1.1044368091406298e-5	-256.90999237568855	-227.9040336281024	FALSE	Blank	0	TRUE	B01	0	Proteobacteria	G8	Thiohalocapsa
Run7_EXPA7_B01_1700ng	bin25_GEM2	57355	AEEAQAQAAEEYHK [] []	13129182.639648438	1.080474268161587	1.0246825082580726	2.0840184240879136e-4	-33.58234364178392	-83.48463510661985	FALSE	Blank	0	TRUE	B01	0	Proteobacteria	G8	Thiohalocapsa
Run7_EXPA7_B01_1700ng	bin25_GEM2	57355	AEEAQAQAAEEYHK [] []	1123036.609375	0.9426116335446724	1.0393402254097714	0.00125902107743537	-156.89197550607815	-70.374210291590515	FALSE	Blank	0	TRUE	B01	0	Proteobacteria	G8	Thiohalocapsa
Run7_EXPA7_B01_1700ng	bin25_GEM2	57355	AEEAQAQAAEEYHK [] []	13916498.4765625	1.1947596978391533	1.1269762929260054	8.827212438613325e-5	68.6389311811788	8.010852154730852	FALSE	Blank	0	TRUE	B01	0	Proteobacteria	G8	Thiohalocapsa
Run7_EXPA7_B01_1700ng	bin25_GEM2	57355	AEEAQAQAAEEYHK [] []	1337795.833984375	0.9812294574823188	1.0181544817296764	0.00129725583509728	-122.350711541527	-89.32355259324476	FALSE	Blank	0	TRUE	B01	0	Proteobacteria	G8	Thiohalocapsa
Run7_EXPA7_B01_1700ng	bin25_GEM2	57355	AEEAQAQAAEEYHK [] []	14175317.9453125	1.1738459347440178	1.0790621516260712	2.911024602011557e-4	49.93285875390918	-34.84539487120375	FALSE	Blank	0	TRUE	B01	0	Proteobacteria	G8	Thiohalocapsa
Run7_EXPA7_B01_1700ng	bin25_GEM2	57355	AEEAQAQAAEEYHK [] []	1274487.53515625	0.9124006517880154	1.044127836924079	5.419324374780765e-4	-183.91383715135956	-66.09198679441907	FALSE	Blank	0	TRUE	B01	0	Proteobacteria	G8	Thiohalocapsa
Run7_EXPA7_B01_1700ng	bin25_GEM2	57355	AEEAQAQAAEEYHK [] []	14241521.453125	1.0136922868655958	1.0377252240402373	1.2883753320769645e-4	-93.31471094826594	-71.81872950371037	FALSE	Blank	0	TRUE	B01	0	Proteobacteria	G8	Thiohalocapsa
Run7_EXPA7_B01_1700ng	bin25_GEM2	57355	AEEAQAQAAEEYHK [] []	1319088.4921875	0.9086253996549896	0.966103968263508	2.2235155210581503e-4	-187.2905675613934	-135.8795296474743	FALSE	Blank	0	TRUE	B01	0	Proteobacteria	G8	Thiohalocapsa
Run7_EXPA7_B01_1700ng	bin25_GEM2	57355	AEEAQAQAAEEYHK [] []	15235308.40234375	1.006631007923467	1.0200134579488265	0.00190293057276094	-99.63058986110184	-87.66081291135185	FALSE	Blank	0	TRUE	B01	0	Proteobacteria	G8	Thiohalocapsa
Run7_EXPA7_B01_1700ng	bin25_GEM2	57355	AEEAQAQAAEEYHK [] []	1344321.734375	0.9480795429971964	0.9997899947429504	8.417776023233459e-4	-152.00126742167507	-105.74945462248098	FALSE	Blank	0	TRUE	B01	0	Proteobacteria	G8	Thiohalocapsa
Run7_EXPA7_B01_1700ng	bin25_GEM2	57355	AEEAQAQAAEEYHK [] []	16444186.5859375	1.0086372476404428	0.997851172414242	1.9411265021159531e-4	-97.8361320544654	-107.48361172942734	FALSE	Blank	0	TRUE	B01	0	Proteobacteria	G8	Thiohalocapsa
Run7_EXPA7_B01_1700ng	bin25_GEM2	57355	AEEAQAQAAEEYHK [] []	1246465.74609375	0.966318369064368	1.095933078594385	6.987774191516416e-4	-135.68776134202355	-19.755390248465066	FALSE	Blank	0	TRUE	B01	0	Proteobacteria	G8	Thiohalocapsa
Run7_EXPA7_B01_1700ng	bin25_GEM2	57355	AEEAQAQAAEEYHK [] []	14693139.84765625	0.9927307200702442	1.0371446228005108	3.682806230883202e-4	-112.06354083981708	-72.33804153723977	FALSE	Blank	0	TRUE	B01	0	Proteobacteria	G8	Thiohalocapsa
Run7_EXPA7_B01_1700ng	bin25_GEM2	57355	AEEAQAQAAEEYHK [] []	1306464.1328125	0.9485809167356848	0.9475937605004324	7.965847116299385e-5	-151.55281950617405	-152.43576993215245	FALSE	Blank	0	TRUE	B01	0	Proteobacteria	G8	Thiohalocapsa
Run7_EXPA7_B01_1700ng	bin25_GEM2	57355	AEEAQAQAAEEYHK [] []	15097375.11328125	0.9952162702700704	0.9821868881638488	0.00175299148606889	-109.840369340357	-121.49434879172829	FALSE	Blank	0	TRUE	B01	0	Proteobacteria	G8	Thiohalocapsa
Run7_EXPA7_B01_1700ng	bin25_GEM2	57355	AEEAQAQAAEEYHK [] []	1314640.4453125	0.9471906099270236	1.0655696590976442	1.955210774688965e-4	-152.7963632787911	-46.91359805936435	FALSE	Blank	0	TRUE	B01	0	Proteobacteria	G8	Thiohalocapsa
Run7_EXPA7_B01_1700ng	bin25_GEM2	57355	AEEAQAQAAEEYHK [] []	14994440.98828125	1.1040256544505336	1.096019216314968	9.313668823041305e-5	-12.517079792347396	-19.678345365025773	FALSE	Blank	0	TRUE	B01	0	Proteobacteria	G8	Thiohalocapsa
Run7_EXPA7_B01_1700ng	bin25_GEM2	57355	AEEAQAQAAEEYHK [] []	1348575.66015625	0.9189588780299464	0.961668995926334	9.59522944736349e-4	-178.04790788181955	-139.84633912957122	FALSE	Blank	0	TRUE	B01	0	Proteobacteria	G8	Thiohalocapsa
Run7_EXPA7_B01_1700ng	bin25_GEM2	57355	AEEAQAQAAEEYHK [] []	13786468.140625	0.958160725415361	0.8828105124481006	0.0014955726178686	-142.9842709295149	-210.3803935098464	FALSE	Blank	0	TRUE	B01	0	Proteobacteria	G8	Thiohalocapsa
Run7_EXPA7_B01_1700ng	bin25_GEM2	57355	AEEAQAQAAEEYHK [] []	1552281.20703125	0.9846299817984662	1.0128161281668455	8.365086469287603e-4	-119.3091520737648	-94.09838091727384	FALSE	Blank	0	TRUE	B01	0	Proteobacteria	G8	Thiohalocapsa
Run7_EXPA7_B01_1700ng	bin25_GEM2	57355	AEEAQAQAAEEYHK [] []	16013319.9609375	1.0910630892637132	1.0434915092051504	1.522454694040348e-4	-24.111295626429772	-66.66114272984814	FALSE	Blank	0	TRUE	B01	0	Proteobacteria	G8	Thiohalocapsa
Run7_EXPA7_B01_1700ng	bin25_GEM2	57355	AEEAQAQAAEEYHK [] []	1474951.375	0.9567502669384448	0.9452161072510912	0.00151258725279906	-144.2458391276833	-154.56243425778283	FALSE	Blank	0	TRUE	B01	0	Proteobacteria	G8	Thiohalocapsa
Run7_EXPA7_B01_1700ng	bin25_GEM2	57355	AEEAQAQAAEEYHK [] []	1472897.8828125	1.113040674786267	1.1612333835564497	2.2161523856700785e-4	-4.453699588296112	38.651708875044434	FALSE	Blank	0	TRUE	B01	0	Proteobacteria	G8	Thiohalocapsa
Run7_EXPA7_B01_1700ng	bin25_GEM2	57355	AEEAQAQAAEEYHK [] []	15382077.4375	1.0147139128143186	1.0351076908136538	1.790506778667567e-4	-92.4009294875381	-74.15995168809297	FALSE	Blank	0	TRUE	B01	0	Proteobacteria	G8	Thiohalocapsa
Run7_EXPA7_B01_1700ng	bin25_GEM2	57355	AEEAQAQAAEEYHK [] []	1326108.4375	0.9418029453988236	0.9334509329845236	3.5703304991753504e-4	-157.6152972229068	-165.08565769436535	FALSE	Blank	0	TRUE	B01	0	Proteobacteria	G8	Thiohalocapsa
Run7_EXPA7_B01_1700ng	bin25_GEM2	57355	AEEAQAQAAEEYHK [] []	15394262.20703125	1.0714625058975675	0.9377154178528172	0.00212485478846705	-41.64280970144285	-161.27133874810883	FALSE	Blank	0	TRUE	B01	0	Proteobacteria	G8	Thiohalocapsa
Run7_EXPA7_B01_1700ng	bin25_GEM2	57355	AEEAQAQAAEEYHK [] []	1349445.1796875	1.0363748461714188	1.1292007975687848	0.00105181375590346	-73.02655929997381	10.00053448848104	FALSE	Blank	0	TRUE	B01	0	Proteobacteria	G8	Thiohalocapsa
Run7_EXPA7_B01_1700ng	bin25_GEM2	57355	AEEAQAQAAEEYHK [] []	14450017.703125	0.9881151949130954	0.862151848240594	0.00124213814617304	-116.19184369410318	-228.85829570077965	FALSE	Blank	0	TRUE	B01	0	Proteobacteria	G8	Thiohalocapsa
Run7_EXPA7_B01_1700ng	bin25_GEM2	57355	AEEAQAQAAEEYHK [] []	1238479.625	0.911820312174028	0.904418190221384	3.5210506316524226e-4	-184.43291517678617	-191.05365716051097	FALSE	Blank	0	TRUE	B01	0	Proteobacteria	G8	Thiohalocapsa
Run7_EXPA7_B01_1700ng	bin25_GEM2	57355	AEEAQAQAAEEYHK [] []	14314724.38671875	1.1343357379645669	1.0044529144566738	3.03221709759392e-4	14.593422268468714	-101.57876025768986	FALSE	Blank	0	TRUE	B01	0	Proteobacteria	G8	Thiohalocapsa
Run7_EXPA7_B01_1700ng	bin25_GEM2	57355	AEEAQAQAAEEYHK [] []	1209481.98828125	0.8966958030915257	0.9356145858888713	3.5301623773215107e-6	-197.96085661119932	-163.15040349108844	FALSE	Blank	0	TRUE	B01	0	Proteobacteria	G8	Thiohalocapsa
Run7_EXPA7_B01_1700ng	bin25_GEM2	57355	AEEAQAQAAEEYHK [] []	13654668.171875	1.1643065963263537	1.0739545894287938	1.2043896831874408e-4	41.400508332928744	-39.41379453961535	FALSE	Blank	0	TRUE	B01	0	Proteobacteria	G8	Thiohalocapsa
Run7_EXPA7_B01_1700ng	bin25_GEM2	57355	AEEAQAQAAEEYHK [] []	1049331.44921875	0.8983700945346711	0.9843320138134152	0.00101290729142206	-196.4633060815617	-119.57566607624328	FALSE	Blank	0	TRUE	B01	0	Proteobacteria	G8	Thiohalocapsa
Run7_EXPA7_B01_1700ng	bin25_GEM2	57355	AEEAQAQAAEEYHK [] []	12332561.9765625	1.1485754486388835	1.0424286815320822	2.205187326011706e-4	27.329966046144794	-67.61177659424078	FALSE	Blank	0	TRUE	B01	0	Proteobacteria	G8	Thiohalocapsa
Run7_EXPA7_B01_1700ng	bin25_GEM2	57355	AEEAQAQAAEEYHK [] []	1008736.4609375	0.975687151005741	0.9778729932206908	0.00167972949342876	-127.30796317976056	-125.35286200540796	FALSE	Blank	0	TRUE	B01	0	Proteobacteria	G8	Thiohalocapsa
Run7_EXPA7_B01_1700ng	bin25_GEM2	57355	AEEAQAQAAEEYHK [] []	11429195.7578125	1.212847036342685	0.904682243317188	0.00186157351195545	84.81694096949388	-190.81747793670112	FALSE	Blank	0	TRUE	B01	0	Proteobacteria	G8	Thiohalocapsa
Run7_EXPA7_B01_1700ng	bin25_GEM2	57355	AEEAQAQAAEEYHK [] []	917639.5859375	0.9805420097587664	1.0378638293730449	0.00176473238550595	-122.9655911711871	-71.69475557407812	FALSE	Blank	0	TRUE	B01	0	Proteobacteria	G8	Thiohalocapsa
Run7_EXPA7_B01_1700ng	bin25_GEM2	57355	AEEAQAQAAEEYHK [] []	979472.6953125	1.0170720836394265	1.0029832649285118	0.00115354740998846	-90.29169098991918	-102.89327120397174	FALSE	Blank	0	TRUE	B01	0	Proteobacteria	G8	Thiohalocapsa
Run7_EXPA7_B01_1700ng	bin25_GEM2	57355	AEEAQAQAAEEYHK [] []	11362870.40625	1.060987442291475	0.9625790650169462	0.00168132466803498	-51.012108646088514	-139.03233840452856	FALSE	Blank	0	TRUE	B01	0	Proteobacteria	G8	Thiohalocapsa
Run7_EXPA7_B01_1700ng	bin25_GEM2	57355	AEEAQAQAAEEYHK [] []	879014.18359375	0.9851080436875586	1.0974429845139613	8.129403267350815e-4	-118.88155517112232	-18.404872440576092	FALSE	Blank	0	TRUE	B01	0	Proteobacteria	G8	Thiohalocapsa
Run7_EXPA7_B01_1700ng	bin25_GEM2	57355	AEEAQAQAAEEYHK [] []	11317487.66015625	1.1288708315742566	1.101613509100956	7.242896545819172e-4	9.705400238174011	-14.674595176309758	FALSE	Blank	0	TRUE	B01	0	Proteobacteria	G8	Thiohalocapsa
Run7_EXPA7_B01_1700ng	bin25_GEM2	57355	AEEAQAQAAEEYHK [] []	990570.9609375	0.8262250544604718	0.8756398800958197	0.00240065769081133	-260.9925990049451	-216.7940823099403	FALSE	Blank	0	TRUE	B01	0	Proteobacteria	G8	Thiohalocapsa
Run7_EXPA7_B01_1700ng	bin25_GEM2	57355	AEEAQAQAAEEYHK [] []	11440766.931640623	1.2179649617177488	1.061725012256566	3.048947704333909e-4	89.39460986187875	-50.3523977597975	FALSE	Blank	0	TRUE	B01	0	Proteobacteria	G8	Thiohalocapsa
Run7_EXPA7_B01_1700ng	bin25_GEM2	57355	AEEAQAQAAEEYHK [] []	961333.96875	1.0012950605016775	1.0347651936399802	0.00109632687731192	-104.40326604023087	-74.46629430600105	FALSE	Blank	0	TRUE	B01	0	Proteobacteria	G8	Thiohalocapsa
Run7_EXPA7_B01_1700ng	bin25_GEM2	57355	AEEAQAQAAEEYHK [] []	11672673.6171875	1.1262843481499858	0.8870698360295246	0.00161835786211731	7.391950188737617	-206.57069101666735	FALSE	Blank	0	TRUE	B01	0	Proteobacteria	G8	Thiohalocapsa
Run7_EXPA7_B01_1700ng	bin25_GEM2	57355	AEEAQAQAAEEYHK [] []	1080799.5546875	1.0720761830929162	1.089067235287672	0.00109957091874562	-41.09391326367895	-25.896464027747477	FALSE	Blank	0	TRUE	B01	0	Proteobacteria	G8	Thiohalocapsa
Run7_EXPA7_B01_1700ng	bin25_GEM2	57355	AEEAQAQAAEEYHK [] []	11398625.4375	1.0230251361265064	1.0635845121166212	9.842515166100328e-5	-84.96705235458168	-48.68918971338054	FALSE	Blank	0	TRUE	B01	0	Proteobacteria	G8	Thiohalocapsa
Run7_EXPA7_B01_1700ng	bin25_GEM2	57355	AEEAQAQAAEEYHK [] []	1033674.69140625	0.8202998496191408	0.9016649295235596	2.8284366582632947e-4	-266.2923296370725	-193.5162792046824	FALSE	Blank	0	TRUE	B01	0	Proteobacteria	G8	Thiohalocapsa
Run7_EXPA7_B01_1700ng	bin25_GEM2	57355	AEEAQAQAAEEYHK [] []	11435675.8828125	0.9537136951627012	1.0013513491435857	1.2814521324790162e-4	-146.961865474031	-104.35291931842984	FALSE	Blank	0	TRUE	B01	0	Proteobacteria	G8	Thiohalocapsa
Run7_EXPA7_B01_1700ng	bin25_GEM2	57355	AEEAQAQAAEEYHK [] []	1137779.30078125	1.0402930806863762	1.2042557749452822	9.721011882156128e-4	-69.52193995957079	77.1325870246602	FALSE	Blank	0	TRUE	B01	0	Proteobacteria	G8	Thiohalocapsa
Run7_EXPA7_B01_1700ng	bin25_GEM2	57355	AEEAQAQAAEEYHK [] []	11683680.69140625	1.235863933982303	1.1277275088513652	1.7428460804274124e-4	105.40413765615295	8.682768511647287	FALSE	Blank	0	TRUE	B01	0	Proteobacteria	G8	Thiohalocapsa
Run7_EXPA7_B01_1700ng	bin25_GEM2	57355	AEEAQAQAAEEYHK [] []	999951.61328125	1.1604669961575436	1.076928797541404	0.0016350607774611	37.966222569874475	-36.75354864722525	FALSE	Blank	0	TRUE	B01	0	Proteobacteria	G8	Thiohalocapsa
Run7_EXPA7_B01_1700ng	bin25_GEM2	57355	AEEAQAQAAEEYHK [] []	964277.70703125	1.0444893500271806	1.1695319194957097	0.00141080413382282	-65.76863559935842	46.07423793468568	FALSE	Blank	0	TRUE	B01	0	Proteobacteria	G8	Thiohalocapsa
Run7_EXPA7_B01_1700ng	bin25_GEM2	57355	AEEAQAQAAEEYHK [] []	10719950.26953125	1.106428769445662	0.9289900045642652	0.00103007110063132	-10.367641504008596	-169.07568329342294	FALSE	Blank	0	TRUE	B01	0	Proteobacteria	G8	Thiohalocapsa
Run7_EXPA7_B01_1700ng	bin25_GEM2	57355	AEEAQAQAAEEYHK [] []	852848.98828125	0.9159178407972854	1.0147115997077771	6.834400853419353e-4	-180.76792830422795	-92.40299841881084	FALSE	Blank	0	TRUE	B01	0	Proteobacteria	G8	Thiohalocapsa
Run7_EXPA7_B01_1700ng	bin25_GEM2	57355	AEEAQAQAAEEYHK [] []	10640162.578125	0.9709124787110504	1.0283289763451096	4.1861570846019134e-4	-131.57861334227172	-80.2230940903259	FALSE	Blank	0	TRUE	B01	0	Proteobacteria	G8	Thiohalocapsa
Run7_EXPA7_B01_1700ng	bin25_GEM2	57355	AEEAQAQAAEEYHK [] []	955797.65625	0.9736648808529764	1.0675679533529836	1.1736399780915008e-5	-129.11675922344912	-45.12624697857937	FALSE	Blank	0	TRUE	B01	0	Proteobacteria	G8	Thiohalocapsa
Run7_EXPA7_B01_1700ng	bin25_GEM2	57355	AEEAQAQAAEEYHK [] []	10530867.5625	1.162197406105245	1.035311757980443	2.1260475611961833e-4	39.51396764393511	-73.97742618158232	FALSE	Blank	0	TRUE	B01	0	Proteobacteria	G8	Thiohalocapsa
Run7_EXPA7_B01_1700ng	bin25_GEM2	57355	AEEAQAQAAEEYHK [] []	1000587.65625	0.9591027578175222	1.058277109989696	3.4415189574810157e-4	-142.1416809918027	-53.43633388515323	FALSE	Blank	0	TRUE	B01	0	Proteobacteria	G8	Thiohalocapsa
Run7_EXPA7_B01_1700ng	bin25_GEM2	57355	AEEAQAQAAEEYHK [] []	10464733.4375	1.1487465562961556	1.0287556153678548	2.259939239476717e-4	27.48301130228681	-79.84149177306399	FALSE	Blank	0	TRUE	B01	0	Proteobacteria	G8	Thiohalocapsa
Run7_EXPA7_B01_1700ng	bin25_GEM2	57355	AEEAQAQAAEEYHK [] []	912081.96875	0.9898244770753276	1.0712037026992414	1.0351616815974796e-4	-114.6629961222957	-41.874293215446336	FALSE	Blank	0	TRUE	B01	0	Proteobacteria	G8	Thiohalocapsa
Run7_EXPA7_B01_1700ng	bin25_GEM2	57355	AEEAQAQAAEEYHK [] []	10384839.66015625	1.1875342491040497	1.0349090220915005	6.714366770279991e-4	62.17621250431793	-74.33764861851787	FALSE	Blank	0	TRUE	B01	0	Proteobacteria	G8	Thiohalocapsa
Run7_EXPA7_B01_1700ng	bin25_GEM2	57355	AEEAQAQAAEEYHK [] []	9980111.890625	1.0459292323340126	1.0937290375755395	2.7281117488645815e-4	-64.4807495983638	-21.726769131531377	FALSE	Blank	0	TRUE	B01	0	Proteobacteria	G8	Thiohalocapsa
Run7_EXPA7_B01_1700ng	bin25_GEM2	57355	AEEAQAQAAEEYHK [] []	931702.03515625	0.913758794542343	0.9037611215244544	0.00198854985992746	-182.69906214346383	-191.6413646227476	FALSE	Blank	0	TRUE	B01	0	Proteobacteria	G8	Thiohalocapsa
Run7_EXPA7_B01_1700ng	bin25_GEM2	57355	AEEAQAQAAEEYHK [] []	11055964.07421875	1.112752112571524	0.8933112616889641	0.00219355188583207	-4.711800708797287	-200.98812034759192	FALSE	Blank	0	TRUE	B01	0	Proteobacteria	G8	Thiohalocapsa
Run7_EXPA7_B01_1700ng	bin25_GEM2	57355	AEEAQAQAAEEYHK [] []	1064663.20703125	0.9408382775236414	0.9952126109042316	7.08096298765129e-4	-158.47813319648708	-109.84364241761756	FALSE	Blank	0	TRUE	B01	0	Proteobacteria	G8	Thiohalocapsa
Run7_EXPA7_B01_1700ng	bin25_GEM2	57355	AEEAQAQAAEEYHK [] []	1006242.15625	0.936967081161875	1.094995447179885	0.00167580501697206	-161.94067980725114	-20.594043773894175	FALSE	Blank	0	TRUE	B01	0	Proteobacteria	G8	Thiohalocapsa
Run7_EXPA7_B01_1700ng	bin25_GEM2	57355	AEEAQAQAAEEYHK [] []	11475104.92578125	1.1065100475043868	1.0037738363945994	1.2815958107217072e-4	-10.29494328865943	-102.18615374087835	FALSE	Blank	0	TRUE	B01	0	Proteobacteria	G8	Thiohalocapsa
Run7_EXPA7_B01_1700ng	bin25_GEM2	57355	AEEAQAQAAEEYHK [] []	1101954.4765625	0.8758810865391098	0.9494162020290776	0.00133045106471842	-216.57833800904237	-150.80570827972662	FALSE	Blank	0	TRUE	B01	0	Proteobacteria	G8	Thiohalocapsa
Run7_EXPA7_B01_1700ng	bin25_GEM2	57355	AEEAQAQAAEEYHK [] []	1023911.109375	0.9326733536780606	1.031432888604807	3.5645769644189473e-4	-165.78115447122354	-77.44683583045808	FALSE	Blank	0	TRUE	B01	0	Proteobacteria	G8	Thiohalocapsa
Run7_EXPA7_B01_1700ng	bin25_GEM2	57355	AEEAQAQAAEEYHK [] []	11316041.50390625	1.1656997332207706	1.103143825548215	3.493342932025705e-4	42.64658344287064	-13.305821409061114	FALSE	Blank	0	TRUE	B01	0	Proteobacteria	G8	Thiohalocapsa
Run7_EXPA7_B01_1700ng	bin25_GEM2	57355	AEEAQAQAAEEYHK [] []	988797.91015625	0.912731579464003	1.0346498320755275	3.210502533852605e-4	-183.61784273624392	-74.56947811707104	FALSE	Blank	0	TRUE	B01	0	Proteobacteria	G8	Thiohalocapsa
Run7_EXPA7_B01_1700ng	bin25_GEM2	57355	AEEAQAQAAEEYHK [] []	11675329.3359375	1.1200110489798585	1.0819754989202872	0.00116781026324355	1.780870628329323	-32.23958523075354	FALSE	Blank	0	TRUE	B01	0	Proteobacteria	G8	Thiohalocapsa
Run7_EXPA7_B01_1700ng	bin25_GEM2	57355	AEEAQAQAAEEYHK [] []	12021842.5625	1.0300447116637157	1.0989157040530984	4.627349609876048e-4	-78.68847456777183	-17.087615558644575	FALSE	Blank	0	TRUE	B01	0	Proteobacteria	G8	Thiohalocapsa
Run7_EXPA7_B01_1700ng	bin25_GEM2	57355	AEEAQAQAAEEYHK [] []	12477816.46875	0.9997819071608433	0.9919926475913668	7.256112083683453e-4	-105.75668846633612	-112.72370119372631	FALSE	Blank	0	TRUE	B01	0	Proteobacteria	G8	Thiohalocapsa
Run7_EXPA7_B01_1700ng	bin25_GEM2	57355	AEEAQAQAAEEYHK [] []	12593635.42578125	1.1381170582001636	1.077112830895265	3.0574381142257223e-4	17.97558022234891	-36.58894215193753	FALSE	Blank	0	TRUE	B01	0	Proteobacteria	G8	Thiohalocapsa
Run7_EXPA7_B01_1700ng	bin25_GEM2	57355	AEEAQAQAAEEYHK [] []	12840733.5078125	1.1290965196535243	1.102194486040788	1.9636902278952537e-4	9.907264318662625	-14.15494710218601	FALSE	Blank	0	TRUE	B01	0	Proteobacteria	G8	Thiohalocapsa
Run7_EXPA7_B01_1700ng	bin25_GEM2	57355	AEEAQAQAAEEYHK [] []	12503938.609375	1.0299877616667743	1.0766318311373235	8.453220626263372e-5	-78.73941283089869	-37.01916679724071	FALSE	Blank	0	TRUE	B01	0	Proteobacteria	G8	Thiohalocapsa
Run7_EXPA7_B01_1700ng	bin25_GEM2	57355	AEEAQAQAAEEYHK [] []	12510791.015625	1.1382685047353098	1.009385692539497	4.001467878107369e-4	18.111039816225865	-97.16669420983438	FALSE	Blank	0	TRUE	B01	0	Proteobacteria	G8	Thiohalocapsa
Run7_EXPA7_B01_1700ng	bin25_GEM2	57355	AEEAQAQAAEEYHK [] []	12316817.6875	1.0092027089581657	1.0740226057104991	3.993468310474696e-4	-97.33036174827868	-39.352958166647745	FALSE	Blank	0	TRUE	B01	0	Proteobacteria	G8	Thiohalocapsa
Run7_EXPA7_B01_1700ng	bin25_GEM2	57355	AEEAQAQAAEEYHK [] []	1460223.21875	1.150406246840228	1.156773591678247	0.00112709198339039	28.96750222737987	34.66269984282411	FALSE	Blank	0	TRUE	B01	0	Proteobacteria	G8	Thiohalocapsa
Run7_EXPA7_B01_1700ng	bin25_GEM2	57355	AEEAQAQAAEEYHK [] []	16608495.3203125	1.111911486690796	1.0422350493613686	5.646062497072163e-5	-5.463688761540686	-67.78496863974415	FALSE	Blank	0	TRUE	B01	0	Proteobacteria	G8	Thiohalocapsa
Run7_EXPA7_B01_1700ng	bin25_GEM2	57355	AEEAQAQAAEEYHK [] []	1610511.880859375	1.061203114960533	1.099011544190871	3.383022340422426e-4	-50.819202732904635	-17.001892460871137	FALSE	Blank	0	TRUE	B01	0	Proteobacteria	G8	Thiohalocapsa
Run7_EXPA7_B01_1700ng	bin25_GEM2	57355	AEEAQAQAAEEYHK [] []	16566780.873046877	1.1299758591688176	1.053966930046309	6.537812060118383e-4	10.69377933207294	-57.291524260448035	FALSE	Blank	0	TRUE	B01	0	Proteobacteria	G8	Thiohalocapsa
Run7_EXPA7_B01_1700ng	bin25_GEM2	57355	AEEAQAQAAEEYHK [] []	1369103.3125	0.9849518454915914	1.0704336183054863	2.5135763229849895e-6	-119.0212648328164	-42.56308625470784	FALSE	Blank	0	TRUE	B01	0	Proteobacteria	G8	Thiohalocapsa
Run7_EXPA7_B01_1700ng	bin25_GEM2	57355	AEEAQAQAAEEYHK [] []	16202551.08203125	1.107743236709034	1.027462270823483	7.519639401257076e-5	-9.191931531582377	-80.99830877488112	FALSE	Blank	0	TRUE	B01	0	Proteobacteria	G8	Thiohalocapsa
Run7_EXPA7_B01_1700ng	bin25_GEM2	57355	AEEAQAQAAEEYHK [] []	1510611.9296875	0.8021313456281052	0.950122547400971	0.00221385253949914	-282.5429369527163	-150.17392586805835	FALSE	Blank	0	TRUE	B01	0	Proteobacteria	G8	Thiohalocapsa
Run7_EXPA7_B01_1700ng	bin25_GEM2	57355	AEEAQAQAAEEYHK [] []	15778491.203125	1.0076615869244523	1.0170911256157629	3.301330061310573e-5	-98.7088004467932	-90.27465911541222	FALSE	Blank	0	TRUE	B01	0	Proteobacteria	G8	Thiohalocapsa
Run7_EXPA7_B01_1700ng	bin25_GEM2	57355	AEEAQAQAAEEYHK [] []	1328642.7109375	0.9500294273988684	1.086566500406153	0.00154999911365122	-150.25721597208386	-28.13321728933371	FALSE	Blank	0	TRUE	B01	0	Proteobacteria	G8	Thiohalocapsa
Run7_EXPA7_B01_1700ng	bin25_GEM2	57355	AEEAQAQAAEEYHK [] []	15048655.98828125	1.1264962593841232	1.0431159515574857	1.2967902421271707e-4	7.581491730156653	-66.9970559046258	FALSE	Blank	0	TRUE	B01	0	Proteobacteria	G8	Thiohalocapsa
Run7_EXPA7_B01_1700ng	bin25_GEM2	57355	AEEAQAQAAEEYHK [] []	1341904.5625	1.1228557239116062	1.1408202883039678	8.926405057750053e-4	4.325257071995825	20.39345298294726	FALSE	Blank	0	TRUE	B01	0	Proteobacteria	G8	Thiohalocapsa
Run7_EXPA7_B01_1700ng	bin25_GEM2	57355	AEEAQAQAAEEYHK [] []	15042666.94921875	1.049138024547381	0.9907792935570056	3.765434378654411e-4	-61.61068268241554	-113.80897161318316	FALSE	Blank	0	TRUE	B01	0	Proteobacteria	G8	Thiohalocapsa
Run7_EXPA7_B01_1700ng	bin25_GEM2	57355	AEEAQAQAAEEYHK [] []	851141.66796875	0.9310734264728469	0.894821046251771	0.00242034574772925	-167.21219077219664	-199.63771108585527	FALSE	Blank	0	TRUE	B01	0	Proteobacteria	G8	Thiohalocapsa
Run7_EXPA7_B01_1700ng	bin25_GEM2	57355	AEEAQAQAAEEYHK [] []	883126.10546875	0.9884876575714896	1.1658911253897084	0.00173691177745932	-115.85869879652168	42.817771944809515	FALSE	Blank	0	TRUE	B01	0	Proteobacteria	G8	Thiohalocapsa
Run7_EXPA7_B01_1700ng	bin25_GEM2	57355	AEEAQAQAAEEYHK [] []	9953376.34375	0.9733917401421992	1.0403178554983077	2.1424232325820223e-4	-129.36106675889314	-69.499780416869	FALSE	Blank	0	TRUE	B01	0	Proteobacteria	G8	Thiohalocapsa
Run7_EXPA7_B01_1700ng	bin25_GEM2	57355	AEEAQAQAAEEYHK [] []	895244.0625	0.7860661956591944	0.9590459959808052	0.00193145942144479	-296.9122236997433	-142.1924509572031	FALSE	Blank	0	TRUE	B01	0	Proteobacteria	G8	Thiohalocapsa
Run7_EXPA7_B01_1700ng	bin25_GEM2	57355	AEEAQAQAAEEYHK [] []	9476749.71875	1.065898437735967	1.065117772005509	5.468920665865906e-5	-46.61952582602069	-47.31778321896374	FALSE	Blank	0	TRUE	B01	0	Proteobacteria	G8	Thiohalocapsa
Run7_EXPA7_B01_1700ng	bin25_GEM2	57355	AEEAQAQAAEEYHK [] []	857821.595703125	1.0594917415859284	0.96684540934605	3.1615903703125295e-4	-52.34992076532308	-135.21635628515327	FALSE	Blank	0	TRUE	B01	0	Proteobacteria	G8	Thiohalocapsa
Run7_EXPA7_B01_1700ng	bin25_GEM2	57355	AEEAQAQAAEEYHK [] []	8955482.171875	0.9747678864504956	0.9887160159909396	7.743655600901764e-5	-128.13018868131277	-115.65444626128064	FALSE	Blank	0	TRUE	B01	0	Proteobacteria	G8	Thiohalocapsa
Run7_EXPA7_B01_1700ng	bin25_GEM2	57355	AEEAQAQAAEEYHK [] []	780436.71875	0.9261868626603078	0.9790879711162196	2.6760417249872825e-4	-171.58292100290717	-124.2661391421954	FALSE	Blank	0	TRUE	B01	0	Proteobacteria	G8	Thiohalocapsa
Run7_EXPA7_B01_1700ng	bin25_GEM2	57355	AEEAQAQAAEEYHK [] []	9287069.73828125	1.1679674151545882	0.9295030060721589	8.155711066687619e-4	44.674885202962365	-168.6168350546674	FALSE	Blank	0	TRUE	B01	0	Proteobacteria	G8	Thiohalocapsa
Run7_EXPA7_B01_1700ng	bin25_GEM2	57355	AEEAQAQAAEEYHK [] []	8536670.625	0.9301916984816198	0.956193891255394	5.546051176870126e-4	-168.00084213015708	-144.74348289349325	FALSE	Blank	0	TRUE	B01	0	Proteobacteria	G8	Thiohalocapsa
Run7_EXPA7_B01_1700ng	bin25_GEM2	57355	AEEAQAQAAEEYHK [] []	8758763.109375	0.9674967772902424	0.9821660877822084	5.705004256153449e-5	-134.63374779497195	-121.51295345143065	FALSE	Blank	0	TRUE	B01	0	Proteobacteria	G8	Thiohalocapsa
Run7_EXPA7_B01_1700ng	bin25_GEM2	57355	AEEAQAQAAEEYHK [] []	8904127.828125	1.0169877720805165	1.0321648459298962	3.1048308471484654e-4	-90.3671024842665	-76.79214510480969	FALSE	Blank	0	TRUE	B01	0	Proteobacteria	G8	Thiohalocapsa
Run7_EXPA7_B01_1700ng	bin25_GEM2	57355	AEEAQAQAAEEYHK [] []	8417706.57421875	1.032760711036086	1.0037453923529394	3.339799609909742e-5	-76.25918048325563	-102.21159518348232	FALSE	Blank	0	TRUE	B01	0	Proteobacteria	G8	Thiohalocapsa
Run7_EXPA7_B01_1700ng	bin25_GEM2	57355	AEEAQAQAAEEYHK [] []	8450727.78515625	1.1276902141213512	1.0455037500729132	1.5970786181752672e-4	8.649410673671198	-64.86131726361077	FALSE	Blank	0	TRUE	B01	0	Proteobacteria	G8	Thiohalocapsa
Run7_EXPA7_B01_1700ng	bin25_GEM2	57355	AEEAQAQAAEEYHK [] []	8642924.39453125	0.996400534827104	1.0439824003230602	0.00114946214680512	-108.78111766593857	-66.22207087253817	FALSE	Blank	0	TRUE	B01	0	Proteobacteria	G8	Thiohalocapsa
Run7_EXPA7_B01_1700ng	bin25_GEM2	57355	AEEAQAQAAEEYHK [] []	8400317.6484375	1.0274486261783753	1.082208795320451	1.044239466208906e-4	-81.01051306917628	-32.03091597603236	FALSE	Blank	0	TRUE	B01	0	Proteobacteria	G8	Thiohalocapsa
Run7_EXPA7_B01_1700ng	bin25_GEM2	57355	AEEAQAQAAEEYHK [] []	8944841.703125	1.0444316201603454	1.1021663420786585	1.199163388974217e-4	-65.82027140805158	-14.180120142140318	FALSE	Blank	0	TRUE	B01	0	Proteobacteria	G8	Thiohalocapsa
Run7_EXPA7_B01_1700ng	bin25_GEM2	57355	AEEAQAQAAEEYHK [] []	8532279.91796875	1.0343742131208564	0.9882671427902032	3.6074761339086915e-5	-74.81600228897433	-116.05593568073324	FALSE	Blank	0	TRUE	B01	0	Proteobacteria	G8	Thiohalocapsa
Run7_EXPA7_B01_1700ng	bin25_GEM2	57355	AEEAQAQAAEEYHK [] []	8886327.734375	1.0731018076681431	1.0273026579398914	1.186588626807316e-4	-40.17655527793007	-81.14107266424963	FALSE	Blank	0	TRUE	B01	0	Proteobacteria	G8	Thiohalocapsa
Run7_EXPA7_B01_1700ng	bin25_GEM2	57355	AEEAQAQAAEEYHK [] []	9621938.421875	0.9850369612454972	1.031941228737119	1.318048760393549e-4	-118.94513403559814	-76.99215690493611	FALSE	Blank	0	TRUE	B01	0	Proteobacteria	G8	Thiohalocapsa
Run7_EXPA7_B01_1700ng	bin25_GEM2	57355	AEEAQAQAAEEYHK [] []	9712346.28125	1.0337922201885543	1.0360212405646667	7.621119996648398e-5	-75.33655910575932	-73.34283772679284	FALSE	Blank	0	TRUE	B01	0	Proteobacteria	G8	Thiohalocapsa
Run7_EXPA7_B01_1700ng	bin25_GEM2	57355	AEEAQAQAAEEYHK [] []	10090621.9921875	0.9430393386574948	0.9904452439266934	8.592496365502945e-4	-156.50941963693222	-114.10775842407396	FALSE	Blank	0	TRUE	B01	0	Proteobacteria	G8	Thiohalocapsa
Run7_EXPA7_B01_1700ng	bin25_GEM2	57355	AEEAQAQAAEEYHK [] []	10268389.4921875	1.0345612210426156	1.0853835175877218	1.2908100042566262e-4	-74.64873522598869	-29.19132252755097	FALSE	Blank	0	TRUE	B01	0	Proteobacteria	G8	Thiohalocapsa
Run7_EXPA7_B01_1700ng	bin25_GEM2	57355	AEEAQAQAAEEYHK [] []	10037739.953125	1.0399238891477265	1.0751711684217955	9.205477092065832e-5	-69.8521590421004	-38.32563959336943	FALSE	Blank	0	TRUE	B01	0	Proteobacteria	G8	Thiohalocapsa
Run7_EXPA7_B01_1700ng	bin25_GEM2	57355	AEEAQAQAAEEYHK [] []	10200972.55859375	0.9760712843465356	0.9988494176810232	4.596529444489818e-4	-126.96437957589444	-106.59074284802882	FALSE	Blank	0	TRUE	B01	0	Proteobacteria	G8	Thiohalocapsa
Run7_EXPA7_B01_1700ng	bin25_GEM2	57355	AEEAQAQAAEEYHK [] []	10206872.81640625	1.0699463139316472	0.9314731376072176	5.819162758389181e-4	-42.99894999045406	-166.8546737918466	FALSE	Blank	0	TRUE	B01	0	Proteobacteria	G8	Thiohalocapsa
Run7_EXPA7_B01_1700ng	bin25_GEM2	57355	AEEAQAQAAEEYHK [] []	9905586.771484377	1.1806236293435295	1.1058992257938902	8.13128722342868e-4	55.99508894613492	-10.841285671172042	FALSE	Blank	0	TRUE	B01	0	Proteobacteria	G8	Thiohalocapsa
Run7_EXPA7_B01_1700ng	bin25_GEM2	57355	AEEAQAQAAEEYHK [] []	9441295.375	1.049221198910059	1.0673309805297224	4.9903065053134334e-5	-61.536288340026225	-45.338204567228146	FALSE	Blank	0	TRUE	B01	0	Proteobacteria	G8	Thiohalocapsa
Run7_EXPA7_B01_1700ng	bin25_GEM2	57355	AEEAQAQAAEEYHK [] []	9163339.3828125	0.9919744526575706	1.0308793965922718	1.7475180457951576e-4	-112.739975440874	-77.94190033067727	FALSE	Blank	0	TRUE	B01	0	Proteobacteria	G8	Thiohalocapsa
Run7_EXPA7_B01_1700ng	bin25_GEM2	57355	AEEAQAQAAEEYHK [] []	9229344.203125	0.976709098779618	1.0332687218662922	2.8516588543943747e-4	-126.39389386626254	-75.8047960981767	FALSE	Blank	0	TRUE	B01	0	Proteobacteria	G8	Thiohalocapsa
Run7_EXPA7_B01_1700ng	bin25_GEM2	57355	AEEAQAQAAEEYHK [] []	8755250.609375	1.0038406983518604	1.041195671963374	7.536134586780133e-4	-102.12634983999914	-68.71462767803904	FALSE	Blank	0	TRUE	B01	0	Proteobacteria	G8	Thiohalocapsa
Run7_EXPA7_B01_1700ng	bin25_GEM2	57355	AEEAQAQAAEEYHK [] []	8834867.140625	1.1668313840964946	1.0420107508900565	1.4985268477243089e-4	43.658775421300255	-67.98558980154112	FALSE	Blank	0	TRUE	B01	0	Proteobacteria	G8	Thiohalocapsa
Run7_EXPA7_B01_1700ng	bin25_GEM2	57355	AEEAQAQAAEEYHK [] []	7963312.5859375	1.0291522086023857	1.1077315149172688	8.382927360356673e-4	-79.48676356200257	-9.202415952044628	FALSE	Blank	0	TRUE	B01	0	Proteobacteria	G8	Thiohalocapsa
Run7_EXPA7_B01_1700ng	bin25_GEM2	57355	AEEAQAQAAEEYHK [] []	7564711.03125	1.053879591001484	1.1202375305890828	5.359948270439946e-4	-57.369643654399006	1.983444472468676	FALSE	Blank	0	TRUE	B01	0	Proteobacteria	G8	Thiohalocapsa
Run7_EXPA7_B01_1700ng	bin25_GEM2	57355	AEEAQAQAAEEYHK [] []	7222959.5703125	0.9785254316118585	1.0029820715291202	5.569913680310377e-5	-124.76929606636612	-102.89433862619268	FALSE	Blank	0	TRUE	B01	0	Proteobacteria	G8	Thiohalocapsa
Run7_EXPA7_B01_1700ng	bin25_GEM2	57355	AEEAQAQAAEEYHK [] []	7021188.96875	1.02410187490756	1.0302356250127698	2.172836075447441e-5	-84.00397586126896	-78.51771434071486	FALSE	Blank	0	TRUE	B01	0	Proteobacteria	G8	Thiohalocapsa
Run7_EXPA7_B01_1700ng	bin25_GEM2	57355	AEEAQAQAAEEYHK [] []	6985527.78125	0.9412590057977198	0.971076745424124	8.616767811813267e-5	-158.10181767969976	-131.4316868891907	FALSE	Blank	0	TRUE	B01	0	Proteobacteria	G8	Thiohalocapsa
Run7_EXPA7_B01_1700ng	bin25_GEM2	57355	AEEAQAQAAEEYHK [] []	7241086.546875	0.9337553264073016	0.9758374610512002	4.2935429084373176e-4	-164.81339653376182	-127.17352010588068	FALSE	Blank	0	TRUE	B01	0	Proteobacteria	G8	Thiohalocapsa
Run7_EXPA7_B01_1700ng	bin25_GEM2	57355	AEEAQAQAAEEYHK [] []	6597040.84375	0.9893658106283856	1.0196994308833476	2.80536752537492e-4	-115.07324499704042	-87.94169077174685	FALSE	Blank	0	TRUE	B01	0	Proteobacteria	G8	Thiohalocapsa
Run7_EXPA7_B01_1700ng	bin25_GEM2	57355	AEEAQAQAAEEYHK [] []	6972505.51953125	0.9048494271353282	0.941913698905694	5.802296874932015e-5	-190.66794231288387	-157.51623503540523	FALSE	Blank	0	TRUE	B01	0	Proteobacteria	G8	Thiohalocapsa
Run7_EXPA7_B01_1700ng	bin25_GEM2	57355	AEEAQAQAAEEYHK [] []	7241462.060546875	1.0667696836191314	1.0036127232509988	3.043196911427493e-4	-45.8402500678372	-102.330259520382	FALSE	Blank	0	TRUE	B01	0	Proteobacteria	G8	Thiohalocapsa
Run7_EXPA7_B01_1700ng	bin25_GEM2	57355	AEEAQAQAAEEYHK [] []	7240974.755859375	0.9904855501726492	1.001941354530611	3.657470611861894e-4	-114.07170697065104	-103.8251958546048	FALSE	Blank	0	TRUE	B01	0	Proteobacteria	G8	Thiohalocapsa
Run7_EXPA7_B01_1700ng	bin25_GEM2	57355	AEEAQAQAAEEYHK [] []	6775967.375	0.9368028657816164	0.979271745854378	2.549153179789432e-4	-162.08756034629212	-124.10176396271876	FALSE	Blank	0	TRUE	B01	0	Proteobacteria	G8	Thiohalocapsa
Run7_EXPA7_B01_1700ng	bin25_GEM2	57355	AEEAQAQAAEEYHK [] []	955481.796875	1.06844366625166	0.9812389218089655	3.3211095653092396e-4	-44.342975750268245	-122.34224628451308	FALSE	Blank	0	TRUE	B01	0	Proteobacteria	G8	Thiohalocapsa
Run7_EXPA7_B01_1700ng	bin25_GEM2	57355	AEEAQAQAAEEYHK [] []	10695292.84375	1.0179043316523009	1.031512625980992	0.00139311555181029	-89.54729642374481	-77.37551566070711	FALSE	Blank	0	TRUE	B01	0	Proteobacteria	G8	Thiohalocapsa
Run7_EXPA7_B01_1700ng	bin25_GEM2	57355	AEEAQAQAAEEYHK [] []	1014854.578125	1.0213852010188271	1.0416561086241078	2.6524159498554634e-4	-86.43387325910845	-68.3027954561346	FALSE	Blank	0	TRUE	B01	0	Proteobacteria	G8	Thiohalocapsa
Run7_EXPA7_B01_1700ng	bin25_GEM2	57355	AEEAQAQAAEEYHK [] []	11518527.2109375	1.184160578737461	1.1469683721354729	3.3680355251348564e-4	59.15867223975325	25.892535138459127	FALSE	Blank	0	TRUE	B01	0	Proteobacteria	G8	Thiohalocapsa
Run7_EXPA7_B01_1700ng	bin25_GEM2	57355	AEEAQAQAAEEYHK [] []	1170145.1484375	0.9169569523064488	1.0229788311674144	0.00173536354613662	-179.83850708710892	-85.0084692872769	FALSE	Blank	0	TRUE	B01	0	Proteobacteria	G8	Thiohalocapsa
Run7_EXPA7_B01_1700ng	bin25_GEM2	57355	AEEAQAQAAEEYHK [] []	11693544.6484375	1.0092861724832458	1.042729721948815	1.292464276655414e-4	-97.25570876793832	-67.34251449093964	FALSE	Blank	0	TRUE	B01	0	Proteobacteria	G8	Thiohalocapsa
Run7_EXPA7_B01_1700ng	bin25_GEM2	57355	AEEAQAQAAEEYHK [] []	1191543.671875	0.9068657032123786	0.9573138883010424	0.0015498148397573	-188.8645076005796	-143.74171454798213	FALSE	Blank	0	TRUE	B01	0	Proteobacteria	G8	Thiohalocapsa
Run7_EXPA7_B01_1700ng	bin25_GEM2	57355	AEEAQAQAAEEYHK [] []	6323589.7734375	1.0094026749640983	1.054747699661939	7.743450872088171e-4	-97.15150447744936	-56.59317394861995	FALSE	Blank	0	TRUE	B01	0	Proteobacteria	G8	Thiohalocapsa
Run7_EXPA7_B01_1700ng	bin25_GEM2	57355	AEEAQAQAAEEYHK [] []	6031882.46875	0.8957351343957574	1.0213741238931415	4.539154022709102e-4	-198.82011556521485	-86.44378106548578	FALSE	Blank	0	TRUE	B01	0	Proteobacteria	G8	Thiohalocapsa
Run7_EXPA7_B01_1700ng	bin25_GEM2	57355	AEEAQAQAAEEYHK [] []	6622766.3828125	1.0803006609794354	1.0819160654460258	1.7235947527645488e-4	-33.73762456891561	-32.29274481131694	FALSE	Blank	0	TRUE	B01	0	Proteobacteria	G8	Thiohalocapsa
Run7_EXPA7_B01_1700ng	bin25_GEM2	57355	AEEAQAQAAEEYHK [] []	6197834.75	0.9530597661957068	0.9930354270800864	0.00170994465254516	-147.5467646413039	-111.79099919490707	FALSE	Blank	0	TRUE	B01	0	Proteobacteria	G8	Thiohalocapsa
Run7_EXPA7_B01_1700ng	bin25_GEM2	57355	AEEAQAQAAEEYHK [] []	6175518.078125	1.0069774897220354	0.8428717349649497	0.00107935692571033	-99.3206832417496	-246.1031690265204	FALSE	Blank	0	TRUE	B01	0	Proteobacteria	G8	Thiohalocapsa
Run7_EXPA7_B01_1700ng	bin25_GEM2	57355	AEEAQAQAAEEYHK [] []	6327621.4765625	1.0067955427286823	0.9205470925283096	0.00115496296635551	-99.48342361611928	-176.62734787541257	FALSE	Blank	0	TRUE	B01	0	Proteobacteria	G8	Thiohalocapsa
Run7_EXPA7_B01_1700ng	bin25_GEM2	57355	AEEAQAQAAEEYHK [] []	6490088.265625	1.0852010152348757	1.08917012624293	5.8206445354918625e-5	-29.35455963676736	-25.8044344081898	FALSE	Blank	0	TRUE	B01	0	Proteobacteria	G8	Thiohalocapsa
Run7_EXPA7_B01_1700ng	bin25_GEM2	57355	AEEAQAQAAEEYHK [] []	6363748.19140625	1.1156640251609151	1.06854041664453	5.328174657372065e-4	-2.1072743234096247	-44.25643848539795	FALSE	Blank	0	TRUE	B01	0	Proteobacteria	G8	Thiohalocapsa
Run7_EXPA7_B01_1700ng	bin25_GEM2	57355	AEEAQAQAAEEYHK [] []	6650664.3046875	1.0206846898200581	1.0738805846318054	2.619070619754617e-4	-87.06043736240643	-39.47998727050439	FALSE	Blank	0	TRUE	B01	0	Proteobacteria	G8	Thiohalocapsa
Run7_EXPA7_B01_1700ng	bin25_GEM2	57355	AEEAQAQAAEEYHK [] []	6394044.68359375	0.90327191231098	0.9833719430334734	4.899537430256848e-4	-192.07893212017535	-120.43439023139425	FALSE	Blank	0	TRUE	B01	0	Proteobacteria	G8	Thiohalocapsa
Run7_EXPA7_B01_1700ng	bin25_GEM2	57355	AEEAQAQAAEEYHK [] []	5974932.75	0.9591450436292068	1.0597942803001943	1.949046029950385e-4	-142.10385893881195	-52.07931852720038	FALSE	Blank	0	TRUE	B01	0	Proteobacteria	G8	Thiohalocapsa
Run7_EXPA7_B01_1700ng	bin25_GEM2	57355	AEEAQAQAAEEYHK [] []	6363328.03125	0.8308659795769403	0.9090716759902778	0.00235167351090176	-256.84157745213867	-186.89140087807075	FALSE	Blank	0	TRUE	B01	0	Proteobacteria	G8	Thiohalocapsa
Run7_EXPA7_B01_1700ng	bin25_GEM2	57355	AEEAQAQAAEEYHK [] []	6491958.76171875	0.9715961676868402	1.0221623240633635	4.541348220267751e-4	-130.9670956808795	-85.73878458042982	FALSE	Blank	0	TRUE	B01	0	Proteobacteria	G8	Thiohalocapsa
Run7_EXPA7_B01_1700ng	bin25_GEM2	57355	AEEAQAQAAEEYHK [] []	6715617.015625	1.0858309249554738	1.120913927893316	3.464424791290062e-4	-28.791144205381425	2.5884401829505688	FALSE	Blank	0	TRUE	B01	0	Proteobacteria	G8	Thiohalocapsa
Run7_EXPA7_B01_1700ng	bin25_GEM2	57355	AEEAQAQAAEEYHK [] []	6590509.72265625	1.2439013582480685	1.1125947911464782	4.3797417271421385e-4	112.59311841299623	-4.852515029691307	FALSE	Blank	0	TRUE	B01	0	Proteobacteria	G8	Thiohalocapsa
Run7_EXPA7_B01_1700ng	bin25_GEM2	57355	AEEAQAQAAEEYHK [] []	6532520.3984375	0.9435304852374656	1.0044363574271649	2.7509158699142236e-4	-156.0701192845496	-101.593569500377	FALSE	Blank	0	TRUE	B01	0	Proteobacteria	G8	Thiohalocapsa
Run7_EXPA7_B01_1700ng	bin25_GEM2	57355	AEEAQAQAAEEYHK [] []	6416812.9296875	0.9718758589929803	1.036196859814805	7.843531791886316e-4	-130.7169290415169	-73.18575712882635	FALSE	Blank	0	TRUE	B01	0	Proteobacteria	G8	Thiohalocapsa
Run7_EXPA7_B01_1700ng	bin25_GEM2	57355	AEEAQAQAAEEYHK [] []	6255202.21875	0.9428495478954326	0.9871504336620333	2.0789224633058993e-4	-156.67917577909617	-117.05476318665453	FALSE	Blank	0	TRUE	B01	0	Proteobacteria	G8	Thiohalocapsa
Run7_EXPA7_B01_1700ng	bin25_GEM2	57355	AEEAQAQAAEEYHK [] []	6010967.75	0.973736914099172	1.102619518510369	8.786130484121912e-4	-129.05232992326154	-13.77478174773672	FALSE	Blank	0	TRUE	B01	0	Proteobacteria	G8	Thiohalocapsa
Run7_EXPA7_B01_1700ng	bin25_GEM2	57355	AEEAQAQAAEEYHK [] []	5971240.0390625	0.9977219003557538	0.9749433546286438	0.0015309012102348	-107.59923762027744	-127.97324320793292	FALSE	Blank	0	TRUE	B01	0	Proteobacteria	G8	Thiohalocapsa
Run7_EXPA7_B01_1700ng	bin25_GEM2	57355	AEEAQAQAAEEYHK [] []	5773564.34375	0.9484511869680162	1.0193572932697914	2.8996007843909433e-5	-151.66885478968294	-88.24771178528523	FALSE	Blank	0	TRUE	B01	0	Proteobacteria	G8	Thiohalocapsa
Run7_EXPA7_B01_1700ng	bin25_GEM2	57355	AEEAQAQAAEEYHK [] []	5616100.234375	1.002642109560673	1.0275256475442889	4.022605932232255e-4	-103.19841365923988	-80.9416222032584	FALSE	Blank	0	TRUE	B01	0	Proteobacteria	G8	Thiohalocapsa
Run7_EXPA7_B01_1700ng	bin25_GEM2	57355	AEEAQAQAAEEYHK [] []	5590924.77734375	0.9647235201151864	0.941133715631343	6.77987962388266e-5	-137.11425545588708	-158.2138820134119	FALSE	Blank	0	TRUE	B01	0	Proteobacteria	G8	Thiohalocapsa
Run7_EXPA7_B01_1700ng	bin25_GEM2	57355	AEEAQAQAAEEYHK [] []	5391060.359375	0.9960943129329524	1.0080591292619951	0.00121016126457924	-109.05501428151932	-98.35322332156947	FALSE	Blank	0	TRUE	B01	0	Proteobacteria	G8	Thiohalocapsa
Run7_EXPA7_B01_1700ng	bin25_GEM2	57355	AEEAQAQAAEEYHK [] []	5014062.875	0.8457670643325305	0.909674016964316	3.363864740182354e-4	-243.51347531121937	-186.3526439917555	FALSE	Blank	0	TRUE	B01	0	Proteobacteria	G8	Thiohalocapsa
Run7_EXPA7_B01_1700ng	bin25_GEM2	57355	AEEAQAQAAEEYHK [] []	5331738.60546875	0.9603357818263584	0.9996384614298128	0.00244445559050393	-141.03881699219946	-105.88499183392386	FALSE	Blank	0	TRUE	B01	0	Proteobacteria	G8	Thiohalocapsa
Run7_EXPA7_B01_1700ng	bin25_GEM2	57355	AEEAQAQAAEEYHK [] []	5104941.1484375	0.9895582605200344	1.0233898999407145	2.2686921065352697e-4	-114.90111042731088	-84.64079359873821	FALSE	Blank	0	TRUE	B01	0	Proteobacteria	G8	Thiohalocapsa
Run7_EXPA7_B01_1700ng	bin25_GEM2	57355	AEEAQAQAAEEYHK [] []	4956123.09765625	1.003097102538676	0.9732635493615062	8.012186797624861e-4	-102.79145047610992	-129.4757255133815	FALSE	Blank	0	TRUE	B01	0	Proteobacteria	G8	Thiohalocapsa
Run7_EXPA7_B01_1700ng	bin25_GEM2	57355	AEEAQAQAAEEYHK [] []	5333100.265625	0.925174400232424	1.0002979164470918	6.74090641919381e-4	-172.4885062588809	-105.29514995517486	FALSE	Blank	0	TRUE	B01	0	Proteobacteria	G8	Thiohalocapsa
Run7_EXPA7_B01_1700ng	bin25_GEM2	57355	AEEAQAQAAEEYHK [] []	5474890.44140625	0.98776557078022	1.0624240780363812	6.461951794861087e-4	-116.50456093786931	-49.72712649469035	FALSE	Blank	0	TRUE	B01	0	Proteobacteria	G8	Thiohalocapsa
Run7_EXPA7_B01_1700ng	bin25_GEM2	57355	AEEAQAQAAEEYHK [] []	5469132.359375	0.9854231411724595	1.040930440135422	1.3117704697893865e-4	-118.59971988651095	-68.95186120512464	FALSE	Blank	0	TRUE	B01	0	Proteobacteria	G8	Thiohalocapsa
Run7_EXPA7_B01_1700ng	bin25_GEM2	57355	AEEAQAQAAEEYHK [] []	5365668.21875	0.8639254954833968	0.919237291226008	3.3481481537174854e-4	-227.2718775304402	-177.7988844331677	FALSE	Blank	0	TRUE	B01	0	Proteobacteria	G8	Thiohalocapsa
Run7_EXPA7_B01_1700ng	bin25_GEM2	57355	AEEAQAQAAEEYHK [] []	5031369.8515625	1.013477182825942	1.0508312637531556	2.564163463068753e-4	-93.50710825748554	-60.09618454662669	FALSE	Blank	0	TRUE	B01	0	Proteobacteria	G8	Thiohalocapsa
Run7_EXPA7_B01_1700ng	bin25_GEM2	57355	AEEAQAQAAEEYHK [] []	5013786.296875	1.0136144863453596	0.9978006661905364	2.0581601131567165e-4	-93.38429871971556	-107.52878643444652	FALSE	Blank	0	TRUE	B01	0	Proteobacteria	G8	Thiohalocapsa
Run7_EXPA7_B01_1700ng	bin25_GEM2	57355	AEEAQAQAAEEYHK [] []	4798479.44140625	0.9073062753209636	0.8630350757893979	4.951356984031494e-4	-188.4704429965609	-228.06830308096616	FALSE	Blank	0	TRUE	B01	0	Proteobacteria	G8	Thiohalocapsa
Run7_EXPA7_B01_1700ng	bin25_GEM2	57355	AEEAQAQAAEEYHK [] []	4813950.48828125	1.0364051945257229	1.032681570019258	5.524371894818506e-4	-72.99941456704961	-76.32996724630836	FALSE	Blank	0	TRUE	B01	0	Proteobacteria	G8	Thiohalocapsa
Run7_EXPA7_B01_1700ng	bin25_GEM2	57355	AEEAQAQAAEEYHK [] []	4692056.34375	0.8728493430396908	0.8948367780920188	0.0021035380122068	-219.2900457597258	-199.6236399241159	FALSE	Blank	0	TRUE	B01	0	Proteobacteria	G8	Thiohalocapsa
Run7_EXPA7_B01_1700ng	bin25_GEM2	57355	AEEAQAQAAEEYHK [] []	6690735.390625	0.9798169549514204	0.9971035311530932	2.381783582226411e-4	-123.61410802003223	-108.15233076947028	FALSE	Blank	0	TRUE	B01	0	Proteobacteria	G8	Thiohalocapsa
Run7_EXPA7_B01_1700ng	bin25_GEM2	57355	AEEAQAQAAEEYHK [] []	4431368.28125	0.9845499838764376	1.106440535005126	6.077644098153728e-4	-119.38070528571863	-10.357117936036664	FALSE	Blank	0	TRUE	B01	0	Proteobacteria	G8	Thiohalocapsa
Run7_EXPA7_B01_1700ng	bin25_GEM2	57355	AEEAQAQAAEEYHK [] []	5076765.984375	0.9734035144600404	0.9446576741996512	9.487409665521344e-4	-129.3505353570925	-155.06191821284642	FALSE	Blank	0	TRUE	B01	0	Proteobacteria	G8	Thiohalocapsa
Run7_EXPA7_B01_1700ng	bin25_GEM2	57355	AEEAQAQAAEEYHK [] []	4830203.2578125	0.9948327990659992	0.9950397227100632	2.0547563161427487e-4	-110.1833607037238	-109.9982802543008	FALSE	Blank	0	TRUE	B01	0	Proteobacteria	G8	Thiohalocapsa
Run7_EXPA7_B01_1700ng	bin25_GEM2	57355	AEEAQAQAAEEYHK [] []	4614971.015625	0.8887407129989509	1.0152029129514464	4.0784526110961006e-4	-205.076194523379	-91.96354899601944	FALSE	Blank	0	TRUE	B01	0	Proteobacteria	G8	Thiohalocapsa
Run7_EXPA7_B01_1700ng	bin25_GEM2	57355	AEEAQAQAAEEYHK [] []	4441894.6640625	1.0393017571743943	1.0788798633023498	6.426256215386842e-5	-70.40861775780482	-35.00844054455632	FALSE	Blank	0	TRUE	B01	0	Proteobacteria	G8	Thiohalocapsa
Run7_EXPA7_B01_1700ng	bin25_GEM2	57355	AEEAQAQAAEEYHK [] []	4891752.6796875	1.062868402029051	1.120198653426928	0.00103303094291607	-49.329706061540854	1.9486712464487077	FALSE	Blank	0	TRUE	B01	0	Proteobacteria	G8	Thiohalocapsa
Run7_EXPA7_B01_1700ng	bin25_GEM2	57355	AEEAQAQAAEEYHK [] []	4549423.4765625	1.042573393365794	1.0828193666358736	7.583419594019225e-4	-67.48234077581927	-31.484797556484367	FALSE	Blank	0	TRUE	B01	0	Proteobacteria	G8	Thiohalocapsa
Run7_EXPA7_B01_1700ng	bin25_GEM2	57355	AEEAQAQAAEEYHK [] []	5080655.3046875	1.0140100999571868	1.0137597595216754	0.00234748168216154	-93.0304467208003	-93.25436081492332	FALSE	Blank	0	TRUE	B01	0	Proteobacteria	G8	Thiohalocapsa
Run7_EXPA7_B01_1700ng	bin25_GEM2	57355	AEEAQAQAAEEYHK [] []	5058656.65625	1.0131224300413475	1.089451981353424	0.00228919834779994	-93.82441276419762	-25.552332379161548	FALSE	Blank	0	TRUE	B01	0	Proteobacteria	G8	Thiohalocapsa
Run7_EXPA7_B01_1700ng	bin25_GEM2	57355	AEEAQAQAAEEYHK [] []	4542849.3359375	0.9504932069346588	1.1425694243956503	0.00187540771106499	-149.84239375442198	21.9579474389342	FALSE	Blank	0	TRUE	B01	0	Proteobacteria	G8	Thiohalocapsa
Run7_EXPA7_B01_1700ng	bin25_GEM2	57355	AEEAQAQAAEEYHK [] []	4723865.8671875	0.936242504877182	0.9295871853336768	2.0031189580760336e-4	-162.58876864706872	-168.5415418921855	FALSE	Blank	0	TRUE	B01	0	Proteobacteria	G8	Thiohalocapsa
Run7_EXPA7_B01_1700ng	bin25_GEM2	57355	AEEAQAQAAEEYHK [] []	4489231.9375	0.9475009326256736	1.056517822029843	1.1820075219783066e-4	-152.51879874626928	-55.00990856168231	FALSE	Blank	0	TRUE	B01	0	Proteobacteria	G8	Thiohalocapsa
Run7_EXPA7_B01_1700ng	bin25_GEM2	57355	AEEAQAQAAEEYHK [] []	4622857.09375	0.9202565710428224	0.9761703076899518	6.862614371752063e-4	-176.8872014428683	-126.87580929681496	FALSE	Blank	0	TRUE	B01	0	Proteobacteria	G8	Thiohalocapsa
Run7_EXPA7_B01_1700ng	bin25_GEM2	57355	AEEAQAQAAEEYHK [] []	4554703.4609375	1.0085711710278131	0.930191850569554	8.966778886017636e-4	-97.89523351296326	-168.00070609687123	FALSE	Blank	0	TRUE	B01	0	Proteobacteria	G8	Thiohalocapsa
Run7_EXPA7_B01_1700ng	bin25_GEM2	57355	AEEAQAQAAEEYHK [] []	4643627.140625	1.0197034088084591	1.1200745097279092	8.209635275112787e-4	-87.93813276284568	1.8376323571454023	FALSE	Blank	0	TRUE	B01	0	Proteobacteria	G8	Thiohalocapsa
Run7_EXPA7_B01_1700ng	bin25_GEM2	57355	AEEAQAQAAEEYHK [] []	4850900.60546875	0.98192108253698	0.9536376166489352	0.00157518751759137	-121.73209554658835	-147.0299130167997	FALSE	Blank	0	TRUE	B01	0	Proteobacteria	G8	Thiohalocapsa
Run7_EXPA7_B01_1700ng	bin25_GEM2	57355	AEEAQAQAAEEYHK [] []	4575522.80859375	1.2333845908494645	1.0906753186871363	7.912550919350952e-4	103.18651799564704	-24.45813251358475	FALSE	Blank	0	TRUE	B01	0	Proteobacteria	G8	Thiohalocapsa
Run7_EXPA7_B01_1700ng	bin25_GEM2	57355	AEEAQAQAAEEYHK [] []	4145534.015625	0.9877782061597452	1.0225935989210324	9.922353186778924e-5	-116.4932593694492	-85.35303579447906	FALSE	Blank	0	TRUE	B01	0	Proteobacteria	G8	Thiohalocapsa
Run7_EXPA7_B01_1700ng	bin25_GEM2	57355	AEEAQAQAAEEYHK [] []	4369386.59375	1.0082823388104558	1.0813659404989908	1.1212157771628428e-4	-98.15357613416607	-32.78479767891784	FALSE	Blank	0	TRUE	B01	0	Proteobacteria	G8	Thiohalocapsa
Run7_EXPA7_B01_1700ng	bin25_GEM2	57355	AEEAQAQAAEEYHK [] []	4005253.22265625	1.0038293718376656	1.0000621905755644	4.307479930164143e-4	-102.13648070903092	-105.50599222233214	FALSE	Blank	0	TRUE	B01	0	Proteobacteria	G8	Thiohalocapsa
Run7_EXPA7_B01_1700ng	bin25_GEM2	57355	AEEAQAQAAEEYHK [] []	3688593.671875	0.9070105620327796	0.9808798646369122	0.0018421984618433	-188.7349403116214	-122.66340080058012	FALSE	Blank	0	TRUE	B01	0	Proteobacteria	G8	Thiohalocapsa
Run7_EXPA7_B01_1700ng	bin25_GEM2	57355	AEEAQAQAAEEYHK [] []	4049894.69921875	0.9980304092531443	1.1177739625051186	0.00109532446379586	-107.32329542121975	-0.2200653788437812	FALSE	Blank	0	TRUE	B01	0	Proteobacteria	G8	Thiohalocapsa
Run7_EXPA7_B01_1700ng	bin25_GEM2	57355	AEEAQAQAAEEYHK [] []	3798598.39453125	0.9355431836156682	1.0269999688015097	7.210900483246721e-4	-163.21426842481313	-81.41180944747506	FALSE	Blank	0	TRUE	B01	0	Proteobacteria	G8	Thiohalocapsa
Run7_EXPA7_B01_1700ng	bin25_GEM2	57355	AEEAQAQAAEEYHK [] []	3768858.49609375	1.024457770529673	1.0473043171853469	5.720605275296303e-4	-83.68564915681576	-63.250820928631434	FALSE	Blank	0	TRUE	B01	0	Proteobacteria	G8	Thiohalocapsa
Run7_EXPA7_B01_1700ng	bin25_GEM2	57355	AEEAQAQAAEEYHK [] []	3648571.875	1.0039014308533565	0.9604607512114328	0.0020714424738183	-102.07202835961792	-140.92703957759645	FALSE	Blank	0	TRUE	B01	0	Proteobacteria	G8	Thiohalocapsa
Run7_EXPA7_B01_1700ng	bin25_GEM2	57355	AEEAQAQAAEEYHK [] []	3886050.53125	0.9360274169844924	1.013465568669492	1.5990694123418914e-6	-162.7811515138239	-93.51749640479056	FALSE	Blank	0	TRUE	B01	0	Proteobacteria	G8	Thiohalocapsa
Run7_EXPA7_B01_1700ng	bin25_GEM2	57355	AEEAQAQAAEEYHK [] []	3895680.3359375	0.9800819460170456	0.9591891045108956	2.5444791461816385e-4	-123.37708984001306	-142.06444919507854	FALSE	Blank	0	TRUE	B01	0	Proteobacteria	G8	Thiohalocapsa
Run7_EXPA7_B01_1700ng	bin25_GEM2	57355	AEEAQAQAAEEYHK [] []	3855062	0.911048758846828	0.9584555411459216	7.86748814447194e-4	-185.12302208650155	-142.72057642444304	FALSE	Blank	0	TRUE	B01	0	Proteobacteria	G8	Thiohalocapsa
Run7_EXPA7_B01_1700ng	bin25_GEM2	57355	AEEAQAQAAEEYHK [] []	4006652.1328125	1.0459559562624712	1.0522997568964685	0.00110785807608582	-64.45684669102891	-58.78270791533857	FALSE	Blank	0	TRUE	B01	0	Proteobacteria	G8	Thiohalocapsa
Run7_EXPA7_B01_1700ng	bin25_GEM2	57355	AEEAQAQAAEEYHK [] []	4210671.88671875	0.929147405540674	0.8231714732113735	0.00186341065880618	-168.93489781873683	-263.72383927712116	FALSE	Blank	0	TRUE	B01	0	Proteobacteria	G8	Thiohalocapsa
Run7_EXPA7_B01_1700ng	bin25_GEM2	57355	AEEAQAQAAEEYHK [] []	4165499.703125	1.0324611507303527	1.0348453406357505	7.689523615170973e-4	-76.52711871846918	-74.3946077567711	FALSE	Blank	0	TRUE	B01	0	Proteobacteria	G8	Thiohalocapsa
Run7_EXPA7_B01_1700ng	bin25_GEM2	57355	AEEAQAQAAEEYHK [] []	4053816.578125	0.9469010760602452	0.9863488928680262	3.2364109916151185e-4	-153.05533348216704	-117.77169203766536	FALSE	Blank	0	TRUE	B01	0	Proteobacteria	G8	Thiohalocapsa
Run7_EXPA7_B01_1700ng	bin25_GEM2	57355	AEEAQAQAAEEYHK [] []	4238883.953125	0.8932752729501198	0.9156070919332342	0.00124052361428463	-201.0203100569392	-181.0458740154418	FALSE	Blank	0	TRUE	B01	0	Proteobacteria	G8	Thiohalocapsa
Run7_EXPA7_B01_1700ng	bin25_GEM2	57355	AEEAQAQAAEEYHK [] []	4365536.92578125	1.0259279598031457	0.9444376212263828	0.00199652133022772	-82.37065544161104	-155.25874203824165	FALSE	Blank	0	TRUE	B01	0	Proteobacteria	G8	Thiohalocapsa
Run7_EXPA7_B01_1700ng	bin25_GEM2	57355	AEEAQAQAAEEYHK [] []	4450434.109375	0.9403164494554408	0.9689025311891848	0.00164769728303149	-158.94487624956366	-133.3763875519153	FALSE	Blank	0	TRUE	B01	0	Proteobacteria	G8	Thiohalocapsa
Run7_EXPA7_B01_1700ng	bin25_GEM2	57355	AEEAQAQAAEEYHK [] []	4300172.33984375	1.139565559281387	0.8917892300800038	0.0019808135680059	19.271175185966214	-202.3494838374762	FALSE	Blank	0	TRUE	B01	0	Proteobacteria	G8	Thiohalocapsa
Run7_EXPA7_B01_1700ng	bin25_GEM2	57355	AEEAQAQAAEEYHK [] []	3745316.65625	0.9169407534111784	0.900636630432172	0.00101344337530719	-179.85299600078696	-194.436029380339	FALSE	Blank	0	TRUE	B01	0	Proteobacteria	G8	Thiohalocapsa
Run7_EXPA7_B01_1700ng	bin25_GEM2	57355	AEEAQAQAAEEYHK [] []	4066700.78125	1.0278791066954167	1.1107282267109166	0.0017345583419965	-80.62547477197101	-6.522041903594844	FALSE	Blank	0	TRUE	B01	0	Proteobacteria	G8	Thiohalocapsa
Run7_EXPA7_B01_1700ng	bin25_GEM2	57355	AEEAQAQAAEEYHK [] []	5075935.40625	1.021273112053433	1.0122426473275314	2.2666968323145975e-4	-86.53412993197162	-94.61132419137807	FALSE	Blank	0	TRUE	B01	0	Proteobacteria	G8	Thiohalocapsa
Run7_EXPA7_B01_1700ng	bin25_GEM2	57355	AEEAQAQAAEEYHK [] []	3829041.0078125	0.8698060488246506	0.9351594197809836	0.00148396306471955	-222.01208491380197	-163.55752152823223	FALSE	Blank	0	TRUE	B01	0	Proteobacteria	G8	Thiohalocapsa
Run7_EXPA7_B01_1700ng	bin25_GEM2	57355	AEEAQAQAAEEYHK [] []	3632179.59375	0.994571369134756	1.1459549011857166	6.772322881147957e-4	-110.4171936684678	24.98604782181335	FALSE	Blank	0	TRUE	B01	0	Proteobacteria	G8	Thiohalocapsa
Run7_EXPA7_B01_1700ng	bin25_GEM2	57355	AEEAQAQAAEEYHK [] []	3994092.16015625	1.56178669906471	1.0330054052543027	0.00219747744484145	396.9219683590159	-76.04031658259503	FALSE	Blank	0	TRUE	B01	0	Proteobacteria	G8	Thiohalocapsa
Run7_EXPA7_B01_1700ng	bin25_GEM2	57355	AEEAQAQAAEEYHK [] []	3463613.7109375	0.8992371018721886	1.011009304143685	6.380377696060396e-4	-195.68782144128917	-95.71447367336106	FALSE	Blank	0	TRUE	B01	0	Proteobacteria	G8	Thiohalocapsa
Run7_EXPA7_B01_1700ng	bin25_GEM2	57355	AEEAQAQAAEEYHK [] []	4066054.70703125	1.467194779851277	1.1533585663098502	0.00195128308310662	312.3153251742472	31.60817007734873	FALSE	Blank	0	TRUE	B01	0	Proteobacteria	G8	Thiohalocapsa
Run7_EXPA7_B01_1700ng	bin25_GEM2	57355	AEEAQAQAAEEYHK [] []	3422803.234375	0.8945599520188687	0.9857240524520318	2.297756982453519e-4	-199.87124378911835	-118.33057328844288	FALSE	Blank	0	TRUE	B01	0	Proteobacteria	G8	Thiohalocapsa
Run7_EXPA7_B01_1700ng	bin25_GEM2	57355	AEEAQAQAAEEYHK [] []	3582683.859375	1.0340317282308076	1.0426906775530684	0.00138472288898589	-75.12233391993695	-67.37743729710289	FALSE	Blank	0	TRUE	B01	0	Proteobacteria	G8	Thiohalocapsa
Run7_EXPA7_B01_1700ng	bin25_GEM2	57355	AEEAQAQAAEEYHK [] []	3705397.84375	0.982793296456436	0.9484319804822672	5.293615506030691e-4	-120.95195393959048	-151.68603380772294	FALSE	Blank	0	TRUE	B01	0	Proteobacteria	G8	Thiohalocapsa
Run7_EXPA7_B01_1700ng	bin25_GEM2	57355	AEEAQAQAAEEYHK [] []	3463463.0625	0.9625955068813384	1.0452028374017903	5.737248811356344e-5	-139.01763216994212	-65.13046510633525	FALSE	Blank	0	TRUE	B01	0	Proteobacteria	G8	Thiohalocapsa
Run7_EXPA7_B01_1700ng	bin25_GEM2	57355	AEEAQAQAAEEYHK [] []	3484564.6875	0.9487823511316964	1.0733666127054375	2.559944043816348e-4	-151.37264885089806	-39.939703488790165	FALSE	Blank	0	TRUE	B01	0	Proteobacteria	G8	Thiohalocapsa
Run7_EXPA7_B01_1700ng	bin25_GEM2	57355	AEEAQAQAAEEYHK [] []	3687249.421875	0.9436361039585662	1.093985433033303	7.7828169041462e-4	-155.97564984652468	-21.49743919310143	FALSE	Blank	0	TRUE	B01	0	Proteobacteria	G8	Thiohalocapsa
Run7_EXPA7_B01_1700ng	bin25_GEM2	57355	AEEAQAQAAEEYHK [] []	3305852.02734375	1.0086828517256756	1.0474692098356218	3.2210907915780976e-4	-97.79534201025076	-63.10333461329265	FALSE	Blank	0	TRUE	B01	0	Proteobacteria	G8	Thiohalocapsa
Run7_EXPA7_B01_1700ng	bin25_GEM2	57355	AEEAQAQAAEEYHK [] []	3438774.640625	1.0300068944036451	1.0906177870047953	3.735808550851338e-4	-78.72229977668599	-24.509591058459513	FALSE	Blank	0	TRUE	B01	0	Proteobacteria	G8	Thiohalocapsa
Run7_EXPA7_B01_1700ng	bin25_GEM2	57355	AEEAQAQAAEEYHK [] []	3464489.90625	0.8602376003722068	0.9906191719684914	5.451268178654628e-4	-230.57047246719452	-113.9521905077594	FALSE	Blank	0	TRUE	B01	0	Proteobacteria	G8	Thiohalocapsa
Run7_EXPA7_B01_1700ng	bin25_GEM2	57355	AEEAQAQAAEEYHK [] []	3289223.60546875	0.8861591199352947	0.9061627159905544	6.017880740059262e-4	-207.38527044657903	-189.49328635393292	FALSE	Blank	0	TRUE	B01	0	Proteobacteria	G8	Thiohalocapsa
Run7_EXPA7_B01_1700ng	bin25_GEM2	57355	AEEAQAQAAEEYHK [] []	3068169.48046875	0.956474214732208	1.002295502985731	3.2786437918115585e-4	-144.49275081641588	-103.50843188337	FALSE	Blank	0	TRUE	B01	0	Proteobacteria	G8	Thiohalocapsa
Run7_EXPA7_B01_1700ng	bin25_GEM2	57355	AEEAQAQAAEEYHK [] []	3538599.1640625	1.0133611201756416	1.044067815276989	9.658125386741096e-4	-93.61091914664708	-66.14567245933544	FALSE	Blank	0	TRUE	B01	0	Proteobacteria	G8	Thiohalocapsa
Run7_EXPA7_B01_1700ng	bin25_GEM2	57355	AEEAQAQAAEEYHK [] []	3112357.0546875	0.9337126420912966	1.0566730426429665	2.860902046423336e-4	-164.85157502431213	-54.87107328760532	FALSE	Blank	0	TRUE	B01	0	Proteobacteria	G8	Thiohalocapsa
Run7_EXPA7_B01_1700ng	bin25_GEM2	57355	AEEAQAQAAEEYHK [] []	3200356.46875	0.9597390796064316	1.0597895446975298	1.8295770655497867e-4	-141.57253036041018	-52.08355423198607	FALSE	Blank	0	TRUE	B01	0	Proteobacteria	G8	Thiohalocapsa
Run7_EXPA7_B01_1700ng	bin25_GEM2	57355	AEEAQAQAAEEYHK [] []	3132608.890625	0.8368431738547063	0.9080116577795592	0.0011085534827497401	-251.49534547259788	-187.83952185150477	FALSE	Blank	0	TRUE	B01	0	Proteobacteria	G8	Thiohalocapsa
Run7_EXPA7_B01_1700ng	bin25_GEM2	57355	AEEAQAQAAEEYHK [] []	2997246.53125	0.9536617553696838	0.9823400392337088	9.075842917061344e-4	-147.0083224184663	-121.35736459657952	FALSE	Blank	0	TRUE	B01	0	Proteobacteria	G8	Thiohalocapsa
Run7_EXPA7_B01_1700ng	bin25_GEM2	57355	AEEAQAQAAEEYHK [] []	3358988.8671875	1.0606664974339153	1.081085781314921	1.4762399336412655e-5	-51.29917404524043	-33.03538280625873	FALSE	Blank	0	TRUE	B01	0	Proteobacteria	G8	Thiohalocapsa
Run7_EXPA7_B01_1700ng	bin25_GEM2	57355	AEEAQAQAAEEYHK [] []	3202240.984375	1.0262066674885315	1.2024216169618531	0.00179198106806423	-82.12136859040476	75.49204572537316	FALSE	Blank	0	TRUE	B01	0	Proteobacteria	G8	Thiohalocapsa
Run7_EXPA7_B01_1700ng	bin25_GEM2	57355	AEEAQAQAAEEYHK [] []	3144639.109375	0.9388507751502844	1.0328889627499092	4.09356740559641e-4	-160.25583160381163	-76.14446722783708	FALSE	Blank	0	TRUE	B01	0	Proteobacteria	G8	Thiohalocapsa
Run7_EXPA7_B01_1700ng	bin25_GEM2	57355	AEEAQAQAAEEYHK [] []	3139735.125	0.9095411210480042	0.9582343386363184	2.295584063565443e-4	-186.4715112001344	-142.91842843925772	FALSE	Blank	0	TRUE	B01	0	Proteobacteria	G8	Thiohalocapsa
Run7_EXPA7_B01_1700ng	bin25_GEM2	57355	AEEAQAQAAEEYHK [] []	3079239.203125	1.0249173837024546	1.109636430006281	0.00162107975868966	-83.2745534941426	-7.498586781714556	FALSE	Blank	0	TRUE	B01	0	Proteobacteria	G8	Thiohalocapsa
Run7_EXPA7_B01_1700ng	bin25_GEM2	57355	AEEAQAQAAEEYHK [] []	3324149.283203125	1.263848404882727	1.117385733355289	0.00177608386743609	130.43452253336875	-0.5673124315170863	FALSE	Blank	0	TRUE	B01	0	Proteobacteria	G8	Thiohalocapsa
Run7_EXPA7_B01_1700ng	bin25_GEM2	57355	AEEAQAQAAEEYHK [] []	3016965.28125	1.1086503463026849	0.9739871178225644	1.5424822027709784e-5	-8.380577894213982	-128.8285381097053	FALSE	Blank	0	TRUE	B01	0	Proteobacteria	G8	Thiohalocapsa
Run7_EXPA7_B01_1700ng	bin25_GEM2	57355	AEEAQAQAAEEYHK [] []	2818715.984375	1.0389381451479678	1.033735362797501	0.00183829517022582	-70.73384631044854	-75.38741453862596	FALSE	Blank	0	TRUE	B01	0	Proteobacteria	G8	Thiohalocapsa
Run7_EXPA7_B01_1700ng	bin25_GEM2	57355	AEEAQAQAAEEYHK [] []	2987694.54296875	1.0269199253648758	1.064858374558063	8.229456957559106e-4	-81.48340336943882	-47.54979825218841	FALSE	Blank	0	TRUE	B01	0	Proteobacteria	G8	Thiohalocapsa
Run7_EXPA7_B01_1700ng	bin25_GEM2	57355	AEEAQAQAAEEYHK [] []	3049949.53125	1.082009056982859	1.0421329188887152	0.00103248304321712	-32.209569611559075	-67.87631805447158	FALSE	Blank	0	TRUE	B01	0	Proteobacteria	G8	Thiohalocapsa
Run7_EXPA7_B01_1700ng	bin25_GEM2	57355	AEEAQAQAAEEYHK [] []	2689285.35546875	1.0141123356805	0.936843221571671	0.00190883837691663	-92.93900316584312	-162.05146457872564	FALSE	Blank	0	TRUE	B01	0	Proteobacteria	G8	Thiohalocapsa
Run7_EXPA7_B01_1700ng	bin25_GEM2	57355	AEEAQAQAAEEYHK [] []	2641997.75	0.8514075468227864	0.9950263627115756	0.0012145526615746	-238.46841127814668	-110.0102299497332	FALSE	Blank	0	TRUE	B01	0	Proteobacteria	G8	Thiohalocapsa
Run7_EXPA7_B01_1700ng	bin25_GEM2	57355	AEEAQAQAAEEYHK [] []	2819493.796875	1.0424715210612054	1.1020823481103943	8.05749442999007e-4	-67.57345927512016	-14.255247571223538	FALSE	Blank	0	TRUE	B01	0	Proteobacteria	G8	Thiohalocapsa
Run7_EXPA7_B01_1700ng	bin25_GEM2	57355	AEEAQAQAAEEYHK [] []	2905201.4609375	1.044825328499891	0.9831962102291324	6.496841247586463e-4	-65.46812355779363	-120.5915723965979	FALSE	Blank	0	TRUE	B01	0	Proteobacteria	G8	Thiohalocapsa
Run7_EXPA7_B01_1700ng	bin25_GEM2	57355	AEEAQAQAAEEYHK [] []	2634004.078125	1.0628947292196809	1.0662730934058753	0.00120338100660633	-49.30615801174765	-46.28441941476857	FALSE	Blank	0	TRUE	B01	0	Proteobacteria	G8	Thiohalocapsa
Run7_EXPA7_B01_1700ng	bin25_GEM2	57355	AEEAQAQAAEEYHK [] []	2780229.578125	0.9926105006886028	1.0569471180851029	6.467826006750915e-4	-112.17106966903422	-54.62592969255675	FALSE	Blank	0	TRUE	B01	0	Proteobacteria	G8	Thiohalocapsa
Run7_EXPA7_B01_1700ng	bin25_GEM2	57355	AEEAQAQAAEEYHK [] []	2633950.0703125	0.9215016031255372	0.9669327161335182	0.00187238274742963	-175.77359696109295	-135.13826574342048	FALSE	Blank	0	TRUE	B01	0	Proteobacteria	G8	Thiohalocapsa
Run7_EXPA7_B01_1700ng	bin25_GEM2	57355	AEEAQAQAAEEYHK [] []	3041411.78515625	1.0910679140183177	1.0405560409549337	9.1510523551984e-4	-24.106980180727213	-69.28673820239528	FALSE	Blank	0	TRUE	B01	0	Proteobacteria	G8	Thiohalocapsa
Run7_EXPA7_B01_1700ng	bin25_GEM2	57355	AEEAQAQAAEEYHK [] []	3067511.33203125	0.9473953978461354	0.7624944420256559	1.6452638196295336e-4	-152.613193103739	-317.99570488392527	FALSE	Blank	0	TRUE	B01	0	Proteobacteria	G8	Thiohalocapsa
Run7_EXPA7_B01_1700ng	bin25_GEM2	57355	AEEAQAQAAEEYHK [] []	2478216.25	1.0366041216116502	0.9778290781659	2.659074298241859e-4	-72.82148654614895	-125.39214131596644	FALSE	Blank	0	TRUE	B01	0	Proteobacteria	G8	Thiohalocapsa
Run7_EXPA7_B01_1700ng	bin25_GEM2	57355	AEEAQAQAAEEYHK [] []	2894574.517578125	1.3179848743413036	1.022365185534017	0.00112908329398011	178.8562586906628	-85.55733749482009	FALSE	Blank	0	TRUE	B01	0	Proteobacteria	G8	Thiohalocapsa
Run7_EXPA7_B01_1700ng	bin25_GEM2	57355	AEEAQAQAAEEYHK [] []	2759889.265625	0.7917514302657034	0.8466419928887671	7.083540714079156e-4	-291.82713165621175	-242.7309056288912	FALSE	Blank	0	TRUE	B01	0	Proteobacteria	G8	Thiohalocapsa
Run7_EXPA7_B01_1700ng	bin25_GEM2	57355	AEEAQAQAAEEYHK [] []	2641872.142578125	0.95039690389408	0.8896007101098394	0.00129509286369547	-149.9285308902324	-204.30698009887084	FALSE	Blank	0	TRUE	B01	0	Proteobacteria	G8	Thiohalocapsa
Run7_EXPA7_B01_1700ng	bin25_GEM2	57355	AEEAQAQAAEEYHK [] []	2588624.65625	0.97887411004874	1.052578234459021	3.7855709403983306e-4	-124.4574246893946	-58.533626894826554	FALSE	Blank	0	TRUE	B01	0	Proteobacteria	G8	Thiohalocapsa
Run7_EXPA7_B01_1700ng	bin25_GEM2	57355	AEEAQAQAAEEYHK [] []	2571777.3046875	0.7853977812614609	0.8393526862159384	0.00196574983438938	-297.51007919225106	-249.25074129625747	FALSE	Blank	0	TRUE	B01	0	Proteobacteria	G8	Thiohalocapsa
Run7_EXPA7_B01_1700ng	bin25_GEM2	57355	AEEAQAQAAEEYHK [] []	2521624	1.0606676821015244	1.1023857776042396	0.0024996616329627302	-51.29811443306065	-13.983848585655268	FALSE	Blank	0	TRUE	B01	0	Proteobacteria	G8	Thiohalocapsa
Run7_EXPA7_B01_1700ng	bin25_GEM2	57355	AEEAQAQAAEEYHK [] []	2731841.53125	0.925770790462978	0.991422465420908	8.53990541105798e-4	-171.9550719459403	-113.2336940117964	FALSE	Blank	0	TRUE	B01	0	Proteobacteria	G8	Thiohalocapsa
Run7_EXPA7_B01_1700ng	bin25_GEM2	57355	AEEAQAQAAEEYHK [] []	2753748.6875	0.9311905478532057	1.02557729725311	3.92017087568336e-5	-167.10743291423435	-82.68430148554218	FALSE	Blank	0	TRUE	B01	0	Proteobacteria	G8	Thiohalocapsa
Run7_EXPA7_B01_1700ng	bin25_GEM2	57355	AEEAQAQAAEEYHK [] []	2407818.703125	1.0063496443101636	1.171818165606609	9.659108390274174e-4	-99.88225227617798	48.11914420729168	FALSE	Blank	0	TRUE	B01	0	Proteobacteria	G8	Thiohalocapsa
Run7_EXPA7_B01_1700ng	bin25_GEM2	57355	AEEAQAQAAEEYHK [] []	2906016.1640625	0.98875067935432	0.9183244096965544	7.378358811473982e-4	-115.6234420186193	-178.61540071145754	FALSE	Blank	0	TRUE	B01	0	Proteobacteria	G8	Thiohalocapsa
Run7_EXPA7_B01_1700ng	bin25_GEM2	57355	AEEAQAQAAEEYHK [] []	2675818.76171875	0.9461621504592196	0.911687169280081	0.00196198556631255	-153.7162569012701	-184.5520032914415	FALSE	Blank	0	TRUE	B01	0	Proteobacteria	G8	Thiohalocapsa
Run7_EXPA7_B01_1700ng	bin25_GEM2	57355	AEEAQAQAAEEYHK [] []	2600208.7890625	0.9289311052943	1.0439022463130676	3.651678266278768e-4	-169.12836506116005	-66.29376369555784	FALSE	Blank	0	TRUE	B01	0	Proteobacteria	G8	Thiohalocapsa
Run7_EXPA7_B01_1700ng	bin25_GEM2	57355	AEEAQAQAAEEYHK [] []	2819882.796875	1.0098760244860892	0.858703890588702	9.733446503358416e-4	-96.72812249681306	-231.9422813646247	FALSE	Blank	0	TRUE	B01	0	Proteobacteria	G8	Thiohalocapsa
Run7_EXPA7_B01_1700ng	bin25_GEM2	57355	AEEAQAQAAEEYHK [] []	2581967.8046875	0.826070357262217	0.8196135161666023	7.085335868258213e-4	-261.13096611667373	-266.9062126199695	FALSE	Blank	0	TRUE	B01	0	Proteobacteria	G8	Thiohalocapsa
Run7_EXPA7_B01_1700ng	bin25_GEM2	57355	AEEAQAQAAEEYHK [] []	2563959.3671875	1.0801618727766358	0.9430486696727892	0.00111004794618313	-33.86176206448776	-156.50107361870846	FALSE	Blank	0	TRUE	B01	0	Proteobacteria	G8	Thiohalocapsa
Run7_EXPA7_B01_1700ng	bin25_GEM2	57355	AEEAQAQAAEEYHK [] []	2403167.4921875	0.8094973389456861	0.8078928352479104	0.00116184942336255	-275.95450980688605	-277.3896394984621	FALSE	Blank	0	TRUE	B01	0	Proteobacteria	G8	Thiohalocapsa
Run7_EXPA7_B01_1700ng	bin25_GEM2	57355	AEEAQAQAAEEYHK [] []	2249065.1171875	0.8286876048694077	0.8560081987401564	7.949788243683115e-4	-258.7899994012386	-234.3534116203855	FALSE	Blank	0	TRUE	B01	0	Proteobacteria	G8	Thiohalocapsa
Run7_EXPA7_B01_1700ng	bin25_GEM2	57355	AEEAQAQAAEEYHK [] []	2219156.40625	0.906014553254631	1.043794613612726	0.00156643443298049	-189.62580879174584	-66.390034513917	FALSE	Blank	0	TRUE	B01	0	Proteobacteria	G8	Thiohalocapsa
Run7_EXPA7_B01_1700ng	bin25_GEM2	57355	AEEAQAQAAEEYHK [] []	2224072.3671875	0.7514751277286821	0.8184594984930703	0.00126505167848881	-327.85180253600123	-267.9384103208443	FALSE	Blank	0	TRUE	B01	0	Proteobacteria	G8	Thiohalocapsa
Run7_EXPA7_B01_1700ng	bin25_GEM2	57355	AEEAQAQAAEEYHK [] []	2414613.9296875	0.8462357470867411	0.968457833897054	4.262913096895749e-4	-243.0942674668064	-133.77414187843084	FALSE	Blank	0	TRUE	B01	0	Proteobacteria	G8	Thiohalocapsa
Run7_EXPA7_B01_1700ng	bin25_GEM2	57355	AEEAQAQAAEEYHK [] []	2115435.171875	1.0325425895951952	1.0390488530004096	0.00120179134665382	-76.45427667195625	-70.63482495802032	FALSE	Blank	0	TRUE	B01	0	Proteobacteria	G8	Thiohalocapsa
Run7_EXPA7_B01_1700ng	bin25_GEM2	57355	AEEAQAQAAEEYHK [] []	2274185.203125	0.8450514541651339	0.959333709392036	0.0024287045089176	-244.15354451158845	-141.93510903914185	FALSE	Blank	0	TRUE	B01	0	Proteobacteria	G8	Thiohalocapsa
Run7_EXPA7_B01_1700ng	bin25_GEM2	57355	AEEAQAQAAEEYHK [] []	2138576.546875	1.0603508005273858	1.0811285912620143	9.936810407806564e-4	-51.58154547556315	-32.99709194644085	FALSE	Blank	0	TRUE	B01	0	Proteobacteria	G8	Thiohalocapsa
Run7_EXPA7_B01_1700ng	bin25_GEM2	57355	AEEAQAQAAEEYHK [] []	2148675.0390625	1.0620387658918151	1.115632462678687	0.00170664607242466	-50.071764465894674	-2.135505018949879	FALSE	Blank	0	TRUE	B01	0	Proteobacteria	G8	Thiohalocapsa
Run7_EXPA7_B01_1700ng	bin25_GEM2	57355	AEEAQAQAAEEYHK [] []	2284502.47265625	0.873507804396581	1.0375752579640225	0.00128507291994345	-218.7010926489672	-71.95286491829577	FALSE	Blank	0	TRUE	B01	0	Proteobacteria	G8	Thiohalocapsa
Run7_EXPA7_B01_1700ng	bin25_GEM2	57355	AEEAQAQAAEEYHK [] []	2213132.2421875	0.8663528515175564	0.9853098347101136	0.00206005621505245	-225.10075712636905	-118.70106553537784	FALSE	Blank	0	TRUE	B01	0	Proteobacteria	G8	Thiohalocapsa
Run7_EXPA7_B01_1700ng	bin25_GEM2	57355	AEEAQAQAAEEYHK [] []	2174427.01171875	0.7559757830665252	0.8651748845229651	0.00102422780597112	-323.8262436570517	-226.1543760192255	FALSE	Blank	0	TRUE	B01	0	Proteobacteria	G8	Thiohalocapsa
Run7_EXPA7_B01_1700ng	bin25_GEM2	57355	AEEAQAQAAEEYHK [] []	2174667.4453125	0.7740204184089748	0.842086699174859	1.0016613145108488e-4	-307.6864292150471	-246.8053351685311	FALSE	Blank	0	TRUE	B01	0	Proteobacteria	G8	Thiohalocapsa
Run7_EXPA7_B01_1700ng	bin25_GEM2	57355	AEEAQAQAAEEYHK [] []	2062893.1953125	1.064626285445278	1.052026754822844	8.793768439860072e-4	-47.75738766274029	-59.026891448391794	FALSE	Blank	0	TRUE	B01	0	Proteobacteria	G8	Thiohalocapsa
Run7_EXPA7_B01_1700ng	bin25_GEM2	57355	AEEAQAQAAEEYHK [] []	2225998.58203125	1.0581089355740414	1.0797376711871656	5.036597160220542e-4	-53.58675553740855	-34.2411842478747	FALSE	Blank	0	TRUE	B01	0	Proteobacteria	G8	Thiohalocapsa
Run7_EXPA7_B01_1700ng	bin25_GEM2	57355	AEEAQAQAAEEYHK [] []	2119943.28125	0.9044432230635742	0.8972153660168996	9.059287497824724e-4	-191.0312668256422	-197.4961395888081	FALSE	Blank	0	TRUE	B01	0	Proteobacteria	G8	Thiohalocapsa
Run7_EXPA7_B01_1700ng	bin25_GEM2	57355	AEEAQAQAAEEYHK [] []	2224476.640625	0.9457007976486862	0.9565518549361592	5.897433759508713e-4	-154.12890856271932	-144.42330643800494	FALSE	Blank	0	TRUE	B01	0	Proteobacteria	G8	Thiohalocapsa
Run7_EXPA7_B01_1700ng	bin25_GEM2	57355	AEEAQAQAAEEYHK [] []	2340375.19140625	0.9348440163976336	0.8167841437341237	9.888642953306824e-5	-163.83963042015736	-269.4369119209469	FALSE	Blank	0	TRUE	B01	0	Proteobacteria	G8	Thiohalocapsa
Run7_EXPA7_B01_1700ng	bin25_GEM2	57355	AEEAQAQAAEEYHK [] []	2220374.89453125	1.006927115532075	1.056033880367471	0.00127122187773232	-99.3657398507194	-55.44276455922448	FALSE	Blank	0	TRUE	B01	0	Proteobacteria	G8	Thiohalocapsa
Run7_EXPA7_B01_1700ng	bin25_GEM2	57355	AEEAQAQAAEEYHK [] []	2045303.59375	0.8909519099325018	0.9907707342360144	1.9239543429074024e-4	-203.09841511554097	-113.8166273984027	FALSE	Blank	0	TRUE	B01	0	Proteobacteria	G8	Thiohalocapsa
Run7_EXPA7_B01_1700ng	bin25_GEM2	57355	AEEAQAQAAEEYHK [] []	2034167.5234375	0.6633684988952046	0.74077244157137	7.245603247013378e-4	-406.65775308561547	-337.42469582709833	FALSE	Blank	0	TRUE	B01	0	Proteobacteria	G8	Thiohalocapsa
Run7_EXPA7_B01_1700ng	bin25_GEM2	57355	AEEAQAQAAEEYHK [] []	1977866.80078125	0.7628866161893968	0.8716946269589795	7.007758647044095e-4	-317.6449292593917	-220.3228681427881	FALSE	Blank	0	TRUE	B01	0	Proteobacteria	G8	Thiohalocapsa
Run7_EXPA7_B01_1700ng	bin25_GEM2	57355	AEEAQAQAAEEYHK [] []	2077478.2265625	0.8181420887792676	0.8933782937417691	0.00153638055012298	-268.22231375173345	-200.9281643067295	FALSE	Blank	0	TRUE	B01	0	Proteobacteria	G8	Thiohalocapsa
Run7_EXPA7_B01_1700ng	bin25_GEM2	57355	AEEAQAQAAEEYHK [] []	2165487.3125	1.01847290302705	1.0212981270287638	0.00221004635304157	-89.03874436318316	-86.51175557790746	FALSE	Blank	0	TRUE	B01	0	Proteobacteria	G8	Thiohalocapsa
Run7_EXPA7_B01_1700ng	bin25_GEM2	57355	AEEAQAQAAEEYHK [] []	2555162.5234375	0.8473493054713301	0.903918773591864	1.5545355368795644e-5	-242.09825810687624	-191.5003545626327	FALSE	Blank	0	TRUE	B01	0	Proteobacteria	G8	Thiohalocapsa
Run7_EXPA7_B01_1700ng	bin25_GEM2	57355	AEEAQAQAAEEYHK [] []	2125154.5390625	0.8596460286442558	0.983768548186108	0.00146109862426548	-231.09959692646277	-120.07965136032328	FALSE	Blank	0	TRUE	B01	0	Proteobacteria	G8	Thiohalocapsa
Run7_EXPA7_B01_1700ng	bin25_GEM2	57355	AEEAQAQAAEEYHK [] []	2028433.53125	0.934802768167682	1.04834684535113	0.00182540248015207	-163.87652442022127	-62.31834372269307	FALSE	Blank	0	TRUE	B01	0	Proteobacteria	G8	Thiohalocapsa
Run7_EXPA7_B01_1700ng	bin25_GEM2	57355	AEEAQAQAAEEYHK [] []	2364675.3828125	0.933088493754637	1.0586448572161196	7.150997706167339e-4	-165.40983725276914	-53.10740665091451	FALSE	Blank	0	TRUE	B01	0	Proteobacteria	G8	Thiohalocapsa
Run7_EXPA7_B01_1700ng	bin25_GEM2	57355	AEEAQAQAAEEYHK [] []	2397276.375	0.874225552976878	0.95109083259271	0.00130191246391425	-218.05911077002315	-149.30785442770934	FALSE	Blank	0	TRUE	B01	0	Proteobacteria	G8	Thiohalocapsa
Run7_EXPA7_B01_1700ng	bin25_GEM2	57355	AEEAQAQAAEEYHK [] []	2241300.734375	0.8383670920555277	0.7912443428431476	9.432192494776144e-4	-250.1322945425417	-292.28069011004607	FALSE	Blank	0	TRUE	B01	0	Proteobacteria	G8	Thiohalocapsa
Run7_EXPA7_B01_1700ng	bin25_GEM2	57355	AEEAQAQAAEEYHK [] []	2353287.1953125	0.9118773285358176	0.8888151442646097	1.5588895848896167e-4	-184.3819175543917	-205.00962034254243	FALSE	Blank	0	TRUE	B01	0	Proteobacteria	G8	Thiohalocapsa
Run7_EXPA7_B01_1700ng	bin25_GEM2	57355	AEEAQAQAAEEYHK [] []	2232875.1953125	0.8897836873408074	0.9389180493236644	0.00134762956104662	-204.1433182404354	-160.19565900101372	FALSE	Blank	0	TRUE	B01	0	Proteobacteria	G8	Thiohalocapsa
Run7_EXPA7_B01_1700ng	bin25_GEM2	57355	AEEAQAQAAEEYHK [] []	2035149.34765625	0.9722338650666396	0.9550795207945916	2.0469053432314952e-4	-130.3967146681968	-145.74021860555786	FALSE	Blank	0	TRUE	B01	0	Proteobacteria	G8	Thiohalocapsa
Run7_EXPA7_B01_1700ng	bin25_GEM2	57355	AEEAQAQAAEEYHK [] []	1985055.6640625	0.8509109263466591	0.9065134257510324	5.591553223512347e-4	-238.91260769335145	-189.1795980831703	FALSE	Blank	0	TRUE	B01	0	Proteobacteria	G8	Thiohalocapsa
Run7_EXPA7_B01_1700ng	bin25_GEM2	57355	AEEAQAQAAEEYHK [] []	2523959.5234375	0.9446355472893088	1.0253426177729883	0.00232743171768147	-155.0817093707346	-82.89420782006329	FALSE	Blank	0	TRUE	B01	0	Proteobacteria	G8	Thiohalocapsa
Run7_EXPA7_B01_1700ng	bin25_GEM2	57355	AEEAQAQAAEEYHK [] []	1896230.7109375	0.9897411032759774	1.0448453008906644	4.3187242987154095e-4	-114.73756884849928	-65.45025948490269	FALSE	Blank	0	TRUE	B01	0	Proteobacteria	G8	Thiohalocapsa
Run7_EXPA7_B01_1700ng	bin25_GEM2	57355	AEEAQAQAAEEYHK [] []	2073388.9375	1.021989992645182	1.0538238890719491	4.916813243333179e-4	-85.89292441530006	-57.419465598134046	FALSE	Blank	0	TRUE	B01	0	Proteobacteria	G8	Thiohalocapsa
Run7_EXPA7_B01_1700ng	bin25_GEM2	57355	AEEAQAQAAEEYHK [] []	1932020.9453125	0.9668893869164052	1.0043656645169117	3.619596428641736e-4	-135.1770210582743	-101.65679995265263	FALSE	Blank	0	TRUE	B01	0	Proteobacteria	G8	Thiohalocapsa
Run7_EXPA7_B01_1700ng	bin25_GEM2	57355	AEEAQAQAAEEYHK [] []	1865961.9453125	1.0792773445001724	1.1894660329478832	5.2313303260165256e-5	-34.65291810504467	63.90407412024057	FALSE	Blank	0	TRUE	B01	0	Proteobacteria	G8	Thiohalocapsa
Run7_EXPA7_B01_1700ng	bin25_GEM2	57355	AEEAQAQAAEEYHK [] []	2093433.30078125	0.8391123439696316	0.9766636973683466	0.00121393019734762	-249.465712626204	-126.43450263110712	FALSE	Blank	0	TRUE	B01	0	Proteobacteria	G8	Thiohalocapsa
Run7_EXPA7_B01_1700ng	bin25_GEM2	57355	AEEAQAQAAEEYHK [] []	1949668.38671875	1.0812291634191178	0.9879926002121356	3.8039087759120585e-4	-32.907136348953145	-116.30149710008864	FALSE	Blank	0	TRUE	B01	0	Proteobacteria	G8	Thiohalocapsa
Run7_EXPA7_B01_1700ng	bin25_GEM2	57355	AEEAQAQAAEEYHK [] []	1764647.9375	0.8827448245945689	0.8779555071927807	5.759990527133552e-5	-210.43914724728563	-214.72289655569543	FALSE	Blank	0	TRUE	B01	0	Proteobacteria	G8	Thiohalocapsa
Run7_EXPA7_B01_1700ng	bin25_GEM2	57355	AEEAQAQAAEEYHK [] []	1959794.8359375	0.8753496966821319	0.9196310387986496	0.00136080122319726	-217.0536334930032	-177.4467014913229	FALSE	Blank	0	TRUE	B01	0	Proteobacteria	G8	Thiohalocapsa
Run7_EXPA7_B01_1700ng	bin25_GEM2	57355	AEEAQAQAAEEYHK [] []	1696026.76953125	1.1172847782627868	1.0071789651096863	0.00213150728520568	-0.6576105411233435	-99.14047592197804	FALSE	Blank	0	TRUE	B01	0	Proteobacteria	G8	Thiohalocapsa
Run7_EXPA7_B01_1700ng	bin25_GEM2	57355	AEEAQAQAAEEYHK [] []	2038753.640625	1.0424844636682558	1.074445012149991	7.335085353755155e-4	-67.56188291060938	-38.97514163430304	FALSE	Blank	0	TRUE	B01	0	Proteobacteria	G8	Thiohalocapsa
Run7_EXPA7_B01_1700ng	bin25_GEM2	57355	AEEAQAQAAEEYHK [] []	2021652.5	0.6232572511090239	0.5898517514069753	3.4735705417177076e-4	-442.5347926610986	-472.41395376917296	FALSE	Blank	0	TRUE	B01	0	Proteobacteria	G8	Thiohalocapsa
Run7_EXPA7_B01_1700ng	bin25_GEM2	57355	AEEAQAQAAEEYHK [] []	2062873.203125	0.9720841307891592	1.03316456454482	5.888018853096588e-5	-130.53064275309725	-75.89795840428226	FALSE	Blank	0	TRUE	B01	0	Proteobacteria	G8	Thiohalocapsa
Run7_EXPA7_B01_1700ng	bin25_GEM2	57355	AEEAQAQAAEEYHK [] []	1964815.375	1.0288821724400832	1.0642845173149211	5.742494317838021e-4	-79.72829427013161	-48.0630781963236	FALSE	Blank	0	TRUE	B01	0	Proteobacteria	G8	Thiohalocapsa
Run7_EXPA7_B01_1700ng	bin25_GEM2	57355	AEEAQAQAAEEYHK [] []	2029502.6796875	0.8559238117135162	0.8878003424361445	0.00132790349958068	-234.42889061596716	-205.9172980481875	FALSE	Blank	0	TRUE	B01	0	Proteobacteria	G8	Thiohalocapsa
Run7_EXPA7_B01_1700ng	bin25_GEM2	57355	AEEAQAQAAEEYHK [] []	1871756.8828125	0.9300104397565302	0.8769950415513261	0.00140378473818653	-168.162966890975	-215.581973890139	FALSE	Blank	0	TRUE	B01	0	Proteobacteria	G8	Thiohalocapsa
Run7_EXPA7_B01_1700ng	bin25_GEM2	57355	AEEAQAQAAEEYHK [] []	2145075.890625	1.0491200217404075	1.0861276445487011	3.739603033635769e-4	-61.626785083958914	-28.525746812466004	FALSE	Blank	0	TRUE	B01	0	Proteobacteria	G8	Thiohalocapsa
Run7_EXPA7_B01_1700ng	bin25_GEM2	57355	AEEAQAQAAEEYHK [] []	1740693.5859375	0.7146755686951982	0.6945199397821804	0.00117650083000359	-360.7667405813714	-378.7947086973428	FALSE	Blank	0	TRUE	B01	0	Proteobacteria	G8	Thiohalocapsa
Run7_EXPA7_B01_1700ng	bin25_GEM2	57355	AEEAQAQAAEEYHK [] []	1518647.0859375	0.8013013375733177	0.8862181651196627	0.00220361976246798	-283.28532801440355	-207.33245816739984	FALSE	Blank	0	TRUE	B01	0	Proteobacteria	G8	Thiohalocapsa
Run7_EXPA7_B01_1700ng	bin25_GEM2	57355	AEEAQAQAAEEYHK [] []	1578287.203125	0.953080745496622	0.987993145232502	3.725565883775511e-4	-147.52799994933486	-116.30100961295376	FALSE	Blank	0	TRUE	B01	0	Proteobacteria	G8	Thiohalocapsa
Run7_EXPA7_B01_1700ng	bin25_GEM2	57355	AEEAQAQAAEEYHK [] []	1831546.890625	1.209849920179281	1.155644275258931	4.8237641989229765e-4	82.13620523721343	33.652595891807245	FALSE	Blank	0	TRUE	B01	0	Proteobacteria	G8	Thiohalocapsa
Run7_EXPA7_B01_1700ng	bin25_GEM2	57355	AEEAQAQAAEEYHK [] []	1695497.7109375	1.2874257854062008	1.21041613970931	5.071288135330559e-4	151.5230366238809	82.64265371758883	FALSE	Blank	0	TRUE	B01	0	Proteobacteria	G8	Thiohalocapsa
Run7_EXPA7_B01_1700ng	bin25_GEM2	57355	AEEAQAQAAEEYHK [] []	1620427.65625	1.0511898579364205	1.1144774940608626	0.00175054737073154	-59.77544414550251	-3.1685532808992667	FALSE	Blank	0	TRUE	B01	0	Proteobacteria	G8	Thiohalocapsa
Run7_EXPA7_B01_1700ng	bin25_GEM2	57355	AEEAQAQAAEEYHK [] []	1525527.37109375	0.9886049640466564	1.1846411175661506	0.00200526166810499	-115.75377538265886	59.588484612241864	FALSE	Blank	0	TRUE	B01	0	Proteobacteria	G8	Thiohalocapsa
Run7_EXPA7_B01_1700ng	bin25_GEM2	57355	AEEAQAQAAEEYHK [] []	1637568.53125	0.9934272257020016	1.1659219315202725	0.00212313553983478	-111.4405594693968	42.845326130391385	FALSE	Blank	0	TRUE	B01	0	Proteobacteria	G8	Thiohalocapsa
Run7_EXPA7_B01_1700ng	bin25_GEM2	57355	AEEAQAQAAEEYHK [] []	1580168.34765625	0.8433763658905038	0.9731009866090916	5.791674583086742e-4	-245.65180775789008	-129.62112787864743	FALSE	Blank	0	TRUE	B01	0	Proteobacteria	G8	Thiohalocapsa
Run7_EXPA7_B01_1700ng	bin25_GEM2	57355	AEEAQAQAAEEYHK [] []	1539601.5	0.9475649564759115	0.9725543033636052	4.701557016988517e-4	-152.4615333572441	-130.11010235628328	FALSE	Blank	0	TRUE	B01	0	Proteobacteria	G8	Thiohalocapsa
Run7_EXPA7_B01_1700ng	bin25_GEM2	57355	AEEAQAQAAEEYHK [] []	1627519.90625	0.9662059592087848	1.0695293692687935	0.00193069385829969	-135.78830503138795	-43.37188130013858	FALSE	Blank	0	TRUE	B01	0	Proteobacteria	G8	Thiohalocapsa
Run7_EXPA7_B01_1700ng	bin25_GEM2	57355	AEEAQAQAAEEYHK [] []	1674515.625	0.9796259465288766	1.0825193701334117	9.921383292460645e-4	-123.78495328446748	-31.753125942794224	FALSE	Blank	0	TRUE	B01	0	Proteobacteria	G8	Thiohalocapsa
Run7_EXPA7_B01_1700ng	bin25_GEM2	57355	AEEAQAQAAEEYHK [] []	1671689.0625	1.0474800576999228	1.1708048823141752	8.40187677638854e-5	-63.09363186709771	47.21282473855815	FALSE	Blank	0	TRUE	B01	0	Proteobacteria	G8	Thiohalocapsa
Run7_EXPA7_B01_1700ng	bin25_GEM2	57355	AEEAQAQAAEEYHK [] []	1544438.00390625	0.9730287863443888	1.1388522272377888	0.00173755254051966	-129.68570656659807	18.633143626961555	FALSE	Blank	0	TRUE	B01	0	Proteobacteria	G8	Thiohalocapsa
Run7_EXPA7_B01_1700ng	bin25_GEM2	57355	AEEAQAQAAEEYHK [] []	1577660.3828125	0.9077398797808768	1.041432179920624	7.494947074980218e-4	-188.08261052494743	-68.50308588339315	FALSE	Blank	0	TRUE	B01	0	Proteobacteria	G8	Thiohalocapsa
Run7_EXPA7_B01_1700ng	bin25_GEM2	57355	AEEAQAQAAEEYHK [] []	1651471.640625	0.9795343707158682	1.0042234211348555	0.00178649654150686	-123.8668622064978	-101.78402789316888	FALSE	Blank	0	TRUE	B01	0	Proteobacteria	G8	Thiohalocapsa
Run7_EXPA7_B01_1700ng	bin25_GEM2	57355	AEEAQAQAAEEYHK [] []	1275136.96875	0.9301795081741306	0.6164947083622067	0.00152287394311469	-168.0117456090655	-448.58347045471345	FALSE	Blank	0	TRUE	B01	0	Proteobacteria	G8	Thiohalocapsa
Run7_EXPA7_B01_1700ng	bin25_GEM2	57355	AEEAQAQAAEEYHK [] []	1712139.544921875	0.927987077925012	0.7236376040914029	0.00223760235565302	-169.97273937404168	-352.75075214090987	FALSE	Blank	0	TRUE	B01	0	Proteobacteria	G8	Thiohalocapsa
Run7_EXPA7_B01_1700ng	bin25_GEM2	57355	AEEAQAQAAEEYHK [] []	1781416.35546875	0.9585943942023158	0.8650160470925558	0.00122597116273121	-142.59638092132653	-226.2964463135041	FALSE	Blank	0	TRUE	B01	0	Proteobacteria	G8	Thiohalocapsa
Run7_EXPA7_B01_1700ng	bin25_GEM2	57355	AEEAQAQAAEEYHK [] []	1473613.41796875	0.914795078074445	1.0917984810125454	0.00233611104626098	-181.7721703775723	-23.453533020365235	FALSE	Blank	0	TRUE	B01	0	Proteobacteria	G8	Thiohalocapsa
Run7_EXPA7_B01_1700ng	bin25_GEM2	57355	AEEAQAQAAEEYHK [] []	221291.384765625	1.6673025094492853	1.8923052872165609	0.00223509332206828	491.2993590895731	692.5504796127129	FALSE	Blank	0	TRUE	B01	0	Proteobacteria	G8	Thiohalocapsa
Run7_EXPA7_B01_1700ng	bin25_GEM2	57355	AEEAQAQAAEEYHK [] []	1491847.7109375	0.9524735918315352	1.0400196470521723	0.00145774755481188	-148.0710614912454	-69.76650949697071	FALSE	Blank	0	TRUE	B01	0	Proteobacteria	G8	Thiohalocapsa
Run7_EXPA7_B01_1700ng	bin25_GEM2	57355	AEEAQAQAAEEYHK [] []	1528826.953125	1.0009879884193555	1.0381696069097608	0.00164399049888125	-104.67792309674306	-71.4212564088429	FALSE	Blank	0	TRUE	B01	0	Proteobacteria	G8	Thiohalocapsa
Run7_EXPA7_B01_1700ng	bin25_GEM2	57355	AEEAQAQAAEEYHK [] []	1408489.46875	1.0404504988920265	1.079240351761804	5.569262814932863e-4	-69.38113907438948	-34.68600583010195	FALSE	Blank	0	TRUE	B01	0	Proteobacteria	G8	Thiohalocapsa
Run7_EXPA7_B01_1700ng	bin25_GEM2	57355	AEEAQAQAAEEYHK [] []	1219239.0234375	0.8183044235819484	0.8994903492080165	9.659215447883756e-4	-268.0771152734587	-195.4613073039501	FALSE	Blank	0	TRUE	B01	0	Proteobacteria	G8	Thiohalocapsa
Run7_EXPA7_B01_1700ng	bin25_GEM2	57355	AEEAQAQAAEEYHK [] []	1046475.9375	0.924692909895756	0.9685982300483098	9.347740099404784e-4	-172.91916969662614	-133.6485661720428	FALSE	Blank	0	TRUE	B01	0	Proteobacteria	G8	Thiohalocapsa
Run7_EXPA7_B01_1700ng	bin25_GEM2	57355	AEEAQAQAAEEYHK [] []	1122780.8984375	0.7455952024963928	0.8380498081084461	2.8955135907594853e-4	-333.1110333478736	-250.41608548284844	FALSE	Blank	0	TRUE	B01	0	Proteobacteria	G8	Thiohalocapsa
Run7_EXPA7_B01_1700ng	bin25_GEM2	57355	AEEAQAQAAEEYHK [] []	1221277.1953125	0.7972101333660827	0.969756349356786	0.0019256271984967	-286.9446580865266	-132.61269981144432	FALSE	Blank	0	TRUE	B01	0	Proteobacteria	G8	Thiohalocapsa
Run7_EXPA7_B01_1700ng	bin25_GEM2	57355	AEEAQAQAAEEYHK [] []	1034417.6796875	1.0487628111820797	1.165895848292839	7.076805773599537e-5	-61.94628791783274	42.82199629064465	FALSE	Blank	0	TRUE	B01	0	Proteobacteria	G8	Thiohalocapsa
Run7_EXPA7_B01_1700ng	bin25_GEM2	57355	AEEAQAQAAEEYHK [] []	819934.2265625	0.9275023122445892	0.5350888496085244	0.00167463374370702	-170.40633240495595	-521.3959950550642	FALSE	Blank	0	TRUE	B01	0	Proteobacteria	G8	Thiohalocapsa
Run7_EXPA7_B01_1700ng	bin17_LCM1	179768	VSATLSAR [] []	8012226.90625	1.0399836925190868	1.06357294286086	2.4649102236040665e-5	-69.79866861137418	-48.69953769978608	FALSE	Blank	0	TRUE	B01	0	Cyanobacteriota	C1	Nodosilinea
Run7_EXPA7_B01_1700ng	bin17_LCM1	179768	VSATLSAR [] []	7573114.64453125	1.2263686061709316	0.9641250873811718	5.437796631759228e-4	96.91115201066224	-137.6495166623186	FALSE	Blank	0	TRUE	B01	0	Cyanobacteriota	C1	Nodosilinea
Run7_EXPA7_B01_1700ng	bin17_LCM1	179768	VSATLSAR [] []	7573345.5703125	0.9374542792594844	0.9460659328548946	3.9753932305703135e-6	-161.50491112904365	-153.80231761961593	FALSE	Blank	0	TRUE	B01	0	Cyanobacteriota	C1	Nodosilinea
Run7_EXPA7_B01_1700ng	bin17_LCM1	179768	VSATLSAR [] []	7277140.234375	0.98102022398222	1.004423385115606	1.234866135865851e-5	-122.53785801484472	-101.60517243374024	FALSE	Blank	0	TRUE	B01	0	Cyanobacteriota	C1	Nodosilinea
Run7_EXPA7_B01_1700ng	bin17_LCM1	179768	VSATLSAR [] []	7178779.0234375	0.9897287933086848	0.9963821126102276	1.9302083616446465e-4	-114.7485793557288	-108.79759520379662	FALSE	Blank	0	TRUE	B01	0	Cyanobacteriota	C1	Nodosilinea
Run7_EXPA7_B01_1700ng	bin17_LCM1	179768	VSATLSAR [] []	6950509.078125	1.0300306807759965	1.0516971190637712	1.7428320029158964e-4	-78.7010243322831	-59.32173032343246	FALSE	Blank	0	TRUE	B01	0	Cyanobacteriota	C1	Nodosilinea
Run7_EXPA7_B01_1700ng	bin17_LCM1	179768	VSATLSAR [] []	6798664.921875	1.1266778160720778	1.0678456486731012	3.769326207960916e-4	7.743883000397522	-44.87786562572538	FALSE	Blank	0	TRUE	B01	0	Cyanobacteriota	C1	Nodosilinea
Run7_EXPA7_B01_1700ng	bin17_LCM1	179768	VSATLSAR [] []	6394229.3701171875	1.9056501324297344	1.1966211302213132	0.00193238745911623	704.4866213750911	70.30386774954067	FALSE	Blank	0	TRUE	B01	0	Cyanobacteriota	C1	Nodosilinea
Run7_EXPA7_B01_1700ng	bin17_LCM1	179768	VSATLSAR [] []	6549674.494140625	1.9570706142730856	1.165501673303372	1.8741135311377185e-4	750.4790739639109	42.46943105078582	FALSE	Blank	0	TRUE	B01	0	Cyanobacteriota	C1	Nodosilinea
Run7_EXPA7_B01_1700ng	bin17_LCM1	179768	VSATLSAR [] []	7196732.87109375	1.7137255015300306	0.9791391893482428	6.258879728861678e-5	532.8218650203673	-124.22032758960844	FALSE	Blank	0	TRUE	B01	0	Cyanobacteriota	C1	Nodosilinea
Run7_EXPA7_B01_1700ng	bin17_LCM1	179768	VSATLSAR [] []	6425277.1875	0.9731649159450918	1.0243854891256428	3.780157272122867e-4	-129.5639470267842	-83.75030041889498	FALSE	Blank	0	TRUE	B01	0	Cyanobacteriota	C1	Nodosilinea
Run7_EXPA7_B01_1700ng	bin17_LCM1	179768	VSATLSAR [] []	6104429.5703125	1.0254908625682713	1.0813803578561652	8.009436489292768e-5	-82.76161198521004	-32.771902241292004	FALSE	Blank	0	TRUE	B01	0	Cyanobacteriota	C1	Nodosilinea
Run7_EXPA7_B01_1700ng	bin17_LCM1	179768	VSATLSAR [] []	5430630.19140625	0.8856913907096834	0.925381354869718	3.5816594259962566e-5	-207.80362541841436	-172.3033980879235	FALSE	Blank	0	TRUE	B01	0	Cyanobacteriota	C1	Nodosilinea
Run7_EXPA7_B01_1700ng	bin17_LCM1	179768	VSATLSAR [] []	4505556.9296875	0.9475126785503148	0.9923515478255877	1.6373422607121602e-4	-152.50829274043653	-112.40268704888024	FALSE	Blank	0	TRUE	B01	0	Cyanobacteriota	C1	Nodosilinea
Run7_EXPA7_B01_1700ng	bin17_LCM1	179768	VSATLSAR [] []	3955154.4765625	0.9248717909885829	1.0397294010432103	4.229441140508085e-4	-172.7591715813629	-70.0261166676489	FALSE	Blank	0	TRUE	B01	0	Cyanobacteriota	C1	Nodosilinea
Run7_EXPA7_B01_1700ng	bin17_LCM1	179768	VSATLSAR [] []	3087194.103515625	1.0155568664015675	1.160014134806159	7.21370092885823e-4	-91.64695944474032	37.56116599540826	FALSE	Blank	0	TRUE	B01	0	Cyanobacteriota	C1	Nodosilinea
Run7_EXPA7_B01_1700ng	bin17_LCM1	179768	VSATLSAR [] []	2521261.5703125	1.0013259251661453	0.9733331273362784	1.2227211557060916e-4	-104.37565949967896	-129.4134923021938	FALSE	Blank	0	TRUE	B01	0	Cyanobacteriota	C1	Nodosilinea
Run7_EXPA7_B01_1700ng	bin17_LCM1	179768	VSATLSAR [] []	1819534.421875	1.182633441874418	0.941628028398157	0.00193989225358837	57.79274241466692	-157.7717497019917	FALSE	Blank	0	TRUE	B01	0	Cyanobacteriota	C1	Nodosilinea
Run7_EXPA7_B01_1700ng	bin17_LCM1	179768	VSATLSAR [] []	1434760.921875	1.1781179853081067	1.2160579795284894	7.697433390722961e-5	53.75394474887263	87.68893179774805	FALSE	Blank	0	TRUE	B01	0	Cyanobacteriota	C1	Nodosilinea
Run7_EXPA7_B01_1700ng	bin17_LCM1	179768	VSATLSAR [] []	723634.3642578125	0.967274861931114	0.8511770924592347	2.0878341079427765e-4	-134.83223740976302	-238.6745385062389	FALSE	Blank	0	TRUE	B01	0	Cyanobacteriota	C1	Nodosilinea
Run7_EXPA7_B01_1700ng	bin17_LCM1	179768	VSATLSAR [] []	5803432.734375	1.170695455095219	0.9987216345266894	5.52499973630341e-4	47.11494883387335	-106.70503700585598	FALSE	Blank	0	TRUE	B01	0	Cyanobacteriota	C1	Nodosilinea
Run7_EXPA7_B01_1700ng	bin17_LCM1	179768	VSATLSAR [] []	7075673.875	1.0212033819629414	1.0890723472692323	4.077702594337826e-4	-86.59649920129742	-25.891891675231204	FALSE	Blank	0	TRUE	B01	0	Cyanobacteriota	C1	Nodosilinea
Run7_EXPA7_B01_1700ng	bin17_LCM1	179768	VSATLSAR [] []	8197226.0869140625	1.7666642043005414	1.120019591267709	0.00133113149303317	580.1722726790068	1.788511178453911	FALSE	Blank	0	TRUE	B01	0	Cyanobacteriota	C1	Nodosilinea
Run7_EXPA7_B01_1700ng	bin17_LCM1	179768	VSATLSAR [] []	7983776.572265625	1.2229533732333813	0.9625669204931524	9.880731814126102e-5	93.85643658736886	-139.0432009327427	FALSE	Blank	0	TRUE	B01	0	Cyanobacteriota	C1	Nodosilinea
Run7_EXPA7_B01_1700ng	bin17_LCM1	179768	VSATLSAR [] []	8078744.0234375	1.467277557807593	1.1131438909603837	8.668841176047515e-4	312.3893649555711	-4.361379080508376	FALSE	Blank	0	TRUE	B01	0	Cyanobacteriota	C1	Nodosilinea
Run7_EXPA7_B01_1700ng	bin17_LCM1	179768	VSATLSAR [] []	7630618.7421875	1.0098853967091252	1.0408141160748074	6.982475486700616e-5	-96.71973962080372	-69.05590590970468	FALSE	Blank	0	TRUE	B01	0	Cyanobacteriota	C1	Nodosilinea
Run7_EXPA7_B01_1700ng	bin17_LCM1	179768	VSATLSAR [] []	7873864.47265625	1.4633114337904394	1.0855253417240485	5.054023059649386e-4	308.84191140630213	-29.064469576506657	FALSE	Blank	0	TRUE	B01	0	Cyanobacteriota	C1	Nodosilinea
Run7_EXPA7_B01_1700ng	bin17_LCM1	179768	VSATLSAR [] []	7539583.9375	1.0715375998737318	1.1061754227905478	2.353997674971048e-4	-41.57564276689407	-10.594244476329507	FALSE	Blank	0	TRUE	B01	0	Cyanobacteriota	C1	Nodosilinea
Run7_EXPA7_B01_1700ng	bin17_LCM1	179768	VSATLSAR [] []	8030892.017578125	1.2888785678569166	1.0174775228732118	6.374378593979506e-4	152.82246100870034	-89.92905057759637	FALSE	Blank	0	TRUE	B01	0	Cyanobacteriota	C1	Nodosilinea
Run7_EXPA7_B01_1700ng	bin17_LCM1	179768	VSATLSAR [] []	7750491.9921875	0.986710085160031	1.0096537760060575	4.580921253564581e-4	-117.44862778836308	-96.92691006772569	FALSE	Blank	0	TRUE	B01	0	Cyanobacteriota	C1	Nodosilinea
Run7_EXPA7_B01_1700ng	bin17_LCM1	179768	VSATLSAR [] []	8028009.84375	1.058580433666774	1.0105180970509375	1.5180218701039364e-4	-53.16502954616275	-96.15382815069364	FALSE	Blank	0	TRUE	B01	0	Cyanobacteriota	C1	Nodosilinea
Run7_EXPA7_B01_1700ng	bin17_LCM1	179768	VSATLSAR [] []	8227469.494140625	1.4716237419749263	1.073091814386442	4.978571379546908e-4	316.27675889068274	-40.18549365264745	FALSE	Blank	0	TRUE	B01	0	Cyanobacteriota	C1	Nodosilinea
Run7_EXPA7_B01_1700ng	bin17_LCM1	179768	VSATLSAR [] []	8336908.59375	0.967915311782583	0.998499074870826	6.775419520843682e-5	-134.2593944807733	-106.90410290437602	FALSE	Blank	0	TRUE	B01	0	Cyanobacteriota	C1	Nodosilinea
Run7_EXPA7_B01_1700ng	bin17_LCM1	179768	VSATLSAR [] []	8892477.8466796875	1.560665673995894	1.1273771071372038	7.710901225179061e-4	395.9192805101257	8.369355769333842	FALSE	Blank	0	TRUE	B01	0	Cyanobacteriota	C1	Nodosilinea
Run7_EXPA7_B01_1700ng	bin17_LCM1	179768	VSATLSAR [] []	8121898.1875	0.9535687143771016	1.006309999441782	1.2756474580438715e-4	-147.09154185334427	-99.9177121681134	FALSE	Blank	0	TRUE	B01	0	Cyanobacteriota	C1	Nodosilinea
Run7_EXPA7_B01_1700ng	bin17_LCM1	179768	VSATLSAR [] []	8512456.6875	1.0315171786499049	1.027757959162513	9.95064296023529e-6	-77.37144357889025	-80.73383377530152	FALSE	Blank	0	TRUE	B01	0	Cyanobacteriota	C1	Nodosilinea
Run7_EXPA7_B01_1700ng	bin17_LCM1	179768	VSATLSAR [] []	8810626.34375	1.2425667300768215	1.0486196120654734	2.7850530249404947e-4	111.39937575074788	-62.074370704014115	FALSE	Blank	0	TRUE	B01	0	Cyanobacteriota	C1	Nodosilinea
Run7_EXPA7_B01_1700ng	bin17_LCM1	179768	VSATLSAR [] []	8753091.703125	1.0126644193687502	1.0709314940506096	1.6680692038722417e-4	-94.23407508919856	-42.117767078733046	FALSE	Blank	0	TRUE	B01	0	Cyanobacteriota	C1	Nodosilinea
Run7_EXPA7_B01_1700ng	bin17_LCM1	179768	VSATLSAR [] []	8629786.224609375	1.1964703439171966	1.0108950068343052	3.387339583045797e-4	70.16899869163784	-95.8167055738457	FALSE	Blank	0	TRUE	B01	0	Cyanobacteriota	C1	Nodosilinea
Run7_EXPA7_B01_1700ng	bin17_LCM1	179768	VSATLSAR [] []	8953238.546875	1.3429805630803846	1.090062693269115	4.463191137660989e-4	201.21336208691832	-25.006088201337427	FALSE	Blank	0	TRUE	B01	0	Cyanobacteriota	C1	Nodosilinea
Run7_EXPA7_B01_1700ng	bin17_LCM1	179768	VSATLSAR [] []	8951123.173828125	1.3858008583570591	1.0868958885110505	4.160637309067522e-4	239.51347771693875	-27.838599925693487	FALSE	Blank	0	TRUE	B01	0	Cyanobacteriota	C1	Nodosilinea
Run7_EXPA7_B01_1700ng	bin17_LCM1	179768	VSATLSAR [] []	9047032.1962890625	1.585322222635241	1.1348138761788868	8.402161949191465e-4	417.9730439842564	15.02108743932462	FALSE	Blank	0	TRUE	B01	0	Cyanobacteriota	C1	Nodosilinea
Run7_EXPA7_B01_1700ng	bin17_LCM1	179768	VSATLSAR [] []	8791564.546875	1.006730570628312	1.034128502173009	6.803262278168645e-5	-99.54153715645886	-75.03577559164121	FALSE	Blank	0	TRUE	B01	0	Cyanobacteriota	C1	Nodosilinea
Run7_EXPA7_B01_1700ng	bin17_LCM1	179768	VSATLSAR [] []	8838279.919921875	1.451852008860535	0.98881712923149645	8.64527455908761e-4	298.5921619117449	-115.56400669798406	FALSE	Blank	0	TRUE	B01	0	Cyanobacteriota	C1	Nodosilinea
Run7_EXPA7_B01_1700ng	bin17_LCM1	179768	VSATLSAR [] []	9102733.015625	0.9798716590274392	0.945757580559943	2.897306741214689e-5	-123.56517859478168	-154.07811974744158	FALSE	Blank	0	TRUE	B01	0	Cyanobacteriota	C1	Nodosilinea
Run7_EXPA7_B01_1700ng	bin17_LCM1	179768	VSATLSAR [] []	8781596.171875	1.0826159623892089	1.042992153781806	4.125820214532366e-6	-31.666730121791996	-67.10778538681717	FALSE	Blank	0	TRUE	B01	0	Cyanobacteriota	C1	Nodosilinea
Run7_EXPA7_B01_1700ng	bin17_LCM1	179768	VSATLSAR [] []	9254981.435546877	1.3468836762852086	1.073720679752287	6.892484603902393e-4	204.70445634714963	-39.62301233223731	FALSE	Blank	0	TRUE	B01	0	Cyanobacteriota	C1	Nodosilinea
Run7_EXPA7_B01_1700ng	bin17_LCM1	179768	VSATLSAR [] []	9086796.34375	1.02497566223306	1.049376324544178	1.6578902333561768e-5	-83.22242693951421	-61.39753801881642	FALSE	Blank	0	TRUE	B01	0	Cyanobacteriota	C1	Nodosilinea
Run7_EXPA7_B01_1700ng	bin17_LCM1	179768	VSATLSAR [] []	9618588.6953125	1.505053207013939	1.078296641401122	6.586307285635303e-4	346.17735551597883	-35.53009659831885	FALSE	Blank	0	TRUE	B01	0	Cyanobacteriota	C1	Nodosilinea
Run7_EXPA7_B01_1700ng	bin17_LCM1	179768	VSATLSAR [] []	9493223.833984377	1.1997977930989148	1.0055285516173575	2.597269123552593e-4	73.14519695438636	-100.61666909591848	FALSE	Blank	0	TRUE	B01	0	Cyanobacteriota	C1	Nodosilinea
Run7_EXPA7_B01_1700ng	bin17_LCM1	179768	VSATLSAR [] []	9647295.3271484375	1.494744492485646	1.1585070285455843	5.758520081035582e-4	336.9568455713505	36.213152309987336	FALSE	Blank	0	TRUE	B01	0	Cyanobacteriota	C1	Nodosilinea
Run7_EXPA7_B01_1700ng	bin17_LCM1	179768	VSATLSAR [] []	10023998.5390625	0.963416378534099	0.999568636717353	2.273544840419861e-5	-138.28341305690262	-105.94744573676984	FALSE	Blank	0	TRUE	B01	0	Cyanobacteriota	C1	Nodosilinea
Run7_EXPA7_B01_1700ng	bin17_LCM1	179768	VSATLSAR [] []	9626648.109375	1.0082489287062806	1.0056057440669446	1.5739064560541666e-5	-98.18345941369166	-100.54762520619644	FALSE	Blank	0	TRUE	B01	0	Cyanobacteriota	C1	Nodosilinea
Run7_EXPA7_B01_1700ng	bin17_LCM1	179768	VSATLSAR [] []	9923601.4375	0.9484809511213368	0.9422452130143456	6.604273274370479e-5	-151.64223258854125	-157.2197160924065	FALSE	Blank	0	TRUE	B01	0	Cyanobacteriota	C1	Nodosilinea
Run7_EXPA7_B01_1700ng	bin17_LCM1	179768	VSATLSAR [] []	9974785.6181640625	1.363505956771263	1.0321926179280505	5.300525261472851e-4	219.5720620125716	-76.76730476371208	FALSE	Blank	0	TRUE	B01	0	Cyanobacteriota	C1	Nodosilinea
Run7_EXPA7_B01_1700ng	bin17_LCM1	179768	VSATLSAR [] []	9589687.7890625	0.9766165361428576	1.005355436818461	1.729137242148862e-5	-126.47668544133327	-100.771509616568	FALSE	Blank	0	TRUE	B01	0	Cyanobacteriota	C1	Nodosilinea
Run7_EXPA7_B01_1700ng	bin17_LCM1	179768	VSATLSAR [] []	9889185.73828125	1.3876488097238393	0.9998699092608584	6.718469658657865e-4	241.16635634771467	-105.67797601037364	FALSE	Blank	0	TRUE	B01	0	Cyanobacteriota	C1	Nodosilinea
Run7_EXPA7_B01_1700ng	bin17_LCM1	179768	VSATLSAR [] []	9381543.828125	0.9739586544755676	1.0431074948684635	4.481189792048335e-4	-128.8539968197431	-67.004619891873	FALSE	Blank	0	TRUE	B01	0	Cyanobacteriota	C1	Nodosilinea
Run7_EXPA7_B01_1700ng	bin17_LCM1	179768	VSATLSAR [] []	9868946.078125	1.1646724944730598	1.0570761742244292	1.3115420181547023e-4	41.7277816792967	-54.5104969280924	FALSE	Blank	0	TRUE	B01	0	Cyanobacteriota	C1	Nodosilinea
Run7_EXPA7_B01_1700ng	bin17_LCM1	179768	VSATLSAR [] []	10208189.3125	1.0573702666150846	1.0763039171401538	2.243947826491288e-5	-54.24744940599491	-37.31246566235025	FALSE	Blank	0	TRUE	B01	0	Cyanobacteriota	C1	Nodosilinea
Run7_EXPA7_B01_1700ng	bin17_LCM1	179768	VSATLSAR [] []	10394765.462890623	1.3757680780603332	1.0727841036520689	3.856845782342106e-4	230.5397739399704	-40.460721944067245	FALSE	Blank	0	TRUE	B01	0	Cyanobacteriota	C1	Nodosilinea
Run7_EXPA7_B01_1700ng	bin17_LCM1	179768	VSATLSAR [] []	7542185.234375	1.3778700193093445	1.0628603792138405	1.634376551395093e-4	232.4198308700891	-49.33688197539787	FALSE	Blank	0	TRUE	B01	0	Cyanobacteriota	C1	Nodosilinea
Run7_EXPA7_B01_1700ng	bin17_LCM1	179768	VSATLSAR [] []	7300564.59765625	1.2776384791242437	0.99006702424656845	5.405967129812706e-4	142.7688942275396	-114.44605262285836	FALSE	Blank	0	TRUE	B01	0	Cyanobacteriota	C1	Nodosilinea
Run7_EXPA7_B01_1700ng	bin17_LCM1	179768	VSATLSAR [] []	7119319.234375	1.6246343330360795	1.087815288654311	0.00129976513938944	453.13530440968685	-27.016253149016123	FALSE	Blank	0	TRUE	B01	0	Cyanobacteriota	C1	Nodosilinea
Run7_EXPA7_B01_1700ng	bin17_LCM1	179768	VSATLSAR [] []	6643927.546875	1.117090621309084	1.0875056647362449	3.6051622249237e-5	-0.8312719726744078	-27.293192665363343	FALSE	Blank	0	TRUE	B01	0	Cyanobacteriota	C1	Nodosilinea
Run7_EXPA7_B01_1700ng	bin17_LCM1	179768	VSATLSAR [] []	6531682.953125	1.0197488132961705	1.0555049449686835	2.689680329109054e-4	-87.89752124631556	-55.91586468157206	FALSE	Blank	0	TRUE	B01	0	Cyanobacteriota	C1	Nodosilinea
Run7_EXPA7_B01_1700ng	bin17_LCM1	179768	VSATLSAR [] []	6463812.5625	1.0206285527002832	1.0637436486017695	9.542293824624584e-5	-87.11064855699591	-48.54685193306507	FALSE	Blank	0	TRUE	B01	0	Cyanobacteriota	C1	Nodosilinea
Run7_EXPA7_B01_1700ng	bin17_LCM1	179768	VSATLSAR [] []	6275007.6171875	1.1377825309594858	1.2145389004111875	9.757029388800416e-4	17.676366218415396	86.33020912972623	FALSE	Blank	0	TRUE	B01	0	Cyanobacteriota	C1	Nodosilinea
Run7_EXPA7_B01_1700ng	bin17_LCM1	179768	VSATLSAR [] []	6383421.140625	1.4137756790966467	1.031297858598203	9.786154860775766e-4	264.53523111990853	-77.56761185110483	FALSE	Blank	0	TRUE	B01	0	Cyanobacteriota	C1	Nodosilinea
Run7_EXPA7_B01_1700ng	bin17_LCM1	179768	VSATLSAR [] []	6211319.98046875	1.6100011251850843	1.0591241007541696	9.4609715393336e-4	440.0468016539261	-52.67875283609003	FALSE	Blank	0	TRUE	B01	0	Cyanobacteriota	C1	Nodosilinea
Run7_EXPA7_B01_1700ng	bin17_LCM1	179768	VSATLSAR [] []	5489878.0625	1.064555300414574	1.0775781843307055	1.9667181516124305e-4	-47.820879398759345	-36.17271217801932	FALSE	Blank	0	TRUE	B01	0	Cyanobacteriota	C1	Nodosilinea
Run7_EXPA7_B01_1700ng	bin17_LCM1	179768	VSATLSAR [] []	5568481.96875	1.1559750764578347	1.0709731512289191	3.1027384478030454e-4	33.94847718096461	-42.080507299561255	FALSE	Blank	0	TRUE	B01	0	Cyanobacteriota	C1	Nodosilinea
Run7_EXPA7_B01_1700ng	bin17_LCM1	179768	VSATLSAR [] []	5660970.8916015625	1.4969216827240517	1.0755480800656416	0.00176069665357233	338.9042080858007	-37.9885153524383	FALSE	Blank	0	TRUE	B01	0	Cyanobacteriota	C1	Nodosilinea
Run7_EXPA7_B01_1700ng	bin17_LCM1	179768	VSATLSAR [] []	11159066.875	0.9969820037905296	1.002111629021362	2.7532269584452235e-5	-108.26102950702764	-103.67289581457784	FALSE	Blank	0	TRUE	B01	0	Cyanobacteriota	C1	Nodosilinea
Run7_EXPA7_B01_1700ng	bin17_LCM1	179768	VSATLSAR [] []	10579138.78125	0.9870846816974806	0.979472419642574	1.4776154741131566e-5	-117.1135742674514	-123.9222736242669	FALSE	Blank	0	TRUE	B01	0	Cyanobacteriota	C1	Nodosilinea
Run7_EXPA7_B01_1700ng	bin17_LCM1	179768	VSATLSAR [] []	10781241.796875	1.0797718861564858	1.1109167192155054	1.0275046102334665e-4	-34.210581066071114	-6.3534469727449805	FALSE	Blank	0	TRUE	B01	0	Cyanobacteriota	C1	Nodosilinea
Run7_EXPA7_B01_1700ng	bin17_LCM1	179768	VSATLSAR [] []	10772363.327148438	1.4621450727646228	1.1182008234336929	3.9170788432595966e-4	307.79867333737985	0.16173541950892378	FALSE	Blank	0	TRUE	B01	0	Cyanobacteriota	C1	Nodosilinea
Run7_EXPA7_B01_1700ng	bin17_LCM1	179768	VSATLSAR [] []	10880169.0078125	1.345279362575535	1.0441514608210016	1.5972648799171004e-4	203.26949658822468	-66.0708566742757	FALSE	Blank	0	TRUE	B01	0	Cyanobacteriota	C1	Nodosilinea
Run7_EXPA7_B01_1700ng	bin17_LCM1	179768	VSATLSAR [] []	11378229.2265625	1.205264885972857	1.0501502308491104	7.507928429939184e-5	78.03517465956355	-60.70532651550498	FALSE	Blank	0	TRUE	B01	0	Cyanobacteriota	C1	Nodosilinea
Run7_EXPA7_B01_1700ng	bin17_LCM1	179768	VSATLSAR [] []	11318414.348632812	1.3253935207606522	1.095321181273628	2.604082451305583e-4	185.48283640783137	-20.30269469807866	FALSE	Blank	0	TRUE	B01	0	Cyanobacteriota	C1	Nodosilinea
Run7_EXPA7_B01_1700ng	bin17_LCM1	179768	VSATLSAR [] []	11175198.671875	1.3624168238109045	1.0764999522134373	8.572785670940536e-5	218.5978996895732	-37.13712436855987	FALSE	Blank	0	TRUE	B01	0	Cyanobacteriota	C1	Nodosilinea
Run7_EXPA7_B01_1700ng	bin17_LCM1	179768	VSATLSAR [] []	12017450.8125	1.298289513751829	0.9796658257819988	5.89671629228357e-5	161.23997222935182	-123.74928374982376	FALSE	Blank	0	TRUE	B01	0	Cyanobacteriota	C1	Nodosilinea
Run7_EXPA7_B01_1700ng	bin17_LCM1	179768	VSATLSAR [] []	11494963.5078125	1.2160882068217016	1.0505827367477634	1.7979428339004195e-4	87.71596824898498	-60.31847663924772	FALSE	Blank	0	TRUE	B01	0	Cyanobacteriota	C1	Nodosilinea
Run7_EXPA7_B01_1700ng	bin17_LCM1	179768	VSATLSAR [] []	12049857.2578125	1.4590287243179436	1.0947401963802326	5.068751331611495e-4	305.01129167454775	-20.82234988617526	FALSE	Blank	0	TRUE	B01	0	Cyanobacteriota	C1	Nodosilinea
Run7_EXPA7_B01_1700ng	bin17_LCM1	179768	VSATLSAR [] []	11845045.255859377	1.3270911734167123	0.9563689140296724	1.7428305068683224e-4	187.0012821029532	-144.58693580643023	FALSE	Blank	0	TRUE	B01	0	Cyanobacteriota	C1	Nodosilinea
Run7_EXPA7_B01_1700ng	bin17_LCM1	179768	VSATLSAR [] []	12347777.4140625	1.2406103331836762	0.9728565341617654	6.865369108488236e-5	109.64949927881928	-129.83977553014404	FALSE	Blank	0	TRUE	B01	0	Cyanobacteriota	C1	Nodosilinea
Run7_EXPA7_B01_1700ng	bin17_LCM1	179768	VSATLSAR [] []	12478237.7578125	1.398133316621672	1.0597896771981352	5.86363480026087e-5	250.54410173494657	-52.08343571835894	FALSE	Blank	0	TRUE	B01	0	Cyanobacteriota	C1	Nodosilinea
Run7_EXPA7_B01_1700ng	bin17_LCM1	179768	VSATLSAR [] []	13176371.296875	1.1862538208832267	1.0265093220956845	2.9170167587498717e-4	61.030948358039126	-81.85066269323559	FALSE	Blank	0	TRUE	B01	0	Cyanobacteriota	C1	Nodosilinea
Run7_EXPA7_B01_1700ng	bin17_LCM1	179768	VSATLSAR [] []	13590720.21484375	1.399950856619575	1.0902707271403498	3.002522407736946e-4	252.16977927014565	-24.820014722119808	FALSE	Blank	0	TRUE	B01	0	Cyanobacteriota	C1	Nodosilinea
Run7_EXPA7_B01_1700ng	bin17_LCM1	179768	VSATLSAR [] []	12920681.2578125	1.3301802748166771	1.056129137192794	8.386872408760257e-5	189.7642929614036	-55.357563198494496	FALSE	Blank	0	TRUE	B01	0	Cyanobacteriota	C1	Nodosilinea
Run7_EXPA7_B01_1700ng	bin17_LCM1	179768	VSATLSAR [] []	13276039.66015625	1.2898715952823845	1.039795986987114	9.73321765114484e-5	153.71066285255597	-69.96655964371068	FALSE	Blank	0	TRUE	B01	0	Cyanobacteriota	C1	Nodosilinea
Run7_EXPA7_B01_1700ng	bin17_LCM1	179768	VSATLSAR [] []	13620795.01953125	1.3432940066808052	1.073544035787262	6.969030116527102e-5	201.49371807377037	-39.78100947452879	FALSE	Blank	0	TRUE	B01	0	Cyanobacteriota	C1	Nodosilinea
Run7_EXPA7_B01_1700ng	bin17_LCM1	179768	VSATLSAR [] []	13424509.953125	1.0510205530894297	1.066953714877369	3.5876518616314614e-5	-59.926876898933386	-45.675645446956125	FALSE	Blank	0	TRUE	B01	0	Cyanobacteriota	C1	Nodosilinea
Run7_EXPA7_B01_1700ng	bin17_LCM1	179768	VSATLSAR [] []	13187333.484375	1.244023721708954	1.0215768060811692	3.7558485496232494e-4	112.70256498898368	-86.26249433713772	FALSE	Blank	0	TRUE	B01	0	Cyanobacteriota	C1	Nodosilinea
Run7_EXPA7_B01_1700ng	bin17_LCM1	179768	VSATLSAR [] []	13072145.08203125	1.1980498114649332	1.025277693971958	2.469045647909086e-4	71.5817350896777	-82.95227815961948	FALSE	Blank	0	TRUE	B01	0	Cyanobacteriota	C1	Nodosilinea
Run7_EXPA7_B01_1700ng	bin17_LCM1	179768	VSATLSAR [] []	13346369.35546875	1.271146158748083	1.0037828396154842	3.0808756682526177e-4	136.96191369395282	-102.17810091455615	FALSE	Blank	0	TRUE	B01	0	Cyanobacteriota	C1	Nodosilinea
Run7_EXPA7_B01_1700ng	bin17_LCM1	179768	VSATLSAR [] []	13197979.924804688	1.407185229237249	1.0702562005013203	6.796558930950413e-5	258.6404798100952	-42.72177554842859	FALSE	Blank	0	TRUE	B01	0	Cyanobacteriota	C1	Nodosilinea
Run7_EXPA7_B01_1700ng	bin17_LCM1	179768	VSATLSAR [] []	12959457.5546875	1.028121865894383	1.093093538492476	9.919041133566243e-5	-80.4083416267981	-22.295183903238037	FALSE	Blank	0	TRUE	B01	0	Cyanobacteriota	C1	Nodosilinea
Run7_EXPA7_B01_1700ng	bin17_LCM1	179768	VSATLSAR [] []	13405194.26953125	1.3478209329083333	1.026975256099822	4.2703585243893566e-4	205.54277464478733	-81.43391343639084	FALSE	Blank	0	TRUE	B01	0	Cyanobacteriota	C1	Nodosilinea
Run7_EXPA7_B01_1700ng	bin17_LCM1	179768	VSATLSAR [] []	12346114.990234377	1.253275479423316	1.0846664572735616	4.786930729720339e-5	120.97769219096756	-29.83268879484513	FALSE	Blank	0	TRUE	B01	0	Cyanobacteriota	C1	Nodosilinea
Run7_EXPA7_B01_1700ng	bin17_LCM1	179768	VSATLSAR [] []	13155035.66796875	1.1583797848738138	1.0753091424144934	4.811935905386672e-4	36.09934068607102	-38.20223035856352	FALSE	Blank	0	TRUE	B01	0	Cyanobacteriota	C1	Nodosilinea
Run7_EXPA7_B01_1700ng	bin17_LCM1	179768	VSATLSAR [] []	13161811.1328125	1.3440066543712503	1.0936132773702918	2.8374621594667567e-4	202.13113752104815	-21.830309502229195	FALSE	Blank	0	TRUE	B01	0	Cyanobacteriota	C1	Nodosilinea
Run7_EXPA7_B01_1700ng	bin17_LCM1	179768	VSATLSAR [] []	12431921.90625	0.9792700824654544	0.982295515877962	4.0928101999752366e-5	-124.10325176161652	-121.3971879948612	FALSE	Blank	0	TRUE	B01	0	Cyanobacteriota	C1	Nodosilinea
Run7_EXPA7_B01_1700ng	bin17_LCM1	179768	VSATLSAR [] []	12974057.038085938	1.2736618095622927	1.0195274945886998	2.948110682216423e-4	139.21200833824332	-88.09547719296262	FALSE	Blank	0	TRUE	B01	0	Cyanobacteriota	C1	Nodosilinea
Run7_EXPA7_B01_1700ng	bin17_LCM1	179768	VSATLSAR [] []	12515804.75	0.9675912204997452	0.9906333757063182	3.811630165232762e-6	-134.5492741634604	-113.93948613947737	FALSE	Blank	0	TRUE	B01	0	Cyanobacteriota	C1	Nodosilinea
Run7_EXPA7_B01_1700ng	bin17_LCM1	179768	VSATLSAR [] []	13588717.927734377	1.3967951108705232	1.1400710833849936	3.949361764555078e-4	249.34715914791883	19.723335347328952	FALSE	Blank	0	TRUE	B01	0	Cyanobacteriota	C1	Nodosilinea
Run7_EXPA7_B01_1700ng	bin17_LCM1	179768	VSATLSAR [] []	13289968.796875	1.076162562655918	1.1472624662368112	1.3984732169116613e-4	-37.43889853853843	26.15558419065689	FALSE	Blank	0	TRUE	B01	0	Cyanobacteriota	C1	Nodosilinea
Run7_EXPA7_B01_1700ng	bin17_LCM1	179768	VSATLSAR [] []	13060789.1875	1.291187744787582	1.0434849590703548	2.7122187632084606e-4	154.88787748663935	-66.66700142181759	FALSE	Blank	0	TRUE	B01	0	Cyanobacteriota	C1	Nodosilinea
Run7_EXPA7_B01_1700ng	bin17_LCM1	179768	VSATLSAR [] []	13794008.658203123	1.2963100596819004	1.0900572187438615	2.5706982750035867e-4	159.4694725335244	-25.010984826847935	FALSE	Blank	0	TRUE	B01	0	Cyanobacteriota	C1	Nodosilinea
Run7_EXPA7_B01_1700ng	bin17_LCM1	179768	VSATLSAR [] []	13298358.341796877	1.2197902443483524	1.0728733848950358	1.0959757108140176e-4	91.02721270494384	-40.38086537355212	FALSE	Blank	0	TRUE	B01	0	Cyanobacteriota	C1	Nodosilinea
Run7_EXPA7_B01_1700ng	bin17_LCM1	179768	VSATLSAR [] []	13485085.6015625	1.1682298630038708	1.060736239938359	1.142568114016764e-4	44.909628632670675	-51.23679367239931	FALSE	Blank	0	TRUE	B01	0	Cyanobacteriota	C1	Nodosilinea
Run7_EXPA7_B01_1700ng	bin17_LCM1	179768	VSATLSAR [] []	13770715.62890625	1.2527995135623744	1.0386256136900462	2.407653373574404e-4	120.55197005635333	-71.0133864420398	FALSE	Blank	0	TRUE	B01	0	Cyanobacteriota	C1	Nodosilinea
Run7_EXPA7_B01_1700ng	bin17_LCM1	179768	VSATLSAR [] []	13387721.51171875	1.0768066825057558	0.9736606752001186	1.498074367472379e-4	-36.862773022145134	-129.1205209207872	FALSE	Blank	0	TRUE	B01	0	Cyanobacteriota	C1	Nodosilinea
Run7_EXPA7_B01_1700ng	bin17_LCM1	179768	VSATLSAR [] []	10483726.42578125	1.174956085631269	1.0951914093744013	4.422154009104092e-4	50.92582031743342	-20.418767665670412	FALSE	Blank	0	TRUE	B01	0	Cyanobacteriota	C1	Nodosilinea
Run7_EXPA7_B01_1700ng	bin17_LCM1	179768	VSATLSAR [] []	10781259.3125	0.9862750131514448	1.0322649349470123	1.6728429650284763e-4	-117.83777289183716	-76.70262164627017	FALSE	Blank	0	TRUE	B01	0	Cyanobacteriota	C1	Nodosilinea
Run7_EXPA7_B01_1700ng	bin17_LCM1	179768	VSATLSAR [] []	10865912.65625	0.9752404925917106	1.0437310689433816	3.714885832475402e-4	-127.70747160897513	-66.44687130515892	FALSE	Blank	0	TRUE	B01	0	Cyanobacteriota	C1	Nodosilinea
Run7_EXPA7_B01_1700ng	bin17_LCM1	179768	VSATLSAR [] []	10710222.5	1.0233483340026357	1.085626201101049	1.333091638513204e-4	-84.67797176914549	-28.97425707851864	FALSE	Blank	0	TRUE	B01	0	Cyanobacteriota	C1	Nodosilinea
Run7_EXPA7_B01_1700ng	bin17_LCM1	179768	VSATLSAR [] []	10806080.625	1.0475760568333383	1.1105077500465566	1.4164220050350354e-4	-63.00776655751861	-6.719244694564641	FALSE	Blank	0	TRUE	B01	0	Cyanobacteriota	C1	Nodosilinea
Run7_EXPA7_B01_1700ng	bin17_LCM1	179768	VSATLSAR [] []	10824556.794921877	1.1548851981828152	1.011417880144162	1.5522535383300645e-4	32.973648219926766	-95.3490276165131	FALSE	Blank	0	TRUE	B01	0	Cyanobacteriota	C1	Nodosilinea
Run7_EXPA7_B01_1700ng	bin17_LCM1	179768	VSATLSAR [] []	10081750.234375	1.0195724916979243	1.0471606556132445	2.527315780607728e-4	-88.05523005138693	-63.37931735275837	FALSE	Blank	0	TRUE	B01	0	Cyanobacteriota	C1	Nodosilinea
Run7_EXPA7_B01_1700ng	bin17_LCM1	179768	VSATLSAR [] []	10312626.15234375	1.2018251540061613	1.0105966594213942	2.523038337143204e-4	74.95854636427768	-96.08355895116549	FALSE	Blank	0	TRUE	B01	0	Cyanobacteriota	C1	Nodosilinea
Run7_EXPA7_B01_1700ng	bin17_LCM1	179768	VSATLSAR [] []	12589297.30078125	1.1091243361834633	1.0565934794694734	5.920524039220263e-4	-7.956623152099773	-54.94223764378236	FALSE	Blank	0	TRUE	B01	0	Cyanobacteriota	C1	Nodosilinea
Run7_EXPA7_B01_1700ng	bin17_LCM1	179768	VSATLSAR [] []	12837855.3984375	1.160696737592643	0.9953297163026136	1.2531402083375954e-4	38.17171212739501	-109.73889885454902	FALSE	Blank	0	TRUE	B01	0	Cyanobacteriota	C1	Nodosilinea
Run7_EXPA7_B01_1700ng	bin17_LCM1	179768	VSATLSAR [] []	12471474.349609377	1.2581137477312925	0.9809221225585444	9.5939202552801e-5	125.30522506871276	-122.62560369352292	FALSE	Blank	0	TRUE	B01	0	Cyanobacteriota	C1	Nodosilinea
Run7_EXPA7_B01_1700ng	bin17_LCM1	179768	VSATLSAR [] []	12071760.91015625	1.2310483913006316	0.9687327699366516	3.2595828045859265e-6	101.0969314508332	-133.52822853198097	FALSE	Blank	0	TRUE	B01	0	Cyanobacteriota	C1	Nodosilinea
Run7_EXPA7_B01_1700ng	bin17_LCM1	179768	VSATLSAR [] []	12362585.390625	1.2222693329411365	1.0401790832243294	4.4610992988737726e-5	93.24460469505502	-69.62390366509186	FALSE	Blank	0	TRUE	B01	0	Cyanobacteriota	C1	Nodosilinea
Run7_EXPA7_B01_1700ng	bin17_LCM1	179768	VSATLSAR [] []	12274876.671875	0.9467045905819896	0.9509994379643972	8.79512635586022e-5	-153.23107763545207	-149.3896012911937	FALSE	Blank	0	TRUE	B01	0	Cyanobacteriota	C1	Nodosilinea
Run7_EXPA7_B01_1700ng	bin17_LCM1	179768	VSATLSAR [] []	12401245.453125	1.1546336750291892	1.0356630471366275	2.0302105303803697e-4	32.74867625732681	-73.66321967706114	FALSE	Blank	0	TRUE	B01	0	Cyanobacteriota	C1	Nodosilinea
Run7_EXPA7_B01_1700ng	bin17_LCM1	179768	VSATLSAR [] []	12351337.1328125	0.8885657280874694	0.9656878939023412	2.5742391355132455e-4	-205.2327077445034	-136.25168252592624	FALSE	Blank	0	TRUE	B01	0	Cyanobacteriota	C1	Nodosilinea
Run7_EXPA7_B01_1700ng	bin17_LCM1	179768	VSATLSAR [] []	12471603.890625	1.0261812773349337	1.0428820449291831	1.0573442360301086e-4	-82.14407851831118	-67.20627097081643	FALSE	Blank	0	TRUE	B01	0	Cyanobacteriota	C1	Nodosilinea
Run7_EXPA7_B01_1700ng	bin17_LCM1	179768	VSATLSAR [] []	13212077.139648438	1.1855996384390155	1.0108279223534622	1.6263152991457107e-4	60.44582247101427	-95.8767085083575	FALSE	Blank	0	TRUE	B01	0	Cyanobacteriota	C1	Nodosilinea
Run7_EXPA7_B01_1700ng	bin17_LCM1	179768	VSATLSAR [] []	12635296.418945312	1.2211919020963709	1.026839532153331	1.276614518956601e-4	92.28090919339516	-81.55531014350792	FALSE	Blank	0	TRUE	B01	0	Cyanobacteriota	C1	Nodosilinea
Run7_EXPA7_B01_1700ng	bin17_LCM1	179768	VSATLSAR [] []	12812463.828125	0.9907238769787764	0.9935050458711918	3.734301299347653e-5	-113.85853832775804	-111.37095412316832	FALSE	Blank	0	TRUE	B01	0	Cyanobacteriota	C1	Nodosilinea
Run7_EXPA7_B01_1700ng	bin17_LCM1	179768	VSATLSAR [] []	13470320.275390623	1.447916011522668	1.067781135198267	4.068554858773833e-4	295.0716548207568	-44.9355689537827	FALSE	Blank	0	TRUE	B01	0	Cyanobacteriota	C1	Nodosilinea
Run7_EXPA7_B01_1700ng	bin17_LCM1	179768	VSATLSAR [] []	13054262.21875	0.9336375010684024	0.9350660958460032	3.942154955008468e-5	-164.91878403926196	-163.6409940376511	FALSE	Blank	0	TRUE	B01	0	Cyanobacteriota	C1	Nodosilinea
Run7_EXPA7_B01_1700ng	bin17_LCM1	179768	VSATLSAR [] []	13406252.088867188	1.264822689251257	1.0173934475216402	2.3326583359131e-4	131.3059598677009	-90.00425079903384	FALSE	Blank	0	TRUE	B01	0	Cyanobacteriota	C1	Nodosilinea
Run7_EXPA7_B01_1700ng	bin17_LCM1	179768	VSATLSAR [] []	13420465.3515625	0.9689665929938376	1.0262004641233589	7.01268717562647e-4	-133.31908821500485	-82.12691711831354	FALSE	Blank	0	TRUE	B01	0	Cyanobacteriota	C1	Nodosilinea
Run7_EXPA7_B01_1700ng	bin17_LCM1	179768	VSATLSAR [] []	14597527.913085938	1.1047313571353157	0.9878418958390665	1.0318336373262975e-4	-11.885872224699169	-116.43629287571812	FALSE	Blank	0	TRUE	B01	0	Cyanobacteriota	C1	Nodosilinea
Run7_EXPA7_B01_1700ng	bin17_LCM1	179768	VSATLSAR [] []	13363016.890625	1.1214177318127234	1.0569843924659883	5.7679141285495606e-5	3.0390617455411384	-54.59259005562211	FALSE	Blank	0	TRUE	B01	0	Cyanobacteriota	C1	Nodosilinea
Run7_EXPA7_B01_1700ng	bin17_LCM1	179768	VSATLSAR [] []	13893350.65234375	1.0327053168552127	0.9742303708268676	3.8749659392144014e-5	-76.30872716477587	-128.61096328608545	FALSE	Blank	0	TRUE	B01	0	Cyanobacteriota	C1	Nodosilinea
Run7_EXPA7_B01_1700ng	bin17_LCM1	179768	VSATLSAR [] []	13645872.484375	0.9797223981891264	0.9989677098802746	2.9769453823325943e-5	-123.69868321751876	-106.48493776471068	FALSE	Blank	0	TRUE	B01	0	Cyanobacteriota	C1	Nodosilinea
Run7_EXPA7_B01_1700ng	bin17_LCM1	179768	VSATLSAR [] []	14708950.203125	1.2419176985733478	1.0551080271232485	1.8184132294563648e-4	110.8188570628228	-56.270883237085734	FALSE	Blank	0	TRUE	B01	0	Cyanobacteriota	C1	Nodosilinea
Run7_EXPA7_B01_1700ng	bin17_LCM1	179768	VSATLSAR [] []	15041077.861328123	1.1724075077005829	1.0448756073986625	9.468457684649793e-5	48.646274396352936	-65.42315218092077	FALSE	Blank	0	TRUE	B01	0	Cyanobacteriota	C1	Nodosilinea
Run7_EXPA7_B01_1700ng	bin17_LCM1	179768	VSATLSAR [] []	14854606.888671877	1.1695679288839058	1.0092548317224157	2.0869612068232055e-4	46.10644611360559	-97.28374114735038	FALSE	Blank	0	TRUE	B01	0	Cyanobacteriota	C1	Nodosilinea
Run7_EXPA7_B01_1700ng	bin17_LCM1	179768	VSATLSAR [] []	15060468.296875	1.0255562815514463	1.0699735209305117	4.111010360740028e-4	-82.70309873573756	-42.97461500640687	FALSE	Blank	0	TRUE	B01	0	Cyanobacteriota	C1	Nodosilinea
Run7_EXPA7_B01_1700ng	bin17_LCM1	179768	VSATLSAR [] []	16442273.9296875	1.1270119313858862	1.0069163600808235	7.711632325414287e-5	8.04272856112842	-99.3753599391357	FALSE	Blank	0	TRUE	B01	0	Cyanobacteriota	C1	Nodosilinea
Run7_EXPA7_B01_1700ng	bin17_LCM1	179768	VSATLSAR [] []	15350915.65625	0.9164470265308072	0.9312101900599778	2.6687447201703685e-5	-180.29460427288512	-167.08986417058748	FALSE	Blank	0	TRUE	B01	0	Cyanobacteriota	C1	Nodosilinea
Run7_EXPA7_B01_1700ng	bin17_LCM1	179768	VSATLSAR [] []	15983031.3125	0.9841696536461356	1.0323864265205926	3.308842199466061e-4	-119.72088724158893	-76.59395491975363	FALSE	Blank	0	TRUE	B01	0	Cyanobacteriota	C1	Nodosilinea
Run7_EXPA7_B01_1700ng	bin17_LCM1	179768	VSATLSAR [] []	15474131.578125	0.9568884927350156	0.998920452497082	3.3356844513804385e-5	-144.12220466982862	-106.5272065820776	FALSE	Blank	0	TRUE	B01	0	Cyanobacteriota	C1	Nodosilinea
Run7_EXPA7_B01_1700ng	bin17_LCM1	179768	VSATLSAR [] []	16064608.828125	1.1815489592566553	1.049186801604685	1.03982432058464e-4	56.82273953657657	-61.56705461019485	FALSE	Blank	0	TRUE	B01	0	Cyanobacteriota	C1	Nodosilinea
Run7_EXPA7_B01_1700ng	bin17_LCM1	179768	VSATLSAR [] []	15693519.578125	0.9989523694881408	1.0599940822335585	1.182191451415968e-4	-106.49865880023223	-51.900608009174064	FALSE	Blank	0	TRUE	B01	0	Cyanobacteriota	C1	Nodosilinea
Run7_EXPA7_B01_1700ng	bin17_LCM1	179768	VSATLSAR [] []	15145102.427734377	1.0994019378407107	1.0354862506883564	2.187093876359216e-4	-16.652709396310804	-73.82135320622096	FALSE	Blank	0	TRUE	B01	0	Cyanobacteriota	C1	Nodosilinea
Run7_EXPA7_B01_1700ng	bin17_LCM1	179768	VSATLSAR [] []	15377189.1015625	1.216134806526601	1.026690455156404	1.2078861610139508e-4	87.75764881364356	-81.68865033145367	FALSE	Blank	0	TRUE	B01	0	Cyanobacteriota	C1	Nodosilinea
Run7_EXPA7_B01_1700ng	bin17_LCM1	179768	VSATLSAR [] []	15022601.40625	0.9422063769314372	0.9777132966840262	2.176056472865187e-5	-157.25445257557158	-125.49570071729556	FALSE	Blank	0	TRUE	B01	0	Cyanobacteriota	C1	Nodosilinea
Run7_EXPA7_B01_1700ng	bin17_LCM1	179768	VSATLSAR [] []	14940063.73046875	1.2478020294121508	1.054157969325845	1.870969715125569e-4	116.08202841825756	-57.12065139633471	FALSE	Blank	0	TRUE	B01	0	Cyanobacteriota	C1	Nodosilinea
Run7_EXPA7_B01_1700ng	bin17_LCM1	179768	VSATLSAR [] []	14551761.298828123	1.1468991782414746	1.0186429070718477	1.831976281649073e-5	25.830645463857273	-88.8866862203972	FALSE	Blank	0	TRUE	B01	0	Cyanobacteriota	C1	Nodosilinea
Run7_EXPA7_B01_1700ng	bin17_LCM1	179768	VSATLSAR [] []	13861841.046875	1.0133577909947336	1.0459414403782747	2.0617683125723207e-5	-93.61389689383238	-64.46983025500485	FALSE	Blank	0	TRUE	B01	0	Cyanobacteriota	C1	Nodosilinea
Run7_EXPA7_B01_1700ng	bin17_LCM1	179768	VSATLSAR [] []	13559992.564453123	1.2106452546030977	1.0430522703539458	1.045173141020785e-4	82.84758287251238	-67.05401481729257	FALSE	Blank	0	TRUE	B01	0	Cyanobacteriota	C1	Nodosilinea
Run7_EXPA7_B01_1700ng	bin17_LCM1	179768	VSATLSAR [] []	14162765.794921877	1.2424190106692328	1.0500350977149198	8.444342121571985e-5	111.26724984281311	-60.808306009781155	FALSE	Blank	0	TRUE	B01	0	Cyanobacteriota	C1	Nodosilinea
Run7_EXPA7_B01_1700ng	bin17_LCM1	179768	VSATLSAR [] []	13571025.1484375	0.8682276374089564	0.9119722960123872	3.8661408045947455e-5	-223.4238766668065	-184.29697499829268	FALSE	Blank	0	TRUE	B01	0	Cyanobacteriota	C1	Nodosilinea
Run7_EXPA7_B01_1700ng	bin17_LCM1	179768	VSATLSAR [] []	13889652.384765623	1.202170087873069	1.0208512270535768	1.7323579249157252e-4	75.26706845413989	-86.91148006869199	FALSE	Blank	0	TRUE	B01	0	Cyanobacteriota	C1	Nodosilinea
Run7_EXPA7_B01_1700ng	bin17_LCM1	179768	VSATLSAR [] []	13079705.71875	1.2882348207671	1.0333659254994412	5.772853957079267e-5	152.2466689031774	-75.71785343780479	FALSE	Blank	0	TRUE	B01	0	Cyanobacteriota	C1	Nodosilinea
Run7_EXPA7_B01_1700ng	bin17_LCM1	179768	VSATLSAR [] []	12445124.830078123	1.1372396987917026	1.004066275146909	5.619051712086329e-6	17.19083629248974	-101.9245852963877	FALSE	Blank	0	TRUE	B01	0	Cyanobacteriota	C1	Nodosilinea
Run7_EXPA7_B01_1700ng	bin17_LCM1	179768	VSATLSAR [] []	12765282.7265625	1.224991823858591	1.1002915757863758	9.107695045749298e-5	95.67970506665358	-15.85698307149974	FALSE	Blank	0	TRUE	B01	0	Cyanobacteriota	C1	Nodosilinea
Run7_EXPA7_B01_1700ng	bin17_LCM1	179768	VSATLSAR [] []	13443794.3125	0.9379869750640606	0.9935315702619758	9.64729421215624e-5	-161.02844755542588	-111.34722968998834	FALSE	Blank	0	TRUE	B01	0	Cyanobacteriota	C1	Nodosilinea
Run7_EXPA7_B01_1700ng	bin17_LCM1	179768	VSATLSAR [] []	13011827.80078125	1.1932760762904449	1.131400214211343	2.706285712782875e-4	67.31192312344425	11.967777151902226	FALSE	Blank	0	TRUE	B01	0	Cyanobacteriota	C1	Nodosilinea
Run7_EXPA7_B01_1700ng	bin17_LCM1	179768	VSATLSAR [] []	12902002.40625	1.234791696816812	1.0973212768762302	1.6613238820916738e-4	104.4450875805809	-18.513732423162345	FALSE	Blank	0	TRUE	B01	0	Cyanobacteriota	C1	Nodosilinea
Run7_EXPA7_B01_1700ng	bin17_LCM1	179768	VSATLSAR [] []	13956620.599609377	1.25341917897357	1.0625159773969022	1.858085246248657e-4	121.106222584211	-49.644928179346294	FALSE	Blank	0	TRUE	B01	0	Cyanobacteriota	C1	Nodosilinea
Run7_EXPA7_B01_1700ng	bin17_LCM1	179768	VSATLSAR [] []	13233306.953125	1.0146580232222209	1.0818698675011948	1.7081970609973685e-4	-92.4509192838726	-32.334066026349696	FALSE	Blank	0	TRUE	B01	0	Cyanobacteriota	C1	Nodosilinea
Run7_EXPA7_B01_1700ng	bin17_LCM1	179768	VSATLSAR [] []	13492200.125	1.05100431112658	1.0988192829485195	5.925830415925981e-5	-59.941404333907485	-17.173858295428168	FALSE	Blank	0	TRUE	B01	0	Cyanobacteriota	C1	Nodosilinea
Run7_EXPA7_B01_1700ng	bin17_LCM1	179768	VSATLSAR [] []	13345110.9609375	0.9439844771399216	0.9775086265123936	2.4272263435023457e-5	-155.66405150181217	-125.67876557448288	FALSE	Blank	0	TRUE	B01	0	Cyanobacteriota	C1	Nodosilinea
Run7_EXPA7_B01_1700ng	bin17_LCM1	179768	VSATLSAR [] []	13512688.109375	0.9586319673187302	0.963681861099697	8.964868279220418e-6	-142.56277408386896	-138.04595526044272	FALSE	Blank	0	TRUE	B01	0	Cyanobacteriota	C1	Nodosilinea
Run7_EXPA7_B01_1700ng	bin17_LCM1	179768	VSATLSAR [] []	13056605.630859377	1.1780038177109315	1.052997749543514	3.082246300090911e-4	53.65182886796238	-58.15839650136934	FALSE	Blank	0	TRUE	B01	0	Cyanobacteriota	C1	Nodosilinea
Run7_EXPA7_B01_1700ng	bin17_LCM1	179768	VSATLSAR [] []	13283951.966796877	1.1682209356792232	1.0551265269458396	5.781916881726663e-5	44.901643690856034	-56.25433628569731	FALSE	Blank	0	TRUE	B01	0	Cyanobacteriota	C1	Nodosilinea
Run7_EXPA7_B01_1700ng	bin17_LCM1	179768	VSATLSAR [] []	12566052.890625	1.005767086837983	1.0647623429335018	7.18621139459176e-5	-100.40331403909852	-47.6356926230952	FALSE	Blank	0	TRUE	B01	0	Cyanobacteriota	C1	Nodosilinea
Run7_EXPA7_B01_1700ng	bin17_LCM1	179768	VSATLSAR [] []	12786096.7109375	0.9263844402977032	0.961740216186714	1.6488162590061473e-5	-171.40619998056826	-139.7826369951014	FALSE	Blank	0	TRUE	B01	0	Cyanobacteriota	C1	Nodosilinea
Run7_EXPA7_B01_1700ng	bin17_LCM1	179768	VSATLSAR [] []	12540216.47265625	1.2882248970167856	1.046700006694647	3.041513361398936e-4	152.2377927200016	-63.79133942624304	FALSE	Blank	0	TRUE	B01	0	Cyanobacteriota	C1	Nodosilinea
Run7_EXPA7_B01_1700ng	bin17_LCM1	179768	VSATLSAR [] []	12624052.76171875	1.214812798158707	1.0169711226646188	9.646698385015252e-5	86.5751937878887	-90.38199436088546	FALSE	Blank	0	TRUE	B01	0	Cyanobacteriota	C1	Nodosilinea
Run7_EXPA7_B01_1700ng	bin17_LCM1	179768	VSATLSAR [] []	12953469.2421875	1.1247899155459242	1.0347508357355808	1.459372091045979e-4	6.055272308143733	-74.47913656678296	FALSE	Blank	0	TRUE	B01	0	Cyanobacteriota	C1	Nodosilinea
Run7_EXPA7_B01_1700ng	bin17_LCM1	179768	VSATLSAR [] []	11953444.28125	1.0060570954453625	1.0779503258066516	1.7666612636081658e-4	-100.1439192095076	-35.83985455834693	FALSE	Blank	0	TRUE	B01	0	Cyanobacteriota	C1	Nodosilinea
Run7_EXPA7_B01_1700ng	bin17_LCM1	179768	VSATLSAR [] []	12341465.578125	1.0572921449931096	1.1189896422015848	1.299363336411891e-4	-54.31732438316428	0.8672852020636945	FALSE	Blank	0	TRUE	B01	0	Cyanobacteriota	C1	Nodosilinea
Run7_EXPA7_B01_1700ng	bin17_LCM1	179768	VSATLSAR [] []	12222802.48828125	1.2515735548830575	1.0488547953097245	1.825764030227732e-4	119.45542555865484	-61.86401378351991	FALSE	Blank	0	TRUE	B01	0	Cyanobacteriota	C1	Nodosilinea
Run7_EXPA7_B01_1700ng	bin17_LCM1	179768	VSATLSAR [] []	12448649.03125	1.1183384226511894	1.0016009967319697	6.41267859613558e-5	0.2848094409901858	-104.1296249333704	FALSE	Blank	0	TRUE	B01	0	Cyanobacteriota	C1	Nodosilinea
Run7_EXPA7_B01_1700ng	bin17_LCM1	179768	VSATLSAR [] []	11730679.448242188	1.0573238922453203	1.0425877566716624	8.013008987982351e-5	-54.28892842225952	-67.4694936837561	FALSE	Blank	0	TRUE	B01	0	Cyanobacteriota	C1	Nodosilinea
Run7_EXPA7_B01_1700ng	bin17_LCM1	179768	VSATLSAR [] []	12355728.767578123	1.1022413666695052	1.0102686144994977	8.484489477770338e-5	-14.11301526848252	-96.37697492037567	FALSE	Blank	0	TRUE	B01	0	Cyanobacteriota	C1	Nodosilinea
Run7_EXPA7_B01_1700ng	bin17_LCM1	179768	VSATLSAR [] []	11989865.681640623	1.2996109738003236	1.1325084235449474	9.911442188789834e-5	162.42193681718953	12.959002115323637	FALSE	Blank	0	TRUE	B01	0	Cyanobacteriota	C1	Nodosilinea
Run7_EXPA7_B01_1700ng	bin17_LCM1	179768	VSATLSAR [] []	12079317.6015625	1.271314392779599	1.00250847412417	9.501268479263903e-5	137.1123886689225	-103.31794232286208	FALSE	Blank	0	TRUE	B01	0	Cyanobacteriota	C1	Nodosilinea
Run7_EXPA7_B01_1700ng	bin17_LCM1	179768	VSATLSAR [] []	12140649.607421877	1.1901218429356717	0.9696754382966092	6.72870595031165e-5	64.49065574470913	-132.68506976920625	FALSE	Blank	0	TRUE	B01	0	Cyanobacteriota	C1	Nodosilinea
Run7_EXPA7_B01_1700ng	bin17_LCM1	179768	VSATLSAR [] []	11537988.1875	1.0593733197364663	1.0672618929972086	2.543131286562167e-6	-52.45584181276608	-45.399999108035715	FALSE	Blank	0	TRUE	B01	0	Cyanobacteriota	C1	Nodosilinea
Run7_EXPA7_B01_1700ng	bin17_LCM1	179768	VSATLSAR [] []	11885891.970703123	1.275933587602734	1.0854396318855817	2.4683044142476064e-4	141.24397381331667	-29.141131745758276	FALSE	Blank	0	TRUE	B01	0	Cyanobacteriota	C1	Nodosilinea
Run7_EXPA7_B01_1700ng	bin17_LCM1	179768	VSATLSAR [] []	11757635.15234375	1.228071805939222	1.0174579781127364	4.0356509072151544e-5	98.43455925587286	-89.94653216153526	FALSE	Blank	0	TRUE	B01	0	Cyanobacteriota	C1	Nodosilinea
Run7_EXPA7_B01_1700ng	bin17_LCM1	179768	VSATLSAR [] []	11359958.03125	0.9615102916987236	0.9847018661619832	3.6523175770963863e-6	-139.98829028215397	-119.2448559399596	FALSE	Blank	0	TRUE	B01	0	Cyanobacteriota	C1	Nodosilinea
Run7_EXPA7_B01_1700ng	bin17_LCM1	179768	VSATLSAR [] []	12266548.567382812	1.3640115982273326	1.0879380445458768	2.3815936037709155e-4	220.02432713848145	-26.906455567966113	FALSE	Blank	0	TRUE	B01	0	Cyanobacteriota	C1	Nodosilinea
Run7_EXPA7_B01_1700ng	bin17_LCM1	179768	VSATLSAR [] []	11766878.9375	1.0801041716580428	1.08826708881223	1.0220362218149592e-5	-33.913372159649846	-26.612145746716553	FALSE	Blank	0	TRUE	B01	0	Cyanobacteriota	C1	Nodosilinea
Run7_EXPA7_B01_1700ng	bin17_LCM1	179768	VSATLSAR [] []	12032271.99609375	1.1014395878384708	0.9696850078859676	1.544123040123744e-4	-14.830157028946855	-132.67651036118278	FALSE	Blank	0	TRUE	B01	0	Cyanobacteriota	C1	Nodosilinea
Run7_EXPA7_B01_1700ng	bin17_LCM1	179768	VSATLSAR [] []	12020313.5546875	1.0169597795549916	1.1011514883070788	2.3083886531913636e-4	-90.3921400735088	-15.087844307700385	FALSE	Blank	0	TRUE	B01	0	Cyanobacteriota	C1	Nodosilinea
Run7_EXPA7_B01_1700ng	bin17_LCM1	179768	VSATLSAR [] []	12693931.6796875	1.1880488334852617	1.01192311305257	2.813829325286335e-4	62.63647652572368	-94.89712791131288	FALSE	Blank	0	TRUE	B01	0	Cyanobacteriota	C1	Nodosilinea
Run7_EXPA7_B01_1700ng	bin17_LCM1	179768	VSATLSAR [] []	12030871.6015625	0.8855835694414832	0.9435366982455324	8.775910278127023e-5	-207.90006489910365	-156.0645621316661	FALSE	Blank	0	TRUE	B01	0	Cyanobacteriota	C1	Nodosilinea
Run7_EXPA7_B01_1700ng	bin17_LCM1	179768	VSATLSAR [] []	12738622.859375	1.0051593929962888	1.0975026906610654	4.030234548963902e-4	-100.9468587357002	-18.351468970956297	FALSE	Blank	0	TRUE	B01	0	Cyanobacteriota	C1	Nodosilinea
Run7_EXPA7_B01_1700ng	bin17_LCM1	179768	VSATLSAR [] []	13086424.557617188	1.2661462821843978	1.1314883633404458	2.50938105504224e-4	132.489832189431	12.04662111632393	FALSE	Blank	0	TRUE	B01	0	Cyanobacteriota	C1	Nodosilinea
Run7_EXPA7_B01_1700ng	bin17_LCM1	179768	VSATLSAR [] []	12616292.61328125	1.2226904891395596	1.018590431703645	5.569522771102868e-5	93.62130296380067	-88.93362220383439	FALSE	Blank	0	TRUE	B01	0	Cyanobacteriota	C1	Nodosilinea
Run7_EXPA7_B01_1700ng	bin17_LCM1	179768	VSATLSAR [] []	12838407.671875	0.8861107029389822	0.96135224273667	4.4040767468359054e-4	-207.4285764664289	-140.12965534007216	FALSE	Blank	0	TRUE	B01	0	Cyanobacteriota	C1	Nodosilinea
Run7_EXPA7_B01_1700ng	bin17_LCM1	179768	VSATLSAR [] []	13125049.453125	1.0071747720504562	1.0267109719205385	2.4240978917264983e-5	-99.1442263550919	-81.67029935013458	FALSE	Blank	0	TRUE	B01	0	Cyanobacteriota	C1	Nodosilinea
Run7_EXPA7_B01_1700ng	bin17_LCM1	179768	VSATLSAR [] []	13583556.76953125	0.961341626602634	0.9680639340896504	1.0967816513768174e-4	-140.13915081782358	-134.12646098489012	FALSE	Blank	0	TRUE	B01	0	Cyanobacteriota	C1	Nodosilinea
Run7_EXPA7_B01_1700ng	bin17_LCM1	179768	VSATLSAR [] []	12720601.3125	0.945888026095414	0.9430558524778088	5.467875288028227e-5	-153.96144425373748	-156.49464904220756	FALSE	Blank	0	TRUE	B01	0	Cyanobacteriota	C1	Nodosilinea
Run7_EXPA7_B01_1700ng	bin17_LCM1	179768	VSATLSAR [] []	13354011.6875	0.9479331270565642	0.9289780832251638	1.605913961274259e-4	-152.13222745873367	-169.08634619668183	FALSE	Blank	0	TRUE	B01	0	Cyanobacteriota	C1	Nodosilinea
Run7_EXPA7_B01_1700ng	bin17_LCM1	179768	VSATLSAR [] []	13565056.623046877	1.4150991814387164	1.0653316636504635	6.661367610622888e-4	265.71902241350756	-47.12647032209738	FALSE	Blank	0	TRUE	B01	0	Cyanobacteriota	C1	Nodosilinea
Run7_EXPA7_B01_1700ng	bin17_LCM1	179768	VSATLSAR [] []	13044726.58203125	1.0256511913623862	1.051224068951062	5.508297233541752e-5	-82.61820775799144	-59.74484450091522	FALSE	Blank	0	TRUE	B01	0	Cyanobacteriota	C1	Nodosilinea
Run7_EXPA7_B01_1700ng	bin17_LCM1	179768	VSATLSAR [] []	12422976.6640625	0.9352038263175524	0.9687284675071156	7.436094218281689e-5	-163.51780261750724	-133.5320767900945	FALSE	Blank	0	TRUE	B01	0	Cyanobacteriota	C1	Nodosilinea
Run7_EXPA7_B01_1700ng	bin17_LCM1	179768	VSATLSAR [] []	12533024.772460938	1.189681763567125	1.0485377673625953	3.1471409699962476e-4	64.09703186629324	-62.14757574764318	FALSE	Blank	0	TRUE	B01	0	Cyanobacteriota	C1	Nodosilinea
Run7_EXPA7_B01_1700ng	bin17_LCM1	179768	VSATLSAR [] []	12614660.4375	1.036089355102648	1.017552652021844	4.369216174768351e-5	-73.28191346964064	-89.86185218344211	FALSE	Blank	0	TRUE	B01	0	Cyanobacteriota	C1	Nodosilinea
Run7_EXPA7_B01_1700ng	bin17_LCM1	179768	VSATLSAR [] []	12393861.625	1.0063521902439845	1.029873704231124	4.759059281687211e-6	-99.87997509525026	-78.8414301791126	FALSE	Blank	0	TRUE	B01	0	Cyanobacteriota	C1	Nodosilinea
Run7_EXPA7_B01_1700ng	bin17_LCM1	179768	VSATLSAR [] []	13166301.515625	1.0504088692721043	1.103323708789242	1.1368642785292236e-4	-60.47399038288282	-13.14492693398317	FALSE	Blank	0	TRUE	B01	0	Cyanobacteriota	C1	Nodosilinea
Run7_EXPA7_B01_1700ng	bin17_LCM1	179768	VSATLSAR [] []	12707272.5546875	1.004272047031835	1.0331917607475585	1.1636465042845408e-4	-101.7405350245445	-75.87363307670458	FALSE	Blank	0	TRUE	B01	0	Cyanobacteriota	C1	Nodosilinea
Run7_EXPA7_B01_1700ng	bin17_LCM1	179768	VSATLSAR [] []	12787259.603515623	1.2497726901472377	0.9940340651102976	3.8342736829751975e-4	117.84466301789509	-110.89777901082176	FALSE	Blank	0	TRUE	B01	0	Cyanobacteriota	C1	Nodosilinea
Run7_EXPA7_B01_1700ng	bin17_LCM1	179768	VSATLSAR [] []	12619423	0.9180293221944212	0.9624260033750504	2.114747299730713e-4	-178.87933829945524	-139.16924261187347	FALSE	Blank	0	TRUE	B01	0	Cyanobacteriota	C1	Nodosilinea
Run7_EXPA7_B01_1700ng	bin17_LCM1	179768	VSATLSAR [] []	13037104.806640623	1.244279718782408	1.1114148032540527	3.0149310513605796e-4	112.9315385971963	-5.907941491137048	FALSE	Blank	0	TRUE	B01	0	Cyanobacteriota	C1	Nodosilinea
Run7_EXPA7_B01_1700ng	bin17_LCM1	179768	VSATLSAR [] []	12762477.8125	0.9864823514181436	1.0277312685704778	1.922579471686928e-4	-117.6523215880154	-80.75770686525996	FALSE	Blank	0	TRUE	B01	0	Cyanobacteriota	C1	Nodosilinea
Run7_EXPA7_B01_1700ng	bin17_LCM1	179768	VSATLSAR [] []	12214008.859375	0.9502391599639708	0.957669106351262	8.169967188068061e-6	-150.06962311587168	-143.42399388983674	FALSE	Blank	0	TRUE	B01	0	Cyanobacteriota	C1	Nodosilinea
Run7_EXPA7_B01_1700ng	bin17_LCM1	179768	VSATLSAR [] []	12654676.03125	0.9909821374164596	1.0055026282786426	8.093497854406995e-5	-113.62754027970622	-100.63985592505831	FALSE	Blank	0	TRUE	B01	0	Cyanobacteriota	C1	Nodosilinea
Run7_EXPA7_B01_1700ng	bin17_LCM1	179768	VSATLSAR [] []	12676624.453125	1.0054328596159952	1.0127249893633927	1.160214092125085e-4	-100.70225969480062	-94.1798989611844	FALSE	Blank	0	TRUE	B01	0	Cyanobacteriota	C1	Nodosilinea
Run7_EXPA7_B01_1700ng	bin17_LCM1	179768	VSATLSAR [] []	13171105.14453125	1.4106284405249363	1.175658271003802	4.509219631309435e-4	261.72022014361994	51.55388186600396	FALSE	Blank	0	TRUE	B01	0	Cyanobacteriota	C1	Nodosilinea
Run7_EXPA7_B01_1700ng	bin17_LCM1	179768	VSATLSAR [] []	12553728.301757812	1.2176139466735088	0.9514572735169864	3.901288007211927e-4	89.08064853360176	-148.9800956002497	FALSE	Blank	0	TRUE	B01	0	Cyanobacteriota	C1	Nodosilinea
Run7_EXPA7_B01_1700ng	bin17_LCM1	179768	VSATLSAR [] []	12324329.208984377	1.027221417909439	1.039178685337957	4.2408753242244475e-5	-81.21373686565236	-70.51869793207499	FALSE	Blank	0	TRUE	B01	0	Cyanobacteriota	C1	Nodosilinea
Run7_EXPA7_B01_1700ng	bin17_LCM1	179768	VSATLSAR [] []	12878217.5390625	1.0880610862456186	1.0472332577414143	5.410781521875824e-5	-26.7964023491134	-63.314379222697895	FALSE	Blank	0	TRUE	B01	0	Cyanobacteriota	C1	Nodosilinea
Run7_EXPA7_B01_1700ng	bin17_LCM1	179768	VSATLSAR [] []	12512459.8671875	1.0377297180881622	1.0194850655615466	7.301430121488978e-5	-71.81470985475514	-88.13342734336527	FALSE	Blank	0	TRUE	B01	0	Cyanobacteriota	C1	Nodosilinea
Run7_EXPA7_B01_1700ng	bin17_LCM1	179768	VSATLSAR [] []	12894805.515625	0.9458245996686688	0.968228671763355	2.8873411744753056e-4	-154.01817528426042	-133.97911328654422	FALSE	Blank	0	TRUE	B01	0	Cyanobacteriota	C1	Nodosilinea
Run7_EXPA7_B01_1700ng	bin17_LCM1	179768	VSATLSAR [] []	12741056.734375	1.0008220914641697	0.9822468589049308	5.9050619641579094e-5	-104.82630770094148	-121.44070865909929	FALSE	Blank	0	TRUE	B01	0	Cyanobacteriota	C1	Nodosilinea
Run7_EXPA7_B01_1700ng	bin17_LCM1	179768	VSATLSAR [] []	12681146.8125	1.0208667080484386	1.0027273587004946	1.2272570740359812e-4	-86.89763327269395	-103.12216355653892	FALSE	Blank	0	TRUE	B01	0	Cyanobacteriota	C1	Nodosilinea
Run7_EXPA7_B01_1700ng	bin17_LCM1	179768	VSATLSAR [] []	12550835.01953125	1.08334193376412	1.090421478274599	7.607865134439026e-5	-31.017393459736414	-24.685177121496537	FALSE	Blank	0	TRUE	B01	0	Cyanobacteriota	C1	Nodosilinea
Run7_EXPA7_B01_1700ng	bin17_LCM1	179768	VSATLSAR [] []	13216331.671875	0.9583235724994628	0.980278290203988	1.365570687864026e-5	-142.8386142470748	-123.20147206310162	FALSE	Blank	0	TRUE	B01	0	Cyanobacteriota	C1	Nodosilinea
Run7_EXPA7_B01_1700ng	bin17_LCM1	179768	VSATLSAR [] []	13064459.796875	1.0422857705174011	1.0136099996168852	5.55594799381276e-5	-67.73960169100202	-93.38831182187324	FALSE	Blank	0	TRUE	B01	0	Cyanobacteriota	C1	Nodosilinea
Run7_EXPA7_B01_1700ng	bin17_LCM1	179768	VSATLSAR [] []	13213650.193359377	1.176126338385967	0.9836485089163766	2.3508589085047184e-4	51.97253929804013	-120.1870190905352	FALSE	Blank	0	TRUE	B01	0	Cyanobacteriota	C1	Nodosilinea
Run7_EXPA7_B01_1700ng	bin17_LCM1	179768	VSATLSAR [] []	13195678.57421875	1.0391654677796154	1.0357322380716552	2.8714523861624215e-5	-70.53052022357387	-73.60133264907631	FALSE	Blank	0	TRUE	B01	0	Cyanobacteriota	C1	Nodosilinea
Run7_EXPA7_B01_1700ng	bin17_LCM1	179768	VSATLSAR [] []	13360563.91796875	1.265195345058102	1.0058854539651605	3.994496188667045e-4	131.6392775246702	-100.29744193736788	FALSE	Blank	0	TRUE	B01	0	Cyanobacteriota	C1	Nodosilinea
Run7_EXPA7_B01_1700ng	bin17_LCM1	179768	VSATLSAR [] []	12642840.28125	0.9607302831873168	1.039630165752919	1.48464786331083e-4	-140.6859598331518	-70.11487652014858	FALSE	Blank	0	TRUE	B01	0	Cyanobacteriota	C1	Nodosilinea
Run7_EXPA7_B01_1700ng	bin17_LCM1	179768	VSATLSAR [] []	13832638.701171877	1.3163402665551172	1.0908837695162952	2.0566371212341213e-4	177.38525836313147	-24.27168609119612	FALSE	Blank	0	TRUE	B01	0	Cyanobacteriota	C1	Nodosilinea
Run7_EXPA7_B01_1700ng	bin17_LCM1	179768	VSATLSAR [] []	12094486.203125	1.009825824332224	1.0845358172054964	1.8712569581181508e-4	-96.7730234412194	-29.949538285967915	FALSE	Blank	0	TRUE	B01	0	Cyanobacteriota	C1	Nodosilinea
Run7_EXPA7_B01_1700ng	bin17_LCM1	179768	VSATLSAR [] []	12084104.771484377	1.1958377815611831	1.0390197584758172	4.137917625813076e-4	69.60321064132246	-70.66084821752594	FALSE	Blank	0	TRUE	B01	0	Cyanobacteriota	C1	Nodosilinea
Run7_EXPA7_B01_1700ng	bin17_LCM1	179768	VSATLSAR [] []	11245523.890625	0.9772329294372852	0.9793846711001912	9.554049409460363e-5	-125.9253596203035	-124.0007592885507	FALSE	Blank	0	TRUE	B01	0	Cyanobacteriota	C1	Nodosilinea
Run7_EXPA7_B01_1700ng	bin17_LCM1	179768	VSATLSAR [] []	10915705.3046875	0.9917531145253148	0.9309522943132564	4.166155029799424e-4	-112.93794876179474	-167.3205360250457	FALSE	Blank	0	TRUE	B01	0	Cyanobacteriota	C1	Nodosilinea
Run7_EXPA7_B01_1700ng	bin17_LCM1	179768	VSATLSAR [] []	10850718.4765625	1.0559969881294045	1.134500684842356	1.7239652126249758e-4	-55.47576239295404	14.740957086977646	FALSE	Blank	0	TRUE	B01	0	Cyanobacteriota	C1	Nodosilinea
Run7_EXPA7_B01_1700ng	bin17_LCM1	179768	VSATLSAR [] []	10788325.265625	1.0842274570849166	1.0857476364172824	1.1168406674718582e-4	-30.225347413335935	-28.86564067073216	FALSE	Blank	0	TRUE	B01	0	Cyanobacteriota	C1	Nodosilinea
Run7_EXPA7_B01_1700ng	bin17_LCM1	179768	VSATLSAR [] []	10084364.171875	0.9152395742270292	0.9419298277074832	1.9411367184772943e-4	-181.37459595798745	-157.50180881602705	FALSE	Blank	0	TRUE	B01	0	Cyanobacteriota	C1	Nodosilinea
Run7_EXPA7_B01_1700ng	bin17_LCM1	179768	VSATLSAR [] []	10291705.5859375	0.9472144892305054	0.9619773430283792	9.434647294742984e-7	-152.77500471321815	-139.57054164648054	FALSE	Blank	0	TRUE	B01	0	Cyanobacteriota	C1	Nodosilinea
Run7_EXPA7_B01_1700ng	bin17_LCM1	179768	VSATLSAR [] []	9767597.609375	0.9176054821284324	0.9230620446931928	3.2736175823320536e-5	-179.25843712236457	-174.37787812989504	FALSE	Blank	0	TRUE	B01	0	Cyanobacteriota	C1	Nodosilinea
Run7_EXPA7_B01_1700ng	bin17_LCM1	179768	VSATLSAR [] []	9523252.328125	0.9397085671939076	0.9640412001269274	8.739230021926649e-6	-159.48858947610088	-137.72454864228712	FALSE	Blank	0	TRUE	B01	0	Cyanobacteriota	C1	Nodosilinea
Run7_EXPA7_B01_1700ng	bin17_LCM1	179768	VSATLSAR [] []	9825385.9453125	1.471283765645322	1.088639762256851	6.441042223966279e-4	315.9726710124655	-26.278812313843325	FALSE	Blank	0	TRUE	B01	0	Cyanobacteriota	C1	Nodosilinea
Run7_EXPA7_B01_1700ng	bin17_LCM1	179768	VSATLSAR [] []	9501543.5556640625	1.2207670428794326	0.992689721259167	2.5484924963634645e-5	91.90089880275964	-112.10021175006668	FALSE	Blank	0	TRUE	B01	0	Cyanobacteriota	C1	Nodosilinea
Run7_EXPA7_B01_1700ng	bin17_LCM1	179768	VSATLSAR [] []	9183749.296875	0.961374091748694	1.0196187701391513	1.921789814945396e-4	-140.11011274510588	-88.01383683728803	FALSE	Blank	0	TRUE	B01	0	Cyanobacteriota	C1	Nodosilinea
Run7_EXPA7_B01_1700ng	bin17_LCM1	179768	VSATLSAR [] []	13213994.841796877	0.956589771978706	0.95774560464134	2.5801676406646615e-6	-144.3893919798138	-143.35557088302298	FALSE	Blank	0	TRUE	B01	0	Cyanobacteriota	C1	Nodosilinea
Run7_EXPA7_B01_1700ng	bin17_LCM1	179768	VSATLSAR [] []	13513281.71875	0.9632663031435292	0.9752995818156708	2.999319830013572e-5	-138.4176462464427	-127.6546199390941	FALSE	Blank	0	TRUE	B01	0	Cyanobacteriota	C1	Nodosilinea
Run7_EXPA7_B01_1700ng	bin17_LCM1	179768	VSATLSAR [] []	13260350.2890625	1.0059213297582186	1.0923631979585815	1.860266167377537e-4	-100.26535325106678	-22.948428508785646	FALSE	Blank	0	TRUE	B01	0	Cyanobacteriota	C1	Nodosilinea
Run7_EXPA7_B01_1700ng	bin17_LCM1	179768	VSATLSAR [] []	9068050.552734377	1.4489553789978178	1.1490871701213672	4.7025896100757987e-4	296.00130498367827	27.78766938104349	FALSE	Blank	0	TRUE	B01	0	Cyanobacteriota	C1	Nodosilinea
Run7_EXPA7_B01_1700ng	bin17_LCM1	179768	VSATLSAR [] []	9408159.966796877	1.2524354419177026	0.9723061054681338	1.1665742621012502e-4	120.22633040351003	-130.33210008035925	FALSE	Blank	0	TRUE	B01	0	Cyanobacteriota	C1	Nodosilinea
Run7_EXPA7_B01_1700ng	bin17_LCM1	179768	VSATLSAR [] []	9021442.75390625	1.1088845854898746	0.9142264962936396	1.4212051339082207e-4	-8.171065374590114	-182.28073174571003	FALSE	Blank	0	TRUE	B01	0	Cyanobacteriota	C1	Nodosilinea
Run7_EXPA7_B01_1700ng	bin17_LCM1	179768	VSATLSAR [] []	9151854.236328123	1.2854247451734333	0.9900539299771935	1.583362927588093e-4	149.7332294354874	-114.45776463997336	FALSE	Blank	0	TRUE	B01	0	Cyanobacteriota	C1	Nodosilinea
Run7_EXPA7_B01_1700ng	bin17_LCM1	179768	VSATLSAR [] []	9729349.78125	1.274805830559905	1.0509470201993425	7.415956566071799e-5	140.23526462848167	-59.992647538177344	FALSE	Blank	0	TRUE	B01	0	Cyanobacteriota	C1	Nodosilinea
Run7_EXPA7_B01_1700ng	bin17_LCM1	179768	VSATLSAR [] []	9290953.20703125	0.9078617251122788	0.8688422722629097	7.418674223625202e-6	-187.97362738385692	-222.87412366242987	FALSE	Blank	0	TRUE	B01	0	Cyanobacteriota	C1	Nodosilinea
Run7_EXPA7_B01_1700ng	bin17_LCM1	179768	VSATLSAR [] []	9739074.0859375	0.9739816081455812	1.0048554355578034	5.933409530970227e-5	-128.8334661762721	-101.2187299352183	FALSE	Blank	0	TRUE	B01	0	Cyanobacteriota	C1	Nodosilinea
Run7_EXPA7_B01_1700ng	bin17_LCM1	179768	VSATLSAR [] []	9421629.15625	1.0440300982316413	1.0375536560180916	9.1135431573304e-5	-66.17940803235544	-71.9721865278653	FALSE	Blank	0	TRUE	B01	0	Cyanobacteriota	C1	Nodosilinea
Run7_EXPA7_B01_1700ng	bin17_LCM1	179768	VSATLSAR [] []	9911153.494140623	1.0848074571065405	0.908396246974665	2.540568534955459e-4	-29.706573132353583	-187.49553051404575	FALSE	Blank	0	TRUE	B01	0	Cyanobacteriota	C1	Nodosilinea
Run7_EXPA7_B01_1700ng	bin17_LCM1	179768	VSATLSAR [] []	10422827.40625	1.043564127652004	1.088987219614637	1.210146830921419e-4	-66.59619000373095	-25.968033116882783	FALSE	Blank	0	TRUE	B01	0	Cyanobacteriota	C1	Nodosilinea
Run7_EXPA7_B01_1700ng	bin17_LCM1	179768	VSATLSAR [] []	9659101.541015623	1.1987543762045705	1.0066436088363258	2.6534355967467935e-4	72.21192483551152	-99.6193191209911	FALSE	Blank	0	TRUE	B01	0	Cyanobacteriota	C1	Nodosilinea
Run7_EXPA7_B01_1700ng	bin17_LCM1	179768	VSATLSAR [] []	9359864.4658203125	1.3153927475704494	1.0185072865138391	2.799187360901794e-4	176.53776101543838	-89.0079904528871	FALSE	Blank	0	TRUE	B01	0	Cyanobacteriota	C1	Nodosilinea
Run7_EXPA7_B01_1700ng	bin17_LCM1	179768	VSATLSAR [] []	9597053.8359375	0.9747614699804352	1.0436481027729114	2.52376450362652e-4	-128.13592781841254	-66.52107943244646	FALSE	Blank	0	TRUE	B01	0	Cyanobacteriota	C1	Nodosilinea
Run7_EXPA7_B01_1700ng	bin17_LCM1	179768	VSATLSAR [] []	9913391.5625	0.946260519561785	0.968748454100304	7.06906289118462e-6	-153.6282718003189	-133.5142000140186	FALSE	Blank	0	TRUE	B01	0	Cyanobacteriota	C1	Nodosilinea
Run7_EXPA7_B01_1700ng	bin17_LCM1	179768	VSATLSAR [] []	9672999.591796877	1.199200759644652	1.0327907841182542	2.951372887541106e-4	72.61118731747219	-76.23228196429521	FALSE	Blank	0	TRUE	B01	0	Cyanobacteriota	C1	Nodosilinea
Run7_EXPA7_B01_1700ng	bin17_LCM1	179768	VSATLSAR [] []	9693890.1328125	1.2984410761746636	0.9973134008434256	1.5916906414617716e-4	161.37553547762496	-107.96461526318934	FALSE	Blank	0	TRUE	B01	0	Cyanobacteriota	C1	Nodosilinea
Run7_EXPA7_B01_1700ng	bin17_LCM1	179768	VSATLSAR [] []	9862483.3984375	0.9895010718565692	1.017400001006951	3.2899144153095486e-4	-114.95226216293764	-89.99838911023505	FALSE	Blank	0	TRUE	B01	0	Cyanobacteriota	C1	Nodosilinea
Run7_EXPA7_B01_1700ng	bin17_LCM1	179768	VSATLSAR [] []	9714921.171875	1.1657087227520582	0.9263313254524242	4.066368376729682e-4	42.65462402469167	-171.45370793684722	FALSE	Blank	0	TRUE	B01	0	Cyanobacteriota	C1	Nodosilinea
Run7_EXPA7_B01_1700ng	bin17_LCM1	179768	VSATLSAR [] []	8998535.40625	1.0196376841337689	1.0541917288543	4.868836252314192e-4	-87.99691943454246	-57.090455578321595	FALSE	Blank	0	TRUE	B01	0	Cyanobacteriota	C1	Nodosilinea
Run7_EXPA7_B01_1700ng	bin17_LCM1	179768	VSATLSAR [] []	9759603.578125	1.232358078580973	1.0812390871023638	2.2069454297163191e-4	102.26836602297084	-32.898260225765696	FALSE	Blank	0	TRUE	B01	0	Cyanobacteriota	C1	Nodosilinea
Run7_EXPA7_B01_1700ng	bin17_LCM1	179768	VSATLSAR [] []	10040901.7265625	0.9230599894951697	0.986627657717198	1.2248923486126231e-4	-174.37971637789008	-117.52235405697454	FALSE	Blank	0	TRUE	B01	0	Cyanobacteriota	C1	Nodosilinea
Run7_EXPA7_B01_1700ng	bin17_LCM1	179768	VSATLSAR [] []	9389487.171875	0.9855378790902324	0.9626232792042352	4.3739925928132353e-5	-118.49709388896844	-138.99279153838228	FALSE	Blank	0	TRUE	B01	0	Cyanobacteriota	C1	Nodosilinea
Run7_EXPA7_B01_1700ng	bin17_LCM1	179768	VSATLSAR [] []	9402290.203125	0.9589725327747084	0.9781009486420048	4.914210887681583e-5	-142.2581592684111	-125.14896992716773	FALSE	Blank	0	TRUE	B01	0	Cyanobacteriota	C1	Nodosilinea
Run7_EXPA7_B01_1700ng	bin17_LCM1	179768	VSATLSAR [] []	10523288.890625	1.0313172688225205	1.107612687924013	1.7118738068791842e-4	-77.5502506014698	-9.308699375647269	FALSE	Blank	0	TRUE	B01	0	Cyanobacteriota	C1	Nodosilinea
Run7_EXPA7_B01_1700ng	bin17_LCM1	179768	VSATLSAR [] []	10950853.96875	0.9507517863583312	0.9967657430329606	3.41924732897023e-5	-149.61111039305774	-108.45446142914771	FALSE	Blank	0	TRUE	B01	0	Cyanobacteriota	C1	Nodosilinea
Run7_EXPA7_B01_1700ng	bin17_LCM1	179768	VSATLSAR [] []	10912591.1015625	1.2422631936237338	1.1055214899639385	2.6341790449568777e-4	111.12788109672734	-11.179147095790375	FALSE	Blank	0	TRUE	B01	0	Cyanobacteriota	C1	Nodosilinea
Run7_EXPA7_B01_1700ng	bin17_LCM1	179768	VSATLSAR [] []	11253316.795898438	1.094259840363973	0.9596239769737616	1.627004701161874e-4	-21.251998744209686	-141.6754825729556	FALSE	Blank	0	TRUE	B01	0	Cyanobacteriota	C1	Nodosilinea
Run7_EXPA7_B01_1700ng	bin17_LCM1	179768	VSATLSAR [] []	11343666.248046877	1.1605610166013496	1.0348189565950876	1.8073148052291923e-4	38.05031806352033	-74.41820665541566	FALSE	Blank	0	TRUE	B01	0	Cyanobacteriota	C1	Nodosilinea
Run7_EXPA7_B01_1700ng	bin17_LCM1	179768	VSATLSAR [] []	10980713.3359375	0.9134123958832396	0.9700039760009624	7.532575626209657e-5	-183.0088943996876	-132.39121303645263	FALSE	Blank	0	TRUE	B01	0	Cyanobacteriota	C1	Nodosilinea
Run7_EXPA7_B01_1700ng	bin17_LCM1	179768	VSATLSAR [] []	10340829.2890625	1.1501528241194574	0.9984775257397928	1.7742686438369798e-4	28.740831219016272	-106.92337727427392	FALSE	Blank	0	TRUE	B01	0	Cyanobacteriota	C1	Nodosilinea
Run7_EXPA7_B01_1700ng	bin17_LCM1	179768	VSATLSAR [] []	10123860.875	0.9964833512360388	1.0479006998656697	2.1789364657862857e-4	-108.70704349111604	-62.71739336890736	FALSE	Blank	0	TRUE	B01	0	Cyanobacteriota	C1	Nodosilinea
Run7_EXPA7_B01_1700ng	bin17_LCM1	179768	VSATLSAR [] []	10229865.671875	1.115199137869382	0.9645600892437804	2.181655209848858e-4	-2.523087360326026	-137.26043430009904	FALSE	Blank	0	TRUE	B01	0	Cyanobacteriota	C1	Nodosilinea
Run7_EXPA7_B01_1700ng	bin17_LCM1	179768	VSATLSAR [] []	9396857.765625	0.9377803448242952	0.9810052057373904	6.196458498427711e-4	-161.2132655727828	-122.55129090945292	FALSE	Blank	0	TRUE	B01	0	Cyanobacteriota	C1	Nodosilinea
Run7_EXPA7_B01_1700ng	bin17_LCM1	179768	VSATLSAR [] []	9850461.2265625	1.0861646153394884	1.2020138417117874	7.181229949106728e-4	-28.492678718167745	75.12731589042754	FALSE	Blank	0	TRUE	B01	0	Cyanobacteriota	C1	Nodosilinea
Run7_EXPA7_B01_1700ng	bin17_LCM1	179768	VSATLSAR [] []	9545211.7421875	1.0836720658938548	1.0615470847298272	3.139309066537842e-5	-30.722110611723807	-50.51154296895199	FALSE	Blank	0	TRUE	B01	0	Cyanobacteriota	C1	Nodosilinea
Run7_EXPA7_B01_1700ng	bin17_LCM1	179768	VSATLSAR [] []	9182563.3583984375	1.0027563910119563	1.03493014311361	8.829581704225634e-5	-103.09619594284536	-74.31875716567282	FALSE	Blank	0	TRUE	B01	0	Cyanobacteriota	C1	Nodosilinea
Run7_EXPA7_B01_1700ng	bin17_LCM1	179768	VSATLSAR [] []	8425252.14453125	1.091425226830058	1.011552863434145	5.6649428083497245e-5	-23.787385887476308	-95.2282933810048	FALSE	Blank	0	TRUE	B01	0	Cyanobacteriota	C1	Nodosilinea
Run7_EXPA7_B01_1700ng	bin17_LCM1	179768	VSATLSAR [] []	7833470.8828125	0.9305956408443832	0.9623949666561802	4.531053362794805e-5	-167.63954057672913	-139.1970030444868	FALSE	Blank	0	TRUE	B01	0	Cyanobacteriota	C1	Nodosilinea
Run7_EXPA7_B01_1700ng	bin17_LCM1	179768	VSATLSAR [] []	7360955.9140625	0.9700602917551808	0.992899230117531	5.544845270885959e-5	-132.3408420643605	-111.91281898574768	FALSE	Blank	0	TRUE	B01	0	Cyanobacteriota	C1	Nodosilinea
Run7_EXPA7_B01_1700ng	bin17_LCM1	179768	VSATLSAR [] []	6930720.51171875	0.9925444679956674	1.1261460721571837	0.00128660433734393	-112.2301318440717	7.268270833446833	FALSE	Blank	0	TRUE	B01	0	Cyanobacteriota	C1	Nodosilinea
Run7_EXPA7_B01_1700ng	bin17_LCM1	179768	VSATLSAR [] []	10081583.408203123	1.472476568893958	1.118200112363166	4.538052286380112e-4	317.03956002038683	0.16109941073705336	FALSE	Blank	0	TRUE	B01	0	Cyanobacteriota	C1	Nodosilinea
Run7_EXPA7_B01_1700ng	bin17_LCM1	179768	VSATLSAR [] []	9880862.216796877	1.118157015593123	0.9372622300027847	2.611251210218964e-4	0.1225520054644047	-161.67668735549722	FALSE	Blank	0	TRUE	B01	0	Cyanobacteriota	C1	Nodosilinea
Run7_EXPA7_B01_1700ng	bin17_LCM1	179768	VSATLSAR [] []	10036948.256835938	1.2788841885645674	1.068204690208646	2.3166768675577631e-4	143.88310456395925	-44.556725095551755	FALSE	Blank	0	TRUE	B01	0	Cyanobacteriota	C1	Nodosilinea
Run7_EXPA7_B01_1700ng	bin17_LCM1	179768	VSATLSAR [] []	9693891.6015625	1.0352288770368718	1.0096024507496268	6.520677764376362e-5	-74.05155807866026	-96.97281734705057	FALSE	Blank	0	TRUE	B01	0	Cyanobacteriota	C1	Nodosilinea
Run7_EXPA7_B01_1700ng	bin17_LCM1	179768	VSATLSAR [] []	11083846.576171877	1.3083964385892757	1.136666583756566	5.192350073789647e-4	170.27999372936642	16.67822020768206	FALSE	Blank	0	TRUE	B01	0	Cyanobacteriota	C1	Nodosilinea
Run7_EXPA7_B01_1700ng	bin17_LCM1	179768	VSATLSAR [] []	6163490.20703125	1.0135457545601612	1.056193947889832	2.614989268715298e-5	-93.44577506647012	-55.29959402349072	FALSE	Blank	0	TRUE	B01	0	Cyanobacteriota	C1	Nodosilinea
Run7_EXPA7_B01_1700ng	bin17_LCM1	179768	VSATLSAR [] []	6256517.736328125	1.0360769404061447	1.020256316348356	1.6547962559738586e-4	-73.29301765069562	-87.44359103738742	FALSE	Blank	0	TRUE	B01	0	Cyanobacteriota	C1	Nodosilinea
Run7_EXPA7_B01_1700ng	bin17_LCM1	179768	VSATLSAR [] []	6472518.064453125	1.2281053636054555	1.0665125133775943	4.546440400754147e-4	98.46457452056724	-46.070273002612126	FALSE	Blank	0	TRUE	B01	0	Cyanobacteriota	C1	Nodosilinea
Run7_EXPA7_B01_1700ng	bin17_LCM1	179768	VSATLSAR [] []	6434550.9453125	1.0095840497244173	1.0843408083862265	2.300597949541107e-4	-96.98927593026852	-30.123961658778953	FALSE	Blank	0	TRUE	B01	0	Cyanobacteriota	C1	Nodosilinea
Run7_EXPA7_B01_1700ng	bin17_LCM1	179768	VSATLSAR [] []	6178564.994140625	0.8928313678162119	1.0287324307727763	6.06391054585282e-4	-201.41735584673535	-79.86222896477635	FALSE	Blank	0	TRUE	B01	0	Cyanobacteriota	C1	Nodosilinea
Run7_EXPA7_B01_1700ng	bin17_LCM1	179768	VSATLSAR [] []	6943177.951171875	1.2778531495668863	1.119813058744227	7.458068068477697e-4	142.96090371095005	1.6037805622917125	FALSE	Blank	0	TRUE	B01	0	Cyanobacteriota	C1	Nodosilinea
Run7_EXPA7_B01_1700ng	bin17_LCM1	179768	VSATLSAR [] []	7283650.0234375	0.9278574736039316	0.9861413602104722	1.4464038634930468e-4	-170.08866245330722	-117.9573172121291	FALSE	Blank	0	TRUE	B01	0	Cyanobacteriota	C1	Nodosilinea
Run7_EXPA7_B01_1700ng	bin17_LCM1	179768	VSATLSAR [] []	7968094.0859375	0.9247457974565196	1.0085001077750015	2.2023913250426353e-4	-172.87186503234176	-97.95879521383743	FALSE	Blank	0	TRUE	B01	0	Cyanobacteriota	C1	Nodosilinea
Run7_EXPA7_B01_1700ng	bin17_LCM1	179768	VSATLSAR [] []	7837347.3671875	0.978873762394881	0.9644927515954246	1.8182836786342308e-4	-124.4577356443497	-137.32066367735163	FALSE	Blank	0	TRUE	B01	0	Cyanobacteriota	C1	Nodosilinea
Run7_EXPA7_B01_1700ng	bin17_LCM1	179768	VSATLSAR [] []	8316419.853515625	1.1227366253477362	1.0074864690619685	5.04430342245836e-4	4.218730745212618	-98.86543258439728	FALSE	Blank	0	TRUE	B01	0	Cyanobacteriota	C1	Nodosilinea
Run7_EXPA7_B01_1700ng	bin17_LCM1	179768	VSATLSAR [] []	8404231.81640625	0.9180579008158208	1.0295644376892796	5.068851241088052e-4	-178.85377648356692	-79.11805004445004	FALSE	Blank	0	TRUE	B01	0	Cyanobacteriota	C1	Nodosilinea
Run7_EXPA7_B01_1700ng	bin17_LCM1	179768	VSATLSAR [] []	9231388.0595703125	0.981226923374029	0.9969123525892836	7.83522604174926e-5	-122.35297814524591	-108.32332821478408	FALSE	Blank	0	TRUE	B01	0	Cyanobacteriota	C1	Nodosilinea
Run7_EXPA7_B01_1700ng	bin17_LCM1	179768	VSATLSAR [] []	9586646.8212890625	1.004856115207261	1.0410760004923814	1.0995843354146592e-4	-101.21812203065706	-68.82166643494226	FALSE	Blank	0	TRUE	B01	0	Cyanobacteriota	C1	Nodosilinea
Run7_EXPA7_B01_1700ng	bin17_LCM1	179768	VSATLSAR [] []	9405736.84375	0.9203262953691298	0.9713224592089847	6.259912511810684e-5	-176.82483732925036	-131.21191104899043	FALSE	Blank	0	TRUE	B01	0	Cyanobacteriota	C1	Nodosilinea
Run7_EXPA7_B01_1700ng	bin17_LCM1	179768	VSATLSAR [] []	9831230.15234375	0.9967469448484196	0.9310024253856886	3.541974265688806e-5	-108.4712752469157	-167.27569686972456	FALSE	Blank	0	TRUE	B01	0	Cyanobacteriota	C1	Nodosilinea
Run7_EXPA7_B01_1700ng	bin17_LCM1	179768	VSATLSAR [] []	9698149.64453125	1.1091201205364551	1.055087477039906	1.8363766846968903e-4	-7.9603937885892595	-56.28926402038337	FALSE	Blank	0	TRUE	B01	0	Cyanobacteriota	C1	Nodosilinea
Run7_EXPA7_B01_1700ng	bin17_LCM1	179768	VSATLSAR [] []	9330601.5078125	1.202784738578894	1.0735151705763937	9.679637145400763e-5	75.81683563703922	-39.806827627038246	FALSE	Blank	0	TRUE	B01	0	Cyanobacteriota	C1	Nodosilinea
Run7_EXPA7_B01_1700ng	bin17_LCM1	179768	VSATLSAR [] []	8581609.8046875	0.9718319384332096	1.0624696296260128	3.2604950573166e-4	-130.75621327594078	-49.68638340455633	FALSE	Blank	0	TRUE	B01	0	Cyanobacteriota	C1	Nodosilinea
Run7_EXPA7_B01_1700ng	bin17_LCM1	179768	VSATLSAR [] []	8824523.75	1.200096243691402	1.004767966826057	3.2573648791649e-4	73.4121426194796	-101.29696532612952	FALSE	Blank	0	TRUE	B01	0	Cyanobacteriota	C1	Nodosilinea
Run7_EXPA7_B01_1700ng	bin17_LCM1	179768	VSATLSAR [] []	8247742.693359375	0.9611518186112976	0.9213543105245232	0.0011173737186725	-140.30892237051197	-175.90534111684497	FALSE	Blank	0	TRUE	B01	0	Cyanobacteriota	C1	Nodosilinea
Run7_EXPA7_B01_1700ng	bin17_LCM1	179768	VSATLSAR [] []	7838389.65625	1.0424114455035716	1.09465476923263	7.422917890909184e-5	-67.62719315969645	-20.89875920586748	FALSE	Blank	0	TRUE	B01	0	Cyanobacteriota	C1	Nodosilinea
Run7_EXPA7_B01_1700ng	bin17_LCM1	179768	VSATLSAR [] []	7818182.37109375	0.9211422516199488	0.9757909368116318	9.68350773363014e-5	-176.09501474037103	-127.21513317145062	FALSE	Blank	0	TRUE	B01	0	Cyanobacteriota	C1	Nodosilinea
Run7_EXPA7_B01_1700ng	bin17_LCM1	179768	VSATLSAR [] []	7495400.1328125	1.0264973453912003	1.0206028382494494	3.02434625793083e-5	-81.86137511741754	-87.13364854879745	FALSE	Blank	0	TRUE	B01	0	Cyanobacteriota	C1	Nodosilinea
Run7_EXPA7_B01_1700ng	bin17_LCM1	179768	VSATLSAR [] []	7579550.3203125	0.9737735730775392	0.9894052387807007	2.1930823382396858e-7	-129.01954072596	-115.0379789442727	FALSE	Blank	0	TRUE	B01	0	Cyanobacteriota	C1	Nodosilinea
Run7_EXPA7_B01_1700ng	bin17_LCM1	179768	VSATLSAR [] []	7028349.8203125	0.8941681211670164	0.9258276597416002	8.616959721431672e-5	-200.22171234232167	-171.90420588037605	FALSE	Blank	0	TRUE	B01	0	Cyanobacteriota	C1	Nodosilinea
Run7_EXPA7_B01_1700ng	bin17_LCM1	179768	VSATLSAR [] []	6852170.0380859375	1.308311204380843	1.0780028445890546	3.3531758999234487e-4	170.20375698187328	-35.79287974358236	FALSE	Blank	0	TRUE	B01	0	Cyanobacteriota	C1	Nodosilinea
Run7_EXPA7_B01_1700ng	bin17_LCM1	179768	VSATLSAR [] []	7034770.6787109375	1.1397801478906917	0.9064915116953052	1.423389048861971e-4	19.463111474498085	-189.1991988557211	FALSE	Blank	0	TRUE	B01	0	Cyanobacteriota	C1	Nodosilinea
Run7_EXPA7_B01_1700ng	bin17_LCM1	179768	VSATLSAR [] []	6893650.7705078125	0.9249946291207892	0.9833455526328156	7.497559126067631e-4	-172.64930044112702	-120.4579948186626	FALSE	Blank	0	TRUE	B01	0	Cyanobacteriota	C1	Nodosilinea
Run7_EXPA7_B01_1700ng	bin17_LCM1	179768	VSATLSAR [] []	6368360.24609375	0.9473093913817212	0.986129286511814	9.328212686801012e-5	-152.69012058662324	-117.9681163916234	FALSE	Blank	0	TRUE	B01	0	Cyanobacteriota	C1	Nodosilinea
Run7_EXPA7_B01_1700ng	bin17_LCM1	179768	VSATLSAR [] []	6030932.4921875	1.0132258841603698	1.043822669884258	1.4319737564078006e-4	-93.73187942935392	-66.36493990779901	FALSE	Blank	0	TRUE	B01	0	Cyanobacteriota	C1	Nodosilinea
Run7_EXPA7_B01_1700ng	bin17_LCM1	179768	VSATLSAR [] []	5850879.45703125	0.8815000310322026	0.9372430405847794	1.925918389468484e-4	-211.55253838730656	-161.69385110749224	FALSE	Blank	0	TRUE	B01	0	Cyanobacteriota	C1	Nodosilinea
Run7_EXPA7_B01_1700ng	bin17_LCM1	179768	VSATLSAR [] []	5296829.7578125	0.8719375014474627	0.955976299121122	1.560515970282679e-4	-220.10563187824604	-144.93810565003773	FALSE	Blank	0	TRUE	B01	0	Cyanobacteriota	C1	Nodosilinea
Run7_EXPA7_B01_1700ng	bin17_LCM1	179768	VSATLSAR [] []	5017965.12109375	0.9222279748290292	0.9998603967350236	1.1998938441851528e-4	-175.12390222978925	-105.6864843785914	FALSE	Blank	0	TRUE	B01	0	Cyanobacteriota	C1	Nodosilinea
Run7_EXPA7_B01_1700ng	bin17_LCM1	179768	VSATLSAR [] []	4819816.23046875	0.9889422381634814	1.0111471231805735	2.3159709694499375e-6	-115.45210446726816	-95.59120303697831	FALSE	Blank	0	TRUE	B01	0	Cyanobacteriota	C1	Nodosilinea
Run7_EXPA7_B01_1700ng	bin17_LCM1	179768	VSATLSAR [] []	6207008.3203125	0.9593980019104212	1.078604729064248	5.184651013873667e-4	-141.8776033430136	-35.25453116735533	FALSE	Blank	0	TRUE	B01	0	Cyanobacteriota	C1	Nodosilinea
Run7_EXPA7_B01_1700ng	bin17_LCM1	179768	VSATLSAR [] []	6458408.4140625	1.0326396120545374	1.0504504400670922	2.167448374112979e-7	-76.36749606039083	-60.43680786826966	FALSE	Blank	0	TRUE	B01	0	Cyanobacteriota	C1	Nodosilinea
Run7_EXPA7_B01_1700ng	bin17_LCM1	179768	VSATLSAR [] []	6157409.7734375	0.9193147531735116	1.0727642188477309	9.29004971936185e-4	-177.72959949416523	-40.478507676288466	FALSE	Blank	0	TRUE	B01	0	Cyanobacteriota	C1	Nodosilinea
Run7_EXPA7_B01_1700ng	bin17_LCM1	179768	VSATLSAR [] []	6450279.88671875	0.9115781423190108	0.977196889452358	7.804833520201008e-5	-184.6495211901108	-125.95759516611405	FALSE	Blank	0	TRUE	B01	0	Cyanobacteriota	C1	Nodosilinea
Run7_EXPA7_B01_1700ng	bin17_LCM1	179768	VSATLSAR [] []	4464545.771484375	0.9539737810043016	1.0072879911744177	8.178822178507572e-5	-146.7292347146527	-99.04295882502868	FALSE	Blank	0	TRUE	B01	0	Cyanobacteriota	C1	Nodosilinea
Run7_EXPA7_B01_1700ng	bin17_LCM1	179768	VSATLSAR [] []	4538947.927734375	1.0216524947373986	1.0018512351811004	3.684272392030545e-4	-86.19479549791353	-103.9058020597806	FALSE	Blank	0	TRUE	B01	0	Cyanobacteriota	C1	Nodosilinea
Run7_EXPA7_B01_1700ng	bin17_LCM1	179768	VSATLSAR [] []	4780643.994140625	0.8039391852115203	0.839358775207461	0.00200523331742635	-280.92593584055805	-249.2452950685311	FALSE	Blank	0	TRUE	B01	0	Cyanobacteriota	C1	Nodosilinea
Run7_EXPA7_B01_1700ng	bin17_LCM1	179768	VSATLSAR [] []	4420597.1640625	0.8118140556585943	0.8363175939657895	4.635094264077155e-5	-273.882349458316	-251.96544429812585	FALSE	Blank	0	TRUE	B01	0	Cyanobacteriota	C1	Nodosilinea
Run7_EXPA7_B01_1700ng	bin17_LCM1	179768	VSATLSAR [] []	5597039.8203125	0.9564162006029886	0.9617880101876072	7.867386362898302e-5	-144.54464088029627	-139.73988820626658	FALSE	Blank	0	TRUE	B01	0	Cyanobacteriota	C1	Nodosilinea
Run7_EXPA7_B01_1700ng	bin17_LCM1	179768	VSATLSAR [] []	5564450.087890625	0.8215659352944367	0.9011298807346556	1.513749852334774e-4	-265.15989401401043	-193.9948473777957	FALSE	Blank	0	TRUE	B01	0	Cyanobacteriota	C1	Nodosilinea
Run7_EXPA7_B01_1700ng	bin17_LCM1	179768	VSATLSAR [] []	5993088.240234375	0.9802160801846852	1.1035909209944803	4.70503223575996e-4	-123.25711509211956	-12.90592208144159	FALSE	Blank	0	TRUE	B01	0	Cyanobacteriota	C1	Nodosilinea
Run7_EXPA7_B01_1700ng	bin17_LCM1	179768	VSATLSAR [] []	6227724.60546875	0.912710394850504	0.9722545603011732	7.656258130818634e-5	-183.63679106766816	-130.37820405610245	FALSE	Blank	0	TRUE	B01	0	Cyanobacteriota	C1	Nodosilinea
Run7_EXPA7_B01_1700ng	bin17_LCM1	179768	VSATLSAR [] []	6282041.21875	0.9337668448723704	0.98949168110847	6.723277750493584e-5	-164.80309397650106	-114.9606616084744	FALSE	Blank	0	TRUE	B01	0	Cyanobacteriota	C1	Nodosilinea
Run7_EXPA7_B01_1700ng	bin17_LCM1	179768	VSATLSAR [] []	5893712.47265625	0.9982454954501432	1.044299787213851	3.303558684888356e-5	-107.13091407115547	-65.9381878554267	FALSE	Blank	0	TRUE	B01	0	Cyanobacteriota	C1	Nodosilinea
Run7_EXPA7_B01_1700ng	bin17_LCM1	179768	VSATLSAR [] []	5741458.5234375	1.0327661861147932	1.1564132475756657	4.034958084107032e-4	-76.25428336271479	34.34039424669777	FALSE	Blank	0	TRUE	B01	0	Cyanobacteriota	C1	Nodosilinea
Run7_EXPA7_B01_1700ng	bin17_LCM1	179768	VSATLSAR [] []	5348074.6328125	0.9242391670619156	0.956199359901956	4.2185865648816656e-5	-173.325014702834	-144.73859152611	FALSE	Blank	0	TRUE	B01	0	Cyanobacteriota	C1	Nodosilinea
Run7_EXPA7_B01_1700ng	bin17_LCM1	179768	VSATLSAR [] []	5383908.306640625	0.9338760061888716	1.026511331121014	1.85081626534276e-4	-164.70545590517727	-81.84886574387029	FALSE	Blank	0	TRUE	B01	0	Cyanobacteriota	C1	Nodosilinea
Run7_EXPA7_B01_1700ng	bin17_LCM1	179768	VSATLSAR [] []	5636866.931640625	1.2830828203798577	1.148899823878934	2.292429820057061e-4	147.63852201202843	27.620099711061386	FALSE	Blank	0	TRUE	B01	0	Cyanobacteriota	C1	Nodosilinea
Run7_EXPA7_B01_1700ng	bin17_LCM1	179768	VSATLSAR [] []	5743925.6640625	0.9265417154442226	0.9728157209499532	5.109465648253453e-4	-171.2655270529646	-129.87628043328746	FALSE	Blank	0	TRUE	B01	0	Cyanobacteriota	C1	Nodosilinea
Run7_EXPA7_B01_1700ng	bin17_LCM1	179768	VSATLSAR [] []	5586090.0107421875	1.2327670609812045	1.1586361136634178	1.8488345178436935e-4	102.63417557935784	36.328610993940245	FALSE	Blank	0	TRUE	B01	0	Cyanobacteriota	C1	Nodosilinea
Run7_EXPA7_B01_1700ng	bin17_LCM1	179768	VSATLSAR [] []	5566992.45703125	0.9461883932237471	0.9918916179444938	3.3771612713062726e-5	-153.69278436542322	-112.81406598762344	FALSE	Blank	0	TRUE	B01	0	Cyanobacteriota	C1	Nodosilinea
Run7_EXPA7_B01_1700ng	bin17_LCM1	179768	VSATLSAR [] []	5944565.33984375	1.0120270521630297	1.0384067459981	5.34454543616239e-6	-94.80416078151232	-71.209150106327	FALSE	Blank	0	TRUE	B01	0	Cyanobacteriota	C1	Nodosilinea
Run7_EXPA7_B01_1700ng	bin17_LCM1	179768	VSATLSAR [] []	6127159.201171875	1.1319567504955026	0.9899656040337004	3.063117859121317e-4	12.46556456550807	-114.5367667539724	FALSE	Blank	0	TRUE	B01	0	Cyanobacteriota	C1	Nodosilinea
Run7_EXPA7_B01_1700ng	bin17_LCM1	179768	VSATLSAR [] []	6178024.4765625	1.0984621831719106	1.126536554871752	5.921403934529366e-5	-17.49326204188073	7.617533560918988	FALSE	Blank	0	TRUE	B01	0	Cyanobacteriota	C1	Nodosilinea
Run7_EXPA7_B01_1700ng	bin17_LCM1	179768	VSATLSAR [] []	6374381.1708984375	0.9452651406249823	1.0361674065808373	1.7373540285637104e-4	-154.5185769261689	-73.21210123176525	FALSE	Blank	0	TRUE	B01	0	Cyanobacteriota	C1	Nodosilinea
Run7_EXPA7_B01_1700ng	bin17_LCM1	179768	VSATLSAR [] []	6765684.62890625	0.9225445714561352	0.9978136106513782	1.2685326570688327e-4	-174.84072605484968	-107.51720841183354	FALSE	Blank	0	TRUE	B01	0	Cyanobacteriota	C1	Nodosilinea
Run7_EXPA7_B01_1700ng	bin17_LCM1	179768	VSATLSAR [] []	7310967.9140625	1.2539366270176964	1.0518200172604275	2.317399928641104e-4	121.56904797564084	-59.21180545924731	FALSE	Blank	0	TRUE	B01	0	Cyanobacteriota	C1	Nodosilinea
Run7_EXPA7_B01_1700ng	bin17_LCM1	179768	VSATLSAR [] []	7620438.296875	0.989337972279398	1.108750598640419	5.662231785194963e-4	-115.09814468487012	-8.290908355445325	FALSE	Blank	0	TRUE	B01	0	Cyanobacteriota	C1	Nodosilinea
Run7_EXPA7_B01_1700ng	bin17_LCM1	179768	VSATLSAR [] []	7513431.1484375	0.978843923412538	1.022433924718129	2.4339401107995737e-5	-124.48442477544108	-85.49585453019337	FALSE	Blank	0	TRUE	B01	0	Cyanobacteriota	C1	Nodosilinea
Run7_EXPA7_B01_1700ng	bin17_LCM1	179768	VSATLSAR [] []	7972427.98828125	1.2068170924450374	1.0844976377166895	1.989595650132802e-4	79.42352770528794	-29.98368748616731	FALSE	Blank	0	TRUE	B01	0	Cyanobacteriota	C1	Nodosilinea
Run7_EXPA7_B01_1700ng	bin17_LCM1	179768	VSATLSAR [] []	7728689.703125	1.0527203108583936	1.1402174742218023	3.1629469240296304e-4	-58.40654831003156	19.854272930563965	FALSE	Blank	0	TRUE	B01	0	Cyanobacteriota	C1	Nodosilinea
Run7_EXPA7_B01_1700ng	bin17_LCM1	179768	VSATLSAR [] []	7356095.75	0.912317655021748	1.0062811749635652	2.8133421746336464e-4	-183.98807264470253	-99.9434938877758	FALSE	Blank	0	TRUE	B01	0	Cyanobacteriota	C1	Nodosilinea
Run7_EXPA7_B01_1700ng	bin17_LCM1	179768	VSATLSAR [] []	6590559.515625	0.9992404574206056	1.03793060363873	1.67507401996371e-5	-106.2409818960044	-71.63503010791005	FALSE	Blank	0	TRUE	B01	0	Cyanobacteriota	C1	Nodosilinea
Run7_EXPA7_B01_1700ng	bin17_LCM1	179768	VSATLSAR [] []	6675152.791015625	1.0016516612450903	1.033818900302533	6.637993707333075e-5	-104.08430864822282	-75.31269538777686	FALSE	Blank	0	TRUE	B01	0	Cyanobacteriota	C1	Nodosilinea
Run7_EXPA7_B01_1700ng	bin17_LCM1	179768	VSATLSAR [] []	6313584.9453125	0.9674303322163184	1.0446474398286263	1.4347474941457748e-4	-134.69317881939392	-65.62723401312043	FALSE	Blank	0	TRUE	B01	0	Cyanobacteriota	C1	Nodosilinea
Run7_EXPA7_B01_1700ng	bin17_LCM1	179768	VSATLSAR [] []	5887177.2421875	0.9509719385836528	1.0031656424863806	2.574330946989896e-4	-149.4141977928164	-102.7301457161729	FALSE	Blank	0	TRUE	B01	0	Cyanobacteriota	C1	Nodosilinea
Run7_EXPA7_B01_1700ng	bin17_LCM1	179768	VSATLSAR [] []	5851724.16796875	1.0187946155710046	1.0621667544331206	1.5242930535573716e-4	-88.75099231585426	-49.9572866020771	FALSE	Blank	0	TRUE	B01	0	Cyanobacteriota	C1	Nodosilinea
Run7_EXPA7_B01_1700ng	bin17_LCM1	179768	VSATLSAR [] []	5852703.109375	0.9822240045250812	0.942220781098778	1.779844281078139e-5	-121.46115049363648	-157.24156893543918	FALSE	Blank	0	TRUE	B01	0	Cyanobacteriota	C1	Nodosilinea
Run7_EXPA7_B01_1700ng	bin17_LCM1	179768	VSATLSAR [] []	5708876.49609375	0.8717310553905767	0.9076355550860102	4.788962527221075e-4	-220.2902851553663	-188.17592253624116	FALSE	Blank	0	TRUE	B01	0	Cyanobacteriota	C1	Nodosilinea
Run7_EXPA7_B01_1700ng	bin17_LCM1	179768	VSATLSAR [] []	6107010.6630859375	1.1645305598785711	0.9554800491017158	5.334540911977716e-4	41.60082993023262	-145.3819707145325	FALSE	Blank	0	TRUE	B01	0	Cyanobacteriota	C1	Nodosilinea
Run7_EXPA7_B01_1700ng	bin17_LCM1	179768	VSATLSAR [] []	6030848.890625	1.049283562954351	1.0265894038019945	3.444028541708423e-4	-61.48050754514578	-81.7790345414049	FALSE	Blank	0	TRUE	B01	0	Cyanobacteriota	C1	Nodosilinea
Run7_EXPA7_B01_1700ng	bin17_LCM1	179768	VSATLSAR [] []	6021126.0625	0.8528653265431934	0.886932155822674	3.4276289951136e-4	-237.1645171435095	-206.6938374781354	FALSE	Blank	0	TRUE	B01	0	Cyanobacteriota	C1	Nodosilinea
Run7_EXPA7_B01_1700ng	bin17_LCM1	179768	VSATLSAR [] []	6200126.15625	0.9299252300865294	1.026623455375118	1.9908936366665184e-4	-168.23918169035323	-81.74857750743081	FALSE	Blank	0	TRUE	B01	0	Cyanobacteriota	C1	Nodosilinea
Run7_EXPA7_B01_1700ng	bin17_LCM1	179768	VSATLSAR [] []	6096295.185546875	0.92924804426698	1.0006052764233826	1.0448255001650752e-4	-168.84488267919906	-105.02023539524664	FALSE	Blank	0	TRUE	B01	0	Cyanobacteriota	C1	Nodosilinea
Run7_EXPA7_B01_1700ng	bin17_LCM1	179768	VSATLSAR [] []	5892085.93359375	1.0310499349803337	1.0689086743402485	1.2455898480302242e-4	-77.78936425076644	-43.92705466782909	FALSE	Blank	0	TRUE	B01	0	Cyanobacteriota	C1	Nodosilinea
Run7_EXPA7_B01_1700ng	bin17_LCM1	179768	VSATLSAR [] []	5963768	1.0093316323947117	1.0896919104049678	1.273489334789879e-4	-97.21504767827447	-25.33773062647038	FALSE	Blank	0	TRUE	B01	0	Cyanobacteriota	C1	Nodosilinea
Run7_EXPA7_B01_1700ng	bin17_LCM1	179768	VSATLSAR [] []	5874112.263671875	1.0394495253619234	1.104371017767752	1.238540031959258e-4	-70.27644821921974	-12.20817358564419	FALSE	Blank	0	TRUE	B01	0	Cyanobacteriota	C1	Nodosilinea
Run7_EXPA7_B01_1700ng	bin17_LCM1	179768	VSATLSAR [] []	6051997.8671875	1.003082383834271	1.0577800701653612	3.156980877477506e-4	-102.80461545026498	-53.88090538149037	FALSE	Blank	0	TRUE	B01	0	Cyanobacteriota	C1	Nodosilinea
Run7_EXPA7_B01_1700ng	bin17_LCM1	179768	VSATLSAR [] []	5559185.390625	0.990646852482386	1.0317653729325966	5.692634790289367e-5	-113.9274319936948	-77.14944908622302	FALSE	Blank	0	TRUE	B01	0	Cyanobacteriota	C1	Nodosilinea
Run7_EXPA7_B01_1700ng	bin17_LCM1	179768	VSATLSAR [] []	5041078.21875	0.8875642952891026	0.9347300995581352	3.806640619458904e-5	-206.1284276764963	-163.94152201377688	FALSE	Blank	0	TRUE	B01	0	Cyanobacteriota	C1	Nodosilinea
Run7_EXPA7_B01_1700ng	bin17_LCM1	179768	VSATLSAR [] []	5605838.55078125	0.8517135867864881	0.9235894221431752	1.2177657836275144e-4	-238.19467738814316	-173.90617149675592	FALSE	Blank	0	TRUE	B01	0	Cyanobacteriota	C1	Nodosilinea
Run7_EXPA7_B01_1700ng	bin17_LCM1	179768	VSATLSAR [] []	5692824.6953125	0.8918034126003258	0.8720287167559083	2.5306714789664897e-4	-202.33679844694475	-220.0240454053336	FALSE	Blank	0	TRUE	B01	0	Cyanobacteriota	C1	Nodosilinea
Run7_EXPA7_B01_1700ng	bin17_LCM1	179768	VSATLSAR [] []	4825497.7119140625	0.9098561910666688	0.8734046140822066	4.982783210879323e-5	-186.18970048237915	-218.79339002680877	FALSE	Blank	0	TRUE	B01	0	Cyanobacteriota	C1	Nodosilinea
Run7_EXPA7_B01_1700ng	bin17_LCM1	179768	VSATLSAR [] []	5031722.421875	0.9990479792622148	1.0197485369579635	3.912413188117761e-5	-106.41314174859262	-87.89776841381402	FALSE	Blank	0	TRUE	B01	0	Cyanobacteriota	C1	Nodosilinea
Run7_EXPA7_B01_1700ng	bin17_LCM1	179768	VSATLSAR [] []	4734365.9296875	0.9764538349995476	0.9174346417453524	4.601739418598344e-4	-126.62221158872768	-179.41124331821078	FALSE	Blank	0	TRUE	B01	0	Cyanobacteriota	C1	Nodosilinea
Run7_EXPA7_B01_1700ng	bin17_LCM1	179768	VSATLSAR [] []	4865777.3359375	0.9801292948097032	0.9135389430789332	5.952856165984434e-4	-123.33473926251204	-182.8957057307071	FALSE	Blank	0	TRUE	B01	0	Cyanobacteriota	C1	Nodosilinea
Run7_EXPA7_B01_1700ng	bin17_LCM1	179768	VSATLSAR [] []	4153711.046875	0.9101120650934716	0.9803226073411436	9.385392580972735e-5	-185.9608369318143	-123.16183311464312	FALSE	Blank	0	TRUE	B01	0	Cyanobacteriota	C1	Nodosilinea
Run7_EXPA7_B01_1700ng	bin17_LCM1	179768	VSATLSAR [] []	4458363.2421875	0.8989340496401379	0.9564921407807152	6.186270981555671e-4	-195.95888298942853	-144.47671707059106	FALSE	Blank	0	TRUE	B01	0	Cyanobacteriota	C1	Nodosilinea
Run7_EXPA7_B01_1700ng	bin17_LCM1	179768	VSATLSAR [] []	5185048.11328125	1.1985137325100166	1.0555631363981828	8.982163130687743e-4	71.99668387868275	-55.863816033516756	FALSE	Blank	0	TRUE	B01	0	Cyanobacteriota	C1	Nodosilinea
Run7_EXPA7_B01_1700ng	bin17_LCM1	179768	VSATLSAR [] []	4628918.2109375	1.085984387832454	1.106630892021465	3.054987834056897e-4	-28.65388111797662	-10.186855314313624	FALSE	Blank	0	TRUE	B01	0	Cyanobacteriota	C1	Nodosilinea
Run7_EXPA7_B01_1700ng	bin17_LCM1	179768	VSATLSAR [] []	4716950.888671875	1.216200504449309	0.9446917632880812	7.536039122066556e-4	87.81641155734033	-155.03142762374245	FALSE	Blank	0	TRUE	B01	0	Cyanobacteriota	C1	Nodosilinea
Run7_EXPA7_B01_1700ng	bin17_LCM1	179768	VSATLSAR [] []	4771251.29296875	1.097023943221535	1.112195408002668	2.4940146912151052e-5	-18.779679056223575	-5.209738642694917	FALSE	Blank	0	TRUE	B01	0	Cyanobacteriota	C1	Nodosilinea
Run7_EXPA7_B01_1700ng	bin17_LCM1	179768	VSATLSAR [] []	4865400.046875	0.8518979697338962	0.8811954217055334	3.8405464790904065e-4	-238.0297582029692	-211.82499266063735	FALSE	Blank	0	TRUE	B01	0	Cyanobacteriota	C1	Nodosilinea
Run7_EXPA7_B01_1700ng	bin17_LCM1	179768	VSATLSAR [] []	4576464.13671875	1.0325968553627118	1.0180741530462891	1.3275208918328563e-4	-76.40573928665306	-89.39540165085302	FALSE	Blank	0	TRUE	B01	0	Cyanobacteriota	C1	Nodosilinea
Run7_EXPA7_B01_1700ng	bin17_LCM1	179768	VSATLSAR [] []	4401494.931640625	0.7431756651599003	0.7669487111659177	5.917044238207972e-4	-335.2751604086529	-314.01163560049395	FALSE	Blank	0	TRUE	B01	0	Cyanobacteriota	C1	Nodosilinea
Run7_EXPA7_B01_1700ng	bin17_LCM1	179768	VSATLSAR [] []	4538157.21875	1.093882840753187	1.1297709453974862	2.336211105489344e-4	-21.589201666148305	10.510496589965168	FALSE	Blank	0	TRUE	B01	0	Cyanobacteriota	C1	Nodosilinea
Run7_EXPA7_B01_1700ng	bin17_LCM1	179768	VSATLSAR [] []	4482391.484375	0.8984170621786688	0.9222262588523964	8.408085330030655e-5	-196.4212964180515	-175.1254370651527	FALSE	Blank	0	TRUE	B01	0	Cyanobacteriota	C1	Nodosilinea
Run7_EXPA7_B01_1700ng	bin17_LCM1	179768	VSATLSAR [] []	4301836.00390625	1.129654739662391	1.1637710727819943	1.1642276281031982e-5	10.406557720271216	40.92151552031464	FALSE	Blank	0	TRUE	B01	0	Cyanobacteriota	C1	Nodosilinea
Run7_EXPA7_B01_1700ng	bin17_LCM1	179768	VSATLSAR [] []	4201148.8994140625	1.314807870137449	1.0575588295339229	7.234359544780892e-4	176.01462419051538	-54.07879149393757	FALSE	Blank	0	TRUE	B01	0	Cyanobacteriota	C1	Nodosilinea
Run7_EXPA7_B01_1700ng	bin17_LCM1	179768	VSATLSAR [] []	4801328.3828125	0.9405910940893356	0.8486075475448622	7.286491958492791e-5	-158.6992235475594	-240.972838102286	FALSE	Blank	0	TRUE	B01	0	Cyanobacteriota	C1	Nodosilinea
Run7_EXPA7_B01_1700ng	bin17_LCM1	179768	VSATLSAR [] []	5299803.8828125	1.08750658504029	1.104660371919241	1.252312664576519e-4	-27.29236951010217	-11.949364126521033	FALSE	Blank	0	TRUE	B01	0	Cyanobacteriota	C1	Nodosilinea
Run7_EXPA7_B01_1700ng	bin17_LCM1	179768	VSATLSAR [] []	5236158.84375	0.8415342401938477	0.9357590112617812	0.00104262324041028	-247.29947568570552	-163.0212238942027	FALSE	Blank	0	TRUE	B01	0	Cyanobacteriota	C1	Nodosilinea
Run7_EXPA7_B01_1700ng	bin17_LCM1	179768	VSATLSAR [] []	5587950.7666015625	1.0701178772452005	1.0793188988423816	1.4189412603698233e-4	-42.845497177845026	-34.61575030642816	FALSE	Blank	0	TRUE	B01	0	Cyanobacteriota	C1	Nodosilinea
Run7_EXPA7_B01_1700ng	bin17_LCM1	179768	VSATLSAR [] []	5391430.8984375	1.005079217120426	1.0193990409559928	5.536028063819901e-4	-101.01857111639336	-88.21037105238116	FALSE	Blank	0	TRUE	B01	0	Cyanobacteriota	C1	Nodosilinea
Run7_EXPA7_B01_1700ng	bin17_LCM1	179768	VSATLSAR [] []	5494306.546875	1.031062699301636	1.0936405755672325	6.960170531342957e-4	-77.7779473518716	-21.80589294712243	FALSE	Blank	0	TRUE	B01	0	Cyanobacteriota	C1	Nodosilinea
Run7_EXPA7_B01_1700ng	bin17_LCM1	179768	VSATLSAR [] []	5152196.18359375	0.913213659014061	1.0031356311147004	2.576964363622243e-4	-183.18665228342724	-102.7569890389044	FALSE	Blank	0	TRUE	B01	0	Cyanobacteriota	C1	Nodosilinea
Run7_EXPA7_B01_1700ng	bin17_LCM1	179768	VSATLSAR [] []	5332571.5234375	1.0436909439739197	0.9916925669437258	1.3661765056449e-4	-66.48276061792802	-112.99210484271372	FALSE	Blank	0	TRUE	B01	0	Cyanobacteriota	C1	Nodosilinea
Run7_EXPA7_B01_1700ng	bin17_LCM1	179768	VSATLSAR [] []	4791037.0234375	0.9584219173074242	1.043441314478224	7.521772319828007e-4	-142.7506508761499	-66.70603882019222	FALSE	Blank	0	TRUE	B01	0	Cyanobacteriota	C1	Nodosilinea
Run7_EXPA7_B01_1700ng	bin17_LCM1	179768	VSATLSAR [] []	5482195.86328125	0.8675577451443196	0.9235334465818172	5.58705329855658e-5	-224.0230540201964	-173.95623818729632	FALSE	Blank	0	TRUE	B01	0	Cyanobacteriota	C1	Nodosilinea
Run7_EXPA7_B01_1700ng	bin17_LCM1	179768	VSATLSAR [] []	5004194.875	0.839945885041211	0.9323643066547334	0.00107758344094702	-248.72016149869324	-166.05757799077358	FALSE	Blank	0	TRUE	B01	0	Cyanobacteriota	C1	Nodosilinea
Run7_EXPA7_B01_1700ng	bin17_LCM1	179768	VSATLSAR [] []	5121677.640625	0.9940618475522184	0.9632902918836048	9.795999802177102e-5	-110.87292932841832	-138.39618979657996	FALSE	Blank	0	TRUE	B01	0	Cyanobacteriota	C1	Nodosilinea
Run7_EXPA7_B01_1700ng	bin17_LCM1	179768	VSATLSAR [] []	5390882.259765625	1.1109605962164475	1.0167781751162708	5.66219889084139e-4	-6.31420169900887	-90.5545740538678	FALSE	Blank	0	TRUE	B01	0	Cyanobacteriota	C1	Nodosilinea
Run7_EXPA7_B01_1700ng	bin17_LCM1	179768	VSATLSAR [] []	5497387.015625	1.110765340538713	1.178379447472626	8.31277150106233e-5	-6.488845871505666	53.98780654429625	FALSE	Blank	0	TRUE	B01	0	Cyanobacteriota	C1	Nodosilinea
Run7_EXPA7_B01_1700ng	bin17_LCM1	179768	VSATLSAR [] []	5137615.8671875	1.1378535175518698	1.1346605732765418	1.4994232141966183e-5	17.73985935126077	14.883967439373702	FALSE	Blank	0	TRUE	B01	0	Cyanobacteriota	C1	Nodosilinea
Run7_EXPA7_B01_1700ng	bin17_LCM1	179768	VSATLSAR [] []	4527837.45703125	0.996619132268752	0.972349066075228	3.31816357995547e-4	-108.58559572389082	-130.29367446445428	FALSE	Blank	0	TRUE	B01	0	Cyanobacteriota	C1	Nodosilinea
Run7_EXPA7_B01_1700ng	bin17_LCM1	179768	VSATLSAR [] []	3861311.33984375	0.8998751044428244	1.0307423721194904	0.00109410462541745	-195.1171674542087	-78.06446027842551	FALSE	Blank	0	TRUE	B01	0	Cyanobacteriota	C1	Nodosilinea
Run7_EXPA7_B01_1700ng	bin17_LCM1	179768	VSATLSAR [] []	4395731.33984375	0.8245645700385699	0.9153376115887544	5.524169151271165e-4	-262.47780000483954	-181.28690757877675	FALSE	Blank	0	TRUE	B01	0	Cyanobacteriota	C1	Nodosilinea
Run7_EXPA7_B01_1700ng	bin17_LCM1	179768	VSATLSAR [] []	4318522.916015625	0.9644674222163578	1.0357037730168135	9.657718990481545e-5	-137.3433192461847	-73.62679288667628	FALSE	Blank	0	TRUE	B01	0	Cyanobacteriota	C1	Nodosilinea
Run7_EXPA7_B01_1700ng	bin17_LCM1	179768	VSATLSAR [] []	4446492.376953125	1.1575984137119322	0.9280759109834448	2.2224942915709668e-4	35.400452328187	-169.89328367697644	FALSE	Blank	0	TRUE	B01	0	Cyanobacteriota	C1	Nodosilinea
Run7_EXPA7_B01_1700ng	bin17_LCM1	179768	VSATLSAR [] []	3609164.15234375	0.982952853083707	0.9639912571377324	2.215992277288057e-5	-120.80924036803442	-137.76921956874187	FALSE	Blank	0	TRUE	B01	0	Cyanobacteriota	C1	Nodosilinea
Run7_EXPA7_B01_1700ng	bin17_LCM1	179768	VSATLSAR [] []	3748539.25	1.016216024393096	0.9425394180688148	2.1685396170460867e-4	-91.0573832372229	-156.95656779946964	FALSE	Blank	0	TRUE	B01	0	Cyanobacteriota	C1	Nodosilinea
Run7_EXPA7_B01_1700ng	bin17_LCM1	179768	VSATLSAR [] []	4034211.1171875	0.927088144443032	0.9168901216183564	1.542662689061371e-4	-170.7767799833153	-179.8982830196436	FALSE	Blank	0	TRUE	B01	0	Cyanobacteriota	C1	Nodosilinea
Run7_EXPA7_B01_1700ng	bin17_LCM1	179768	VSATLSAR [] []	3872989.857421875	0.8046608901004776	0.8010382893812715	4.910824196276682e-4	-280.28041528729665	-283.5206084137221	FALSE	Blank	0	TRUE	B01	0	Cyanobacteriota	C1	Nodosilinea
Run7_EXPA7_B01_1700ng	bin17_LCM1	179768	VSATLSAR [] []	4147159.57421875	0.9630784038715314	1.042529081334881	1.7601809021235149e-4	-138.58571056729386	-67.52197515705826	FALSE	Blank	0	TRUE	B01	0	Cyanobacteriota	C1	Nodosilinea
Run7_EXPA7_B01_1700ng	bin17_LCM1	179768	VSATLSAR [] []	4489863.24609375	1.004588022783925	1.1368895117138984	6.253210328820563e-4	-101.4579141840498	16.87761552917233	FALSE	Blank	0	TRUE	B01	0	Cyanobacteriota	C1	Nodosilinea
Run7_EXPA7_B01_1700ng	bin17_LCM1	179768	VSATLSAR [] []	4839992.423828125	1.0057967316690637	1.0774612811044093	1.171864888195465e-4	-100.37679856434822	-36.27727491061439	FALSE	Blank	0	TRUE	B01	0	Cyanobacteriota	C1	Nodosilinea
Run7_EXPA7_B01_1700ng	bin17_LCM1	179768	VSATLSAR [] []	4611433.64453125	0.989747901455082	0.9708100059868212	2.316427824967937e-5	-114.73148829617952	-131.6702688799446	FALSE	Blank	0	TRUE	B01	0	Cyanobacteriota	C1	Nodosilinea
Run7_EXPA7_B01_1700ng	bin17_LCM1	179768	VSATLSAR [] []	4641753.283203125	0.8240232049753277	0.8109685540335138	3.103754402673884e-5	-262.9620176961529	-274.6385985639497	FALSE	Blank	0	TRUE	B01	0	Cyanobacteriota	C1	Nodosilinea
Run7_EXPA7_B01_1700ng	bin17_LCM1	179768	VSATLSAR [] []	4444165.21875	1.0468708055324092	1.014298736847185	3.1603385462739345e-4	-63.638570390123775	-92.77227880788452	FALSE	Blank	0	TRUE	B01	0	Cyanobacteriota	C1	Nodosilinea
Run7_EXPA7_B01_1700ng	bin17_LCM1	179768	VSATLSAR [] []	4386888.5390625	0.92772562374798	0.9099606167285508	0.00111395084527245	-170.20659402514994	-186.09629816231188	FALSE	Blank	0	TRUE	B01	0	Cyanobacteriota	C1	Nodosilinea
Run7_EXPA7_B01_1700ng	bin17_LCM1	179768	VSATLSAR [] []	4602319.828125	1.2300647303289387	1.2645291000479686	3.81595554399386e-4	100.21710732273804	131.0433624156979	FALSE	Blank	0	TRUE	B01	0	Cyanobacteriota	C1	Nodosilinea
Run7_EXPA7_B01_1700ng	bin17_LCM1	179768	VSATLSAR [] []	4374529.078125	0.8625009556828926	0.7811335674950445	3.5481910769584804e-4	-228.54604060489703	-301.32415565458314	FALSE	Blank	0	TRUE	B01	0	Cyanobacteriota	C1	Nodosilinea
Run7_EXPA7_B01_1700ng	bin17_LCM1	179768	VSATLSAR [] []	4337762.8125	0.8565215374937577	0.8401247885224077	5.197116152899119e-4	-233.8942617361246	-248.56014335841255	FALSE	Blank	0	TRUE	B01	0	Cyanobacteriota	C1	Nodosilinea
Run7_EXPA7_B01_1700ng	bin17_LCM1	179768	VSATLSAR [] []	4504497.375	1.082809863631257	1.0306307773273164	1.3840787477510056e-4	-31.49329740855911	-78.16427494379275	FALSE	Blank	0	TRUE	B01	0	Cyanobacteriota	C1	Nodosilinea
Run7_EXPA7_B01_1700ng	bin17_LCM1	179768	VSATLSAR [] []	3721455.564453125	0.8974419579937668	0.9219727148304936	1.181519485206374e-4	-197.29346702761308	-175.3522165699044	FALSE	Blank	0	TRUE	B01	0	Cyanobacteriota	C1	Nodosilinea
Run7_EXPA7_B01_1700ng	bin17_LCM1	179768	VSATLSAR [] []	3992164.5859375	1.1279430414437368	1.1782449070313654	4.5401961278492e-4	8.875549134866434	53.86746840968249	FALSE	Blank	0	TRUE	B01	0	Cyanobacteriota	C1	Nodosilinea
Run7_EXPA7_B01_1700ng	bin17_LCM1	179768	VSATLSAR [] []	4080622.4296875	0.9763554796343956	1.0355082286659376	1.1865933254152308e-4	-126.710184402409	-73.80169525951041	FALSE	Blank	0	TRUE	B01	0	Cyanobacteriota	C1	Nodosilinea
Run7_EXPA7_B01_1700ng	bin17_LCM1	179768	VSATLSAR [] []	3629362.154296875	0.9024496085694615	0.8716139641145768	3.9694166793524666e-4	-192.8144321483668	-220.39501608683443	FALSE	Blank	0	TRUE	B01	0	Cyanobacteriota	C1	Nodosilinea
Run7_EXPA7_B01_1700ng	bin17_LCM1	179768	VSATLSAR [] []	3523628.68359375	0.8615839418325836	0.8399419474467323	4.2802285677615015e-5	-229.36625298956736	-248.7236834343284	FALSE	Blank	0	TRUE	B01	0	Cyanobacteriota	C1	Nodosilinea
Run7_EXPA7_B01_1700ng	bin17_LCM1	179768	VSATLSAR [] []	3707142.04296875	0.9846733314997868	1.0546100273805414	5.05917028138559e-4	-119.27037843704936	-56.71631332125859	FALSE	Blank	0	TRUE	B01	0	Cyanobacteriota	C1	Nodosilinea
Run7_EXPA7_B01_1700ng	bin17_LCM1	179768	VSATLSAR [] []	3512734.193359375	0.803419612395194	0.8595404293356914	1.4416551725755875e-4	-281.39066170979686	-231.19404900117013	FALSE	Blank	0	TRUE	B01	0	Cyanobacteriota	C1	Nodosilinea
Run7_EXPA7_B01_1700ng	bin17_LCM1	179768	VSATLSAR [] []	3576722.15234375	0.908481061299579	0.8939531233619206	3.324556697286796e-4	-187.41966932648745	-200.41401463127517	FALSE	Blank	0	TRUE	B01	0	Cyanobacteriota	C1	Nodosilinea
Run7_EXPA7_B01_1700ng	bin17_LCM1	179768	VSATLSAR [] []	3186164.8515625	0.846750261787333	0.8989669209687843	0.00167462604854304	-242.63406577042176	-195.92948161141533	FALSE	Blank	0	TRUE	B01	0	Cyanobacteriota	C1	Nodosilinea
Run7_EXPA7_B01_1700ng	bin17_LCM1	179768	VSATLSAR [] []	3334803.53125	0.8233186895382943	0.6629501056457969	0.00100789629981725	-263.5921633438456	-407.0319800667139	FALSE	Blank	0	TRUE	B01	0	Cyanobacteriota	C1	Nodosilinea
Run7_EXPA7_B01_1700ng	bin17_LCM1	179768	VSATLSAR [] []	3549527.5078125	0.7281399523441798	0.6886455187267213	5.343704656842231e-4	-348.7236790538658	-384.049016362196	FALSE	Blank	0	TRUE	B01	0	Cyanobacteriota	C1	Nodosilinea
Run7_EXPA7_B01_1700ng	bin17_LCM1	179768	VSATLSAR [] []	2007733.662109375	0.5127640331539336	0.3712476978020786	6.83430137851899e-4	-541.3641677662781	-667.9418098047554	FALSE	Blank	0	TRUE	B01	0	Cyanobacteriota	C1	Nodosilinea
Run7_EXPA7_B01_1700ng	bin17_LCM1	179768	VSATLSAR [] []	2282236.65234375	0.7485267153447315	0.6394900592593362	1.8282315451298523e-4	-330.4889757385833	-428.0155460015461	FALSE	Blank	0	TRUE	B01	0	Cyanobacteriota	C1	Nodosilinea
Run7_EXPA7_B01_1700ng	bin17_LCM1	179768	VSATLSAR [] []	2520278.1171875	0.6972457100544895	0.6580366223983553	1.508784903670457e-4	-376.3566751448936	-411.426788073227	FALSE	Blank	0	TRUE	B01	0	Cyanobacteriota	C1	Nodosilinea
Run7_EXPA7_B01_1700ng	bin17_LCM1	179768	VSATLSAR [] []	2328320.744140625	0.685680452411364	0.589486689129449	1.4423889293257476e-5	-386.7010854802417	-472.7404794820639	FALSE	Blank	0	TRUE	B01	0	Cyanobacteriota	C1	Nodosilinea
Run7_EXPA7_B01_1700ng	bin17_LCM1	179768	VSATLSAR [] []	2520616.36328125	0.770487955070363	0.6408105041789519	5.50970013070768e-4	-310.8460000086034	-426.8344893839403	FALSE	Blank	0	TRUE	B01	0	Cyanobacteriota	C1	Nodosilinea
Run7_EXPA7_B01_1700ng	bin17_LCM1	179768	VSATLSAR [] []	2206290.916015625	0.7679151651794532	0.7417464327472468	0.00112148771610312	-313.1472020362146	-336.5535207355285	FALSE	Blank	0	TRUE	B01	0	Cyanobacteriota	C1	Nodosilinea
Run7_EXPA7_B01_1700ng	bin17_LCM1	179768	VSATLSAR [] []	1886917.1875	1.0786220252651102	0.7152224515362519	0.00235312344316426	-35.2390607814389	-360.27758757779935	FALSE	Blank	0	TRUE	B01	0	Cyanobacteriota	C1	Nodosilinea
Run7_EXPA7_B01_1700ng	bin31_GEM2	209554	VNEGRPMVNTIDR ['Oxidation'] [6]	1691043.25	1.0197061746289773	1.2222084596121685	0.00105943051603363	-87.93565890681609	93.19015725317723	FALSE	Blank	0	TRUE	B01	0	Cyanobacteriota	C5	Sodalinema
Run7_EXPA7_B01_1700ng	bin31_GEM2	209554	VNEGRPMVNTIDR ['Oxidation'] [6]	2498465.0859375	1.096854641453796	1.0391325718187046	8.487133283409422e-4	-18.93110905545359	-70.55994363362983	FALSE	Blank	0	TRUE	B01	0	Cyanobacteriota	C5	Sodalinema
Run7_EXPA7_B01_1700ng	bin31_GEM2	209554	VNEGRPMVNTIDR ['Oxidation'] [6]	5007463.765625	1.127257315889493	1.2098220076895172	5.579208995868529e-4	8.26220987953663	82.11123923502784	FALSE	Blank	0	TRUE	B01	0	Cyanobacteriota	C5	Sodalinema
Run7_EXPA7_B01_1700ng	bin31_GEM2	209554	VNEGRPMVNTIDR ['Oxidation'] [6]	6774352.3125	1.1108950476127115	1.1637061412452805	3.9803343736131286e-5	-6.372830886086089	40.86343826166594	FALSE	Blank	0	TRUE	B01	0	Cyanobacteriota	C5	Sodalinema
Run7_EXPA7_B01_1700ng	bin31_GEM2	209554	VNEGRPMVNTIDR ['Oxidation'] [6]	9318641.044921877	1.5535410350411345	1.1127182517456404	0.00144048019799129	389.5467299701001	-4.742087131118677	FALSE	Blank	0	TRUE	B01	0	Cyanobacteriota	C5	Sodalinema
Run7_EXPA7_B01_1700ng	bin31_GEM2	209554	VNEGRPMVNTIDR ['Oxidation'] [6]	12836076.734375	1.3328297773239837	1.155207781038528	0.00198218703206969	192.1341096975144	33.26217870749648	FALSE	Blank	0	TRUE	B01	0	Cyanobacteriota	C5	Sodalinema
Run7_EXPA7_B01_1700ng	bin31_GEM2	209554	VNEGRPMVNTIDR ['Oxidation'] [6]	15950560.3515625	1.3511947069596035	1.0365573904151248	4.844447348772056e-4	208.56040764891097	-72.86328472196446	FALSE	Blank	0	TRUE	B01	0	Cyanobacteriota	C5	Sodalinema
Run7_EXPA7_B01_1700ng	bin31_GEM2	209554	VNEGRPMVNTIDR ['Oxidation'] [6]	21011115.15625	1.3205716710811155	1.0580351712040688	2.9811685355351716e-4	181.1699889815448	-53.65273322114661	FALSE	Blank	0	TRUE	B01	0	Cyanobacteriota	C5	Sodalinema
Run7_EXPA7_B01_1700ng	bin31_GEM2	209554	VNEGRPMVNTIDR ['Oxidation'] [6]	25618484.8671875	1.2871431994513618	1.121709457557447	2.280771406048513e-4	151.27028089961914	3.299992448680511	FALSE	Blank	0	TRUE	B01	0	Cyanobacteriota	C5	Sodalinema
Run7_EXPA7_B01_1700ng	bin31_GEM2	209554	VNEGRPMVNTIDR ['Oxidation'] [6]	30268063.2890625	1.137827786406754	1.1025492239778254	1.4858622152199414e-4	17.716844427452692	-13.83765587569863	FALSE	Blank	0	TRUE	B01	0	Cyanobacteriota	C5	Sodalinema
Run7_EXPA7_B01_1700ng	bin31_GEM2	209554	VNEGRPMVNTIDR ['Oxidation'] [6]	36532174.58203125	1.2229722900264712	1.0971087813524854	1.3463937744853e-4	93.87335649317552	-18.70379657563248	FALSE	Blank	0	TRUE	B01	0	Cyanobacteriota	C5	Sodalinema
Run7_EXPA7_B01_1700ng	bin31_GEM2	209554	VNEGRPMVNTIDR ['Oxidation'] [6]	42301149.6796875	1.1223182213460503	1.1052053972032652	2.047108772589689e-4	3.8444941468638305	-11.46187259325304	FALSE	Blank	0	TRUE	B01	0	Cyanobacteriota	C5	Sodalinema
Run7_EXPA7_B01_1700ng	bin31_GEM2	209554	VNEGRPMVNTIDR ['Oxidation'] [6]	50688660.4609375	1.0868462364557898	1.0370326814587627	1.8311773633626543e-5	-27.88301062967069	-72.43816616984734	FALSE	Blank	0	TRUE	B01	0	Cyanobacteriota	C5	Sodalinema
Run7_EXPA7_B01_1700ng	bin31_GEM2	209554	VNEGRPMVNTIDR ['Oxidation'] [6]	55825580.41796875	1.1314525269457576	1.0758625841213871	1.6678252700670865e-4	12.014567669437426	-37.70721085364082	FALSE	Blank	0	TRUE	B01	0	Cyanobacteriota	C5	Sodalinema
Run7_EXPA7_B01_1700ng	bin31_GEM2	209554	VNEGRPMVNTIDR ['Oxidation'] [6]	60993873.9296875	1.1427564110961348	1.154767572704288	3.0417998194161885e-4	22.12519552079728	32.868439477214295	FALSE	Blank	0	TRUE	B01	0	Cyanobacteriota	C5	Sodalinema
Run7_EXPA7_B01_1700ng	bin31_GEM2	209554	VNEGRPMVNTIDR ['Oxidation'] [6]	66376421.265625	1.142336927968023	1.1215980554352845	4.957787991905477e-5	21.74999371035402	3.2003501147661595	FALSE	Blank	0	TRUE	B01	0	Cyanobacteriota	C5	Sodalinema
Run7_EXPA7_B01_1700ng	bin31_GEM2	209554	VNEGRPMVNTIDR ['Oxidation'] [6]	71632852.83984375	1.1205807656402502	1.0813501658536329	2.5821172909775754e-5	2.290447076328306	-32.79890712719069	FALSE	Blank	0	TRUE	B01	0	Cyanobacteriota	C5	Sodalinema
Run7_EXPA7_B01_1700ng	bin31_GEM2	209554	VNEGRPMVNTIDR ['Oxidation'] [6]	71079733.28515625	1.0996537872674206	1.0566256769099154	8.041344204281459e-5	-16.427445602541503	-54.913439017244436	FALSE	Blank	0	TRUE	B01	0	Cyanobacteriota	C5	Sodalinema
Run7_EXPA7_B01_1700ng	bin31_GEM2	209554	VNEGRPMVNTIDR ['Oxidation'] [6]	75598488.4140625	1.0820372935358038	1.062462046568775	7.544384056319595e-5	-32.18431375482611	-49.6931659820038	FALSE	Blank	0	TRUE	B01	0	Cyanobacteriota	C5	Sodalinema
Run7_EXPA7_B01_1700ng	bin31_GEM2	209554	VNEGRPMVNTIDR ['Oxidation'] [6]	76231715.4609375	1.1008746326843744	1.0361819398683267	2.028394924431455e-4	-15.335474602958588	-73.19910210161595	FALSE	Blank	0	TRUE	B01	0	Cyanobacteriota	C5	Sodalinema
Run7_EXPA7_B01_1700ng	bin31_GEM2	209554	VNEGRPMVNTIDR ['Oxidation'] [6]	79489322.6796875	1.107230721910541	1.0933762316031803	5.092327433527654e-5	-9.65034443876922	-22.042332334657576	FALSE	Blank	0	TRUE	B01	0	Cyanobacteriota	C5	Sodalinema
Run7_EXPA7_B01_1700ng	bin31_GEM2	209554	VNEGRPMVNTIDR ['Oxidation'] [6]	79846331.6640625	1.0644517465493974	1.0490717503646667	9.534675901111427e-6	-47.91350195039213	-61.669960855180065	FALSE	Blank	0	TRUE	B01	0	Cyanobacteriota	C5	Sodalinema
Run7_EXPA7_B01_1700ng	bin31_GEM2	209554	VNEGRPMVNTIDR ['Oxidation'] [6]	82172783.06640625	1.0998976381352588	1.060080447075652	6.707657408075867e-5	-16.209336026828947	-51.82335997953802	FALSE	Blank	0	TRUE	B01	0	Cyanobacteriota	C5	Sodalinema
Run7_EXPA7_B01_1700ng	bin31_GEM2	209554	VNEGRPMVNTIDR ['Oxidation'] [6]	82389213.9375	1.077099650771678	1.085598363897231	1.388020726945272e-4	-36.60073096035554	-28.999155742064797	FALSE	Blank	0	TRUE	B01	0	Cyanobacteriota	C5	Sodalinema
Run7_EXPA7_B01_1700ng	bin31_GEM2	209554	VNEGRPMVNTIDR ['Oxidation'] [6]	82825859.828125	1.0886547988915802	1.07669686289608	1.332032181770599e-5	-26.265362970603334	-36.96099989615087	FALSE	Blank	0	TRUE	B01	0	Cyanobacteriota	C5	Sodalinema
Run7_EXPA7_B01_1700ng	bin31_GEM2	209554	VNEGRPMVNTIDR ['Oxidation'] [6]	83192475.0625	1.061577134848863	1.0566626638368426	1.6074706775090567e-4	-50.48466498909854	-54.88035649016343	FALSE	Blank	0	TRUE	B01	0	Cyanobacteriota	C5	Sodalinema
Run7_EXPA7_B01_1700ng	bin31_GEM2	209554	VNEGRPMVNTIDR ['Oxidation'] [6]	79420196.6875	1.0933036400841922	1.0550838993593203	2.5174713200679737e-5	-22.107260975458345	-56.29246403521837	FALSE	Blank	0	TRUE	B01	0	Cyanobacteriota	C5	Sodalinema
Run7_EXPA7_B01_1700ng	bin31_GEM2	209554	VNEGRPMVNTIDR ['Oxidation'] [6]	77466698.125	1.069464612701283	1.0214241256026455	1.161112567718768e-5	-43.429802059615774	-86.39905761733257	FALSE	Blank	0	TRUE	B01	0	Cyanobacteriota	C5	Sodalinema
Run7_EXPA7_B01_1700ng	bin31_GEM2	209554	VNEGRPMVNTIDR ['Oxidation'] [6]	73344770.552734375	1.0457884568699525	1.0295407071672782	5.8662856470678506e-5	-64.60666457668285	-79.13927553415634	FALSE	Blank	0	TRUE	B01	0	Cyanobacteriota	C5	Sodalinema
Run7_EXPA7_B01_1700ng	bin31_GEM2	209554	VNEGRPMVNTIDR ['Oxidation'] [6]	69362327.1484375	1.0812347738950947	1.055901492823145	2.846248049782047e-4	-32.90211812389732	-55.561177060186814	FALSE	Blank	0	TRUE	B01	0	Cyanobacteriota	C5	Sodalinema
Run7_EXPA7_B01_1700ng	bin31_GEM2	209554	VNEGRPMVNTIDR ['Oxidation'] [6]	67467489.203125	1.093812106079316	1.1068357587442668	2.2940088467408127e-4	-21.65246947340682	-10.00361465421651	FALSE	Blank	0	TRUE	B01	0	Cyanobacteriota	C5	Sodalinema
Run7_EXPA7_B01_1700ng	bin31_GEM2	209554	VNEGRPMVNTIDR ['Oxidation'] [6]	64412105.515625	1.028100916447242	1.0264442918499663	3.7036383716657734e-5	-80.4270796164056	-81.90882824100586	FALSE	Blank	0	TRUE	B01	0	Cyanobacteriota	C5	Sodalinema
Run7_EXPA7_B01_1700ng	bin31_GEM2	209554	VNEGRPMVNTIDR ['Oxidation'] [6]	62179778.857421875	1.0948852103976678	1.031340015164763	1.5823103873522686e-5	-20.692643783032818	-77.52990539991478	FALSE	Blank	0	TRUE	B01	0	Cyanobacteriota	C5	Sodalinema
Run7_EXPA7_B01_1700ng	bin31_GEM2	209554	VNEGRPMVNTIDR ['Oxidation'] [6]	58906681.53515625	1.0675749199442957	1.0199395134129157	5.300343840277274e-5	-45.12001579191705	-87.72695174241996	FALSE	Blank	0	TRUE	B01	0	Cyanobacteriota	C5	Sodalinema
Run7_EXPA7_B01_1700ng	bin31_GEM2	209554	VNEGRPMVNTIDR ['Oxidation'] [6]	53991369.6953125	1.1001224454563578	1.0211347089597642	3.40502918191012e-5	-16.008259730251883	-86.65792297115583	FALSE	Blank	0	TRUE	B01	0	Cyanobacteriota	C5	Sodalinema
Run7_EXPA7_B01_1700ng	bin31_GEM2	209554	VNEGRPMVNTIDR ['Oxidation'] [6]	48788759.0078125	1.0446416748368912	1.011740423269068	2.8722552379902103e-4	-65.63239044300117	-95.06053266570204	FALSE	Blank	0	TRUE	B01	0	Cyanobacteriota	C5	Sodalinema
Run7_EXPA7_B01_1700ng	bin31_GEM2	209554	VNEGRPMVNTIDR ['Oxidation'] [6]	47630251.5703125	1.035949309459579	1.0344977766428085	3.637776306336748e-5	-73.40717566805289	-74.70548233230812	FALSE	Blank	0	TRUE	B01	0	Cyanobacteriota	C5	Sodalinema
Run7_EXPA7_B01_1700ng	bin31_GEM2	209554	VNEGRPMVNTIDR ['Oxidation'] [6]	44112174.78125	1.0437694702972091	1.011267860006171	1.113039254476161e-4	-66.41252366036932	-95.48321138602624	FALSE	Blank	0	TRUE	B01	0	Cyanobacteriota	C5	Sodalinema
Run7_EXPA7_B01_1700ng	bin31_GEM2	209554	VNEGRPMVNTIDR ['Oxidation'] [6]	41433436.2421875	1.0916607583399358	1.002384440635382	1.2333330106163362e-4	-23.576717464838136	-103.42888263590488	FALSE	Blank	0	TRUE	B01	0	Cyanobacteriota	C5	Sodalinema
Run7_EXPA7_B01_1700ng	bin31_GEM2	209554	VNEGRPMVNTIDR ['Oxidation'] [6]	787720.5	1.413803506782312	1.718228127957972	0.00155352584378359	264.5601212700537	536.8491869179556	FALSE	Blank	0	TRUE	B01	0	Cyanobacteriota	C5	Sodalinema
Run7_EXPA7_B01_1700ng	bin31_GEM2	209554	VNEGRPMVNTIDR ['Oxidation'] [6]	873739.0703125	1.0570800991002558	1.170125623746586	2.1816423960291376e-4	-54.50698636850792	46.60526980430912	FALSE	Blank	0	TRUE	B01	0	Cyanobacteriota	C5	Sodalinema
Run7_EXPA7_B01_1700ng	bin31_GEM2	209554	VNEGRPMVNTIDR ['Oxidation'] [6]	17784658.390625	1.0288071237905787	1.0583354487623968	1.678256242057192e-4	-79.79542066277622	-53.38415344768266	FALSE	Blank	0	TRUE	B01	0	Cyanobacteriota	C5	Sodalinema
Run7_EXPA7_B01_1700ng	bin31_GEM2	209554	VNEGRPMVNTIDR ['Oxidation'] [6]	16581520.0234375	1.115932365364566	1.1177466098345543	3.738557110430211e-4	-1.8672605457931144	-0.24453065725049683	FALSE	Blank	0	TRUE	B01	0	Cyanobacteriota	C5	Sodalinema
Run7_EXPA7_B01_1700ng	bin31_GEM2	209554	VNEGRPMVNTIDR ['Oxidation'] [6]	809086.4453125	1.1431999264787287	1.3175674951277556	0.00168561986179494	22.521892702058732	178.48293870215804	FALSE	Blank	0	TRUE	B01	0	Cyanobacteriota	C5	Sodalinema
Run7_EXPA7_B01_1700ng	bin31_GEM2	209554	VNEGRPMVNTIDR ['Oxidation'] [6]	871236.14453125	0.9653199868121666	1.1500347406055325	0.00125017869411014	-136.58075274843972	28.63521279186387	FALSE	Blank	0	TRUE	B01	0	Cyanobacteriota	C5	Sodalinema
Run7_EXPA7_B01_1700ng	bin31_GEM2	209554	VNEGRPMVNTIDR ['Oxidation'] [6]	13835715.7578125	1.2328316864201794	1.1196995467710835	8.125003428249508e-4	102.69197905243963	1.5022510966800071	FALSE	Blank	0	TRUE	B01	0	Cyanobacteriota	C5	Sodalinema
Run7_EXPA7_B01_1700ng	bin31_GEM2	209554	VNEGRPMVNTIDR ['Oxidation'] [6]	13143743.2109375	1.054558244438536	1.0538314345633364	3.063464634396834e-4	-56.76262997212855	-57.41271662102532	FALSE	Blank	0	TRUE	B01	0	Cyanobacteriota	C5	Sodalinema
Run7_EXPA7_B01_1700ng	bin31_GEM2	209554	VNEGRPMVNTIDR ['Oxidation'] [6]	12536659.375	1.0280643017164792	0.9616102225118984	0.0019598271817874	-80.45982923695138	-139.8989083272918	FALSE	Blank	0	TRUE	B01	0	Cyanobacteriota	C5	Sodalinema
Run7_EXPA7_B01_1700ng	bin31_GEM2	209554	VNEGRPMVNTIDR ['Oxidation'] [6]	12544042.984375	0.980469671915482	1.0543308513814742	4.2185678243985506e-4	-123.03029291470168	-56.966019050196714	FALSE	Blank	0	TRUE	B01	0	Cyanobacteriota	C5	Sodalinema
Run7_EXPA7_B01_1700ng	bin31_GEM2	209554	VNEGRPMVNTIDR ['Oxidation'] [6]	11810481.3671875	0.9431064180591926	0.9944768826565054	6.52913922756293e-4	-156.44942124540262	-110.50170600120846	FALSE	Blank	0	TRUE	B01	0	Cyanobacteriota	C5	Sodalinema
Run7_EXPA7_B01_1700ng	bin31_GEM2	209554	VNEGRPMVNTIDR ['Oxidation'] [6]	13373851.390625	1.1785682497418457	1.05175854999102	1.2650397839081577e-4	54.1566785405212	-59.26678414425057	FALSE	Blank	0	TRUE	B01	0	Cyanobacteriota	C5	Sodalinema
Run7_EXPA7_B01_1700ng	bin31_GEM2	209554	VNEGRPMVNTIDR ['Oxidation'] [6]	12866552.46875	1.00935374266306	1.0210677557375374	5.173561754757278e-4	-97.19527140562444	-86.71780850292355	FALSE	Blank	0	TRUE	B01	0	Cyanobacteriota	C5	Sodalinema
Run7_EXPA7_B01_1700ng	bin31_GEM2	209554	VNEGRPMVNTIDR ['Oxidation'] [6]	13277401.46484375	1.17907622239748	1.0809505729961226	4.1099082972640354e-4	54.61102878079815	-33.156318316176716	FALSE	Blank	0	TRUE	B01	0	Cyanobacteriota	C5	Sodalinema
Run7_EXPA7_B01_1700ng	bin31_GEM2	209554	VNEGRPMVNTIDR ['Oxidation'] [6]	14024477.029296877	1.169787983774237	1.0859770685262051	1.4205080011875653e-4	46.303271653695745	-28.6604277864162	FALSE	Blank	0	TRUE	B01	0	Cyanobacteriota	C5	Sodalinema
Run7_EXPA7_B01_1700ng	bin31_GEM2	209554	VNEGRPMVNTIDR ['Oxidation'] [6]	14866217.2109375	1.1045472539033996	1.055354942265625	0.00100740695434325	-12.050541221600986	-56.05003285661259	FALSE	Blank	0	TRUE	B01	0	Cyanobacteriota	C5	Sodalinema
Run7_EXPA7_B01_1700ng	bin31_GEM2	209554	VNEGRPMVNTIDR ['Oxidation'] [6]	15278433.501953123	0.9403662274268324	1.007303775437517	3.041900141727578e-4	-158.90035292136585	-99.02884077427898	FALSE	Blank	0	TRUE	B01	0	Cyanobacteriota	C5	Sodalinema
Run7_EXPA7_B01_1700ng	bin31_GEM2	209554	VNEGRPMVNTIDR ['Oxidation'] [6]	15369790.921875	0.9593206088233346	0.96671011725092	3.220047444955666e-4	-141.9468266906162	-135.3373667278377	FALSE	Blank	0	TRUE	B01	0	Cyanobacteriota	C5	Sodalinema
Run7_EXPA7_B01_1700ng	bin31_GEM2	209554	VNEGRPMVNTIDR ['Oxidation'] [6]	14738082.96875	1.007953132421082	1.0411175328557731	1.180394122001513e-4	-98.44803096446786	-68.78451829502363	FALSE	Blank	0	TRUE	B01	0	Cyanobacteriota	C5	Sodalinema
Run7_EXPA7_B01_1700ng	bin31_GEM2	209554	VNEGRPMVNTIDR ['Oxidation'] [6]	14509539.96875	1.01725961861867	1.0409810198309402	2.1106666901458027e-4	-90.12395250649008	-68.90662078409615	FALSE	Blank	0	TRUE	B01	0	Cyanobacteriota	C5	Sodalinema
Run7_EXPA7_B01_1700ng	bin31_GEM2	209554	VNEGRPMVNTIDR ['Oxidation'] [6]	15148538.2578125	1.2202893582410543	1.1177022479109828	6.209231299090384e-4	91.47363932763564	-0.2842096643984604	FALSE	Blank	0	TRUE	B01	0	Cyanobacteriota	C5	Sodalinema
Run7_EXPA7_B01_1700ng	bin31_GEM2	209554	VNEGRPMVNTIDR ['Oxidation'] [6]	14221836.171875	1.058151941350444	1.063063594311921	3.594182218477108e-4	-53.54828952034041	-49.155118591844186	FALSE	Blank	0	TRUE	B01	0	Cyanobacteriota	C5	Sodalinema
Run7_EXPA7_B01_1700ng	bin31_GEM2	209554	VNEGRPMVNTIDR ['Oxidation'] [6]	13314466.806640623	1.1733880437892883	0.9931383944223018	0.00181177706841896	49.52330350916468	-111.69890125192283	FALSE	Blank	0	TRUE	B01	0	Cyanobacteriota	C5	Sodalinema
Run7_EXPA7_B01_1700ng	bin31_GEM2	209554	VNEGRPMVNTIDR ['Oxidation'] [6]	13153701.0625	0.9882635288053856	1.010229188761486	8.455495446936523e-5	-116.05916816746654	-96.41223881369766	FALSE	Blank	0	TRUE	B01	0	Cyanobacteriota	C5	Sodalinema
Run7_EXPA7_B01_1700ng	bin31_GEM2	209554	VNEGRPMVNTIDR ['Oxidation'] [6]	12988551.96875	1.1023830089476354	1.0755120847459316	6.650269619406556e-4	-13.986324978389142	-38.02071094796422	FALSE	Blank	0	TRUE	B01	0	Cyanobacteriota	C5	Sodalinema
Run7_EXPA7_B01_1700ng	bin31_GEM2	209554	VNEGRPMVNTIDR ['Oxidation'] [6]	12207650.296875	0.9700589985028883	1.043606390773865	4.739087956920139e-4	-132.34199879884855	-66.5583882453894	FALSE	Blank	0	TRUE	B01	0	Cyanobacteriota	C5	Sodalinema
Run7_EXPA7_B01_1700ng	bin31_GEM2	209554	VNEGRPMVNTIDR ['Oxidation'] [6]	11572472.84375	1.0298084662298617	1.005856320429022	9.4472065821666e-5	-78.89978155141597	-100.32350009029732	FALSE	Blank	0	TRUE	B01	0	Cyanobacteriota	C5	Sodalinema
Run7_EXPA7_B01_1700ng	bin31_GEM2	209554	VNEGRPMVNTIDR ['Oxidation'] [6]	12474227.6875	0.9713423911721306	1.0084684506051778	2.1009993673251105e-5	-131.19408313612135	-97.98711060159792	FALSE	Blank	0	TRUE	B01	0	Cyanobacteriota	C5	Sodalinema
Run7_EXPA7_B01_1700ng	bin31_GEM2	209554	VNEGRPMVNTIDR ['Oxidation'] [6]	12916737.390625	1.1381884782559115	1.0042044802753618	1.2189530536134396e-4	18.0394610614647	-101.8009693248908	FALSE	Blank	0	TRUE	B01	0	Cyanobacteriota	C5	Sodalinema
Run7_EXPA7_B01_1700ng	bin31_GEM2	209554	VNEGRPMVNTIDR ['Oxidation'] [6]	12770807.71875	0.9960075647186488	1.0595150273217644	3.066868130628892e-4	-109.13260521397429	-52.32909310943501	FALSE	Blank	0	TRUE	B01	0	Cyanobacteriota	C5	Sodalinema
Run7_EXPA7_B01_1700ng	bin31_GEM2	209554	VNEGRPMVNTIDR ['Oxidation'] [6]	12805059.53515625	1.1336839274928563	1.0464917529958866	7.02038063306856e-4	14.01041796469027	-63.97760952763698	FALSE	Blank	0	TRUE	B01	0	Cyanobacteriota	C5	Sodalinema
Run7_EXPA7_B01_1700ng	bin31_GEM2	209554	VNEGRPMVNTIDR ['Oxidation'] [6]	14000022.318359377	1.027999652863102	1.0183906872744497	0.00102578366026373	-80.51765365277352	-89.11228128792537	FALSE	Blank	0	TRUE	B01	0	Cyanobacteriota	C5	Sodalinema
Run7_EXPA7_B01_1700ng	bin31_GEM2	209554	VNEGRPMVNTIDR ['Oxidation'] [6]	14752796.25	0.9826037920149658	0.8826151837288682	0.00242077645800831	-121.12145398562711	-210.55510301346217	FALSE	Blank	0	TRUE	B01	0	Cyanobacteriota	C5	Sodalinema
Run7_EXPA7_B01_1700ng	bin31_GEM2	209554	VNEGRPMVNTIDR ['Oxidation'] [6]	15227841.419921877	1.070800970676896	1.1119780880504229	2.0520463660298285e-4	-42.23451219394902	-5.4041179491878255	FALSE	Blank	0	TRUE	B01	0	Cyanobacteriota	C5	Sodalinema
Run7_EXPA7_B01_1700ng	bin31_GEM2	209554	VNEGRPMVNTIDR ['Oxidation'] [6]	16267248.359375	1.097036281833858	1.1146294066859153	3.2765458541301204e-5	-18.768642927779577	-3.0326767983205327	FALSE	Blank	0	TRUE	B01	0	Cyanobacteriota	C5	Sodalinema
Run7_EXPA7_B01_1700ng	bin31_GEM2	209554	VNEGRPMVNTIDR ['Oxidation'] [6]	16060407.76171875	1.14296265543389	1.1896237998250216	2.75815537375595e-4	22.3096683725843	64.04518687058358	FALSE	Blank	0	TRUE	B01	0	Cyanobacteriota	C5	Sodalinema
Run7_EXPA7_B01_1700ng	bin31_GEM2	209554	VNEGRPMVNTIDR ['Oxidation'] [6]	18098772.044921875	1.052146376217866	1.100494456476436	9.825073782811864e-4	-58.919897481359065	-15.675518795314812	FALSE	Blank	0	TRUE	B01	0	Cyanobacteriota	C5	Sodalinema
Run7_EXPA7_B01_1700ng	bin31_GEM2	209554	VNEGRPMVNTIDR ['Oxidation'] [6]	18480860.697265625	1.044124752600094	0.997044844888356	5.3252055169298543e-5	-66.0947455321742	-108.20482201715586	FALSE	Blank	0	TRUE	B01	0	Cyanobacteriota	C5	Sodalinema
Run7_EXPA7_B01_1700ng	bin31_GEM2	209554	VNEGRPMVNTIDR ['Oxidation'] [6]	19593395.712890625	1.1283605060909847	1.073656214735275	1.944063168424287e-4	9.2489455385516	-39.68067231775774	FALSE	Blank	0	TRUE	B01	0	Cyanobacteriota	C5	Sodalinema
Run7_EXPA7_B01_1700ng	bin31_GEM2	209554	VNEGRPMVNTIDR ['Oxidation'] [6]	18949506.697265625	1.0474851780169354	1.066298672982264	5.981002531995736e-4	-63.08905205903292	-46.261540059847505	FALSE	Blank	0	TRUE	B01	0	Cyanobacteriota	C5	Sodalinema
Run7_EXPA7_B01_1700ng	bin31_GEM2	209554	VNEGRPMVNTIDR ['Oxidation'] [6]	18708225.48828125	0.9989949854642506	1.0045175644959408	2.6635659138950305e-4	-106.4605414355072	-101.52093478116277	FALSE	Blank	0	TRUE	B01	0	Cyanobacteriota	C5	Sodalinema
Run7_EXPA7_B01_1700ng	bin31_GEM2	209554	VNEGRPMVNTIDR ['Oxidation'] [6]	19873414.81640625	0.9895462275795548	1.0309400014836352	8.796879806908702e-4	-114.91187315112606	-77.88769298969645	FALSE	Blank	0	TRUE	B01	0	Cyanobacteriota	C5	Sodalinema
Run7_EXPA7_B01_1700ng	bin31_GEM2	209554	VNEGRPMVNTIDR ['Oxidation'] [6]	1039507.103515625	0.9225612978111012	1.1698479109272764	0.00210460828223735	-174.8257653609746	46.35687279950629	FALSE	Blank	0	TRUE	B01	0	Cyanobacteriota	C5	Sodalinema
Run7_EXPA7_B01_1700ng	bin31_GEM2	209554	VNEGRPMVNTIDR ['Oxidation'] [6]	19025305.59375	1.063149016836521	0.9994088704083484	4.430096601344079e-4	-49.078713407142985	-106.09034685571628	FALSE	Blank	0	TRUE	B01	0	Cyanobacteriota	C5	Sodalinema
Run7_EXPA7_B01_1700ng	bin31_GEM2	209554	VNEGRPMVNTIDR ['Oxidation'] [6]	1265493.890625	0.8346838183938615	0.753605275011792	7.907028601259608e-4	-253.4267558774609	-325.94651704637675	FALSE	Blank	0	TRUE	B01	0	Cyanobacteriota	C5	Sodalinema
Run7_EXPA7_B01_1700ng	bin31_GEM2	209554	VNEGRPMVNTIDR ['Oxidation'] [6]	21451936.16796875	1.1719269289682053	1.044960508951581	7.064238885093486e-4	48.21642633247447	-65.34721297328694	FALSE	Blank	0	TRUE	B01	0	Cyanobacteriota	C5	Sodalinema
Run7_EXPA7_B01_1700ng	bin31_GEM2	209554	VNEGRPMVNTIDR ['Oxidation'] [6]	22495164.630859375	1.1168432590568764	1.0561396110484793	5.854617174933191e-5	-1.0525222653415822	-55.34819497996091	FALSE	Blank	0	TRUE	B01	0	Cyanobacteriota	C5	Sodalinema
Run7_EXPA7_B01_1700ng	bin31_GEM2	209554	VNEGRPMVNTIDR ['Oxidation'] [6]	1423721.3671875	0.9958443210353398	1.1117979227067545	0.00128350843926018	-109.27861662996786	-5.5652647476963635	FALSE	Blank	0	TRUE	B01	0	Cyanobacteriota	C5	Sodalinema
Run7_EXPA7_B01_1700ng	bin31_GEM2	209554	VNEGRPMVNTIDR ['Oxidation'] [6]	1490289.5234375	0.8961095352986264	1.058128333595121	6.838186400524027e-4	-198.48523702738095	-53.5694052028175	FALSE	Blank	0	TRUE	B01	0	Cyanobacteriota	C5	Sodalinema
Run7_EXPA7_B01_1700ng	bin31_GEM2	209554	VNEGRPMVNTIDR ['Oxidation'] [6]	25354935.625	1.0828400121738009	0.989740507269782	0.0011458120275971	-31.466331394942593	-114.73810193931656	FALSE	Blank	0	TRUE	B01	0	Cyanobacteriota	C5	Sodalinema
Run7_EXPA7_B01_1700ng	bin31_GEM2	209554	VNEGRPMVNTIDR ['Oxidation'] [6]	1811841.9375	0.8371514166321186	0.9488588373480208	1.4986404173945866e-4	-251.2196413014629	-151.30423664331306	FALSE	Blank	0	TRUE	B01	0	Cyanobacteriota	C5	Sodalinema
Run7_EXPA7_B01_1700ng	bin31_GEM2	209554	VNEGRPMVNTIDR ['Oxidation'] [6]	27308087.26953125	1.078251935584928	1.0123912834641626	1.0098318284534812e-4	-35.570083196227564	-94.4783783258022	FALSE	Blank	0	TRUE	B01	0	Cyanobacteriota	C5	Sodalinema
Run7_EXPA7_B01_1700ng	bin31_GEM2	209554	VNEGRPMVNTIDR ['Oxidation'] [6]	1711278.1171875	0.9087616152803268	1.0437083553372375	3.481046541804478e-4	-187.16873107784448	-66.46718722629097	FALSE	Blank	0	TRUE	B01	0	Cyanobacteriota	C5	Sodalinema
Run7_EXPA7_B01_1700ng	bin31_GEM2	209554	VNEGRPMVNTIDR ['Oxidation'] [6]	27344656.0859375	1.1400221915998991	0.9517333324899184	1.4599228299182318e-4	19.67960465816887	-148.7331778591251	FALSE	Blank	0	TRUE	B01	0	Cyanobacteriota	C5	Sodalinema
Run7_EXPA7_B01_1700ng	bin31_GEM2	209554	VNEGRPMVNTIDR ['Oxidation'] [6]	1801921.71875	1.0393724316558943	1.0730871544740672	2.464235281731675e-4	-70.34540378891363	-40.18966165713267	FALSE	Blank	0	TRUE	B01	0	Cyanobacteriota	C5	Sodalinema
Run7_EXPA7_B01_1700ng	bin31_GEM2	209554	VNEGRPMVNTIDR ['Oxidation'] [6]	29933342.0390625	1.0168744624951436	0.9643322934856254	2.1981151233236836e-5	-90.46845092648836	-137.46418356948155	FALSE	Blank	0	TRUE	B01	0	Cyanobacteriota	C5	Sodalinema
Run7_EXPA7_B01_1700ng	bin31_GEM2	209554	VNEGRPMVNTIDR ['Oxidation'] [6]	31609777.630859375	1.09648595012836	1.1021805976557009	1.9954084692440103e-4	-19.260880728085628	-14.167369406873798	FALSE	Blank	0	TRUE	B01	0	Cyanobacteriota	C5	Sodalinema
Run7_EXPA7_B01_1700ng	bin31_GEM2	209554	VNEGRPMVNTIDR ['Oxidation'] [6]	1998739.921875	0.8624232763965147	0.9804182132349007	6.11814493460816e-5	-228.61551994013075	-123.0763195337078	FALSE	Blank	0	TRUE	B01	0	Cyanobacteriota	C5	Sodalinema
Run7_EXPA7_B01_1700ng	bin31_GEM2	209554	VNEGRPMVNTIDR ['Oxidation'] [6]	33494859.634765625	1.072642360305351	1.056765426006952	1.2106312270331228e-4	-40.58750263378453	-54.78844206098543	FALSE	Blank	0	TRUE	B01	0	Cyanobacteriota	C5	Sodalinema
Run7_EXPA7_B01_1700ng	bin31_GEM2	209554	VNEGRPMVNTIDR ['Oxidation'] [6]	2153822.15625	0.9060907321848862	1.0750767155038694	3.588994922856248e-4	-189.5576714326151	-38.41012190846771	FALSE	Blank	0	TRUE	B01	0	Cyanobacteriota	C5	Sodalinema
Run7_EXPA7_B01_1700ng	bin31_GEM2	209554	VNEGRPMVNTIDR ['Oxidation'] [6]	35487748.974609375	1.0775431337381831	1.0267121238053023	1.5828711189424085e-5	-36.2040627732878	-81.66926906018989	FALSE	Blank	0	TRUE	B01	0	Cyanobacteriota	C5	Sodalinema
Run7_EXPA7_B01_1700ng	bin31_GEM2	209554	VNEGRPMVNTIDR ['Oxidation'] [6]	1898739	0.9389013167064176	0.9992612464437876	6.710232673585725e-4	-160.21062529611297	-106.2223873957433	FALSE	Blank	0	TRUE	B01	0	Cyanobacteriota	C5	Sodalinema
Run7_EXPA7_B01_1700ng	bin31_GEM2	209554	VNEGRPMVNTIDR ['Oxidation'] [6]	34064121.27734375	1.1375170181504457	1.0594692220802857	2.129854866670285e-4	17.438881371059757	-52.370063075516725	FALSE	Blank	0	TRUE	B01	0	Cyanobacteriota	C5	Sodalinema
Run7_EXPA7_B01_1700ng	bin31_GEM2	209554	VNEGRPMVNTIDR ['Oxidation'] [6]	34150803.34375	1.0795656285030468	1.0272586810888584	3.723317798199228e-5	-34.39506582791685	-81.18040724773911	FALSE	Blank	0	TRUE	B01	0	Cyanobacteriota	C5	Sodalinema
Run7_EXPA7_B01_1700ng	bin31_GEM2	209554	VNEGRPMVNTIDR ['Oxidation'] [6]	1983896.095703125	0.9584703516672712	1.045040190436713	4.2307658025088433e-4	-142.70732932568842	-65.275942794639	FALSE	Blank	0	TRUE	B01	0	Cyanobacteriota	C5	Sodalinema
Run7_EXPA7_B01_1700ng	bin31_GEM2	209554	VNEGRPMVNTIDR ['Oxidation'] [6]	35532312.1328125	1.1254889361768985	1.113014106023322	3.5724714857162033e-4	6.680503190394704	-4.477463709639862	FALSE	Blank	0	TRUE	B01	0	Cyanobacteriota	C5	Sodalinema
Run7_EXPA7_B01_1700ng	bin31_GEM2	209554	VNEGRPMVNTIDR ['Oxidation'] [6]	1790024.671875	1.0480454393070775	1.1807415767955605	5.295474051856264e-4	-62.58793285710262	56.10058567430664	FALSE	Blank	0	TRUE	B01	0	Cyanobacteriota	C5	Sodalinema
Run7_EXPA7_B01_1700ng	bin31_GEM2	209554	VNEGRPMVNTIDR ['Oxidation'] [6]	36494558.8203125	1.1857935617976332	1.1140223424700346	2.0107391461581436e-4	60.6192749661556	-3.575658333427989	FALSE	Blank	0	TRUE	B01	0	Cyanobacteriota	C5	Sodalinema
Run7_EXPA7_B01_1700ng	bin31_GEM2	209554	VNEGRPMVNTIDR ['Oxidation'] [6]	2073131.4609375	0.9034361896388128	1.0373971221417473	1.3226851966630093e-4	-191.93199617284665	-72.1121964349728	FALSE	Blank	0	TRUE	B01	0	Cyanobacteriota	C5	Sodalinema
Run7_EXPA7_B01_1700ng	bin31_GEM2	209554	VNEGRPMVNTIDR ['Oxidation'] [6]	36523914.1875	1.0029796657468808	1.062211706541505	3.939128060492265e-4	-102.89649045016692	-49.917079710979806	FALSE	Blank	0	TRUE	B01	0	Cyanobacteriota	C5	Sodalinema
Run7_EXPA7_B01_1700ng	bin31_GEM2	209554	VNEGRPMVNTIDR ['Oxidation'] [6]	2050550.0234375	0.9765129276090788	1.1673643760706336	5.223578651575439e-4	-126.56935689066218	44.1355039003426	FALSE	Blank	0	TRUE	B01	0	Cyanobacteriota	C5	Sodalinema
Run7_EXPA7_B01_1700ng	bin31_GEM2	209554	VNEGRPMVNTIDR ['Oxidation'] [6]	37669128.0859375	1.0980698000636524	0.99283715521039	6.254979331495835e-5	-17.844224554410147	-111.96834116526222	FALSE	Blank	0	TRUE	B01	0	Cyanobacteriota	C5	Sodalinema
Run7_EXPA7_B01_1700ng	bin31_GEM2	209554	VNEGRPMVNTIDR ['Oxidation'] [6]	2291399.7578125	0.8413003390540411	0.9460500400628966	0.00134709221842733	-247.50868584277475	-153.8165327427784	FALSE	Blank	0	TRUE	B01	0	Cyanobacteriota	C5	Sodalinema
Run7_EXPA7_B01_1700ng	bin31_GEM2	209554	VNEGRPMVNTIDR ['Oxidation'] [6]	38648670.919921875	1.0449554065243762	1.0452976200231414	3.908682498504149e-4	-65.35177678002103	-65.04568789183907	FALSE	Blank	0	TRUE	B01	0	Cyanobacteriota	C5	Sodalinema
Run7_EXPA7_B01_1700ng	bin31_GEM2	209554	VNEGRPMVNTIDR ['Oxidation'] [6]	1173221.3046875	0.9430076334147386	1.010122466724755	4.633950223320721e-4	-156.5377780229684	-96.50769509956991	FALSE	Blank	0	TRUE	B01	0	Cyanobacteriota	C5	Sodalinema
Run7_EXPA7_B01_1700ng	bin31_GEM2	209554	VNEGRPMVNTIDR ['Oxidation'] [6]	18928004.3125	1.0023675932123706	0.9987025234134989	0.0011407268076811	-103.44395161768638	-106.72213071901903	FALSE	Blank	0	TRUE	B01	0	Cyanobacteriota	C5	Sodalinema
Run7_EXPA7_B01_1700ng	bin31_GEM2	209554	VNEGRPMVNTIDR ['Oxidation'] [6]	1164425.2265625	0.918648561103257	0.9852294681361068	3.683198120487674e-4	-178.3254672516783	-118.77294848381048	FALSE	Blank	0	TRUE	B01	0	Cyanobacteriota	C5	Sodalinema
Run7_EXPA7_B01_1700ng	bin31_GEM2	209554	VNEGRPMVNTIDR ['Oxidation'] [6]	17807753.697265625	1.0269208540628536	1.053628035815938	1.6074148151941e-4	-81.48257270632197	-57.59464426757754	FALSE	Blank	0	TRUE	B01	0	Cyanobacteriota	C5	Sodalinema
Run7_EXPA7_B01_1700ng	bin31_GEM2	209554	VNEGRPMVNTIDR ['Oxidation'] [6]	916655.94140625	1.0218691987134814	1.1858589732141234	4.45636313707809e-4	-86.00096714414273	60.67778144769442	FALSE	Blank	0	TRUE	B01	0	Cyanobacteriota	C5	Sodalinema
Run7_EXPA7_B01_1700ng	bin31_GEM2	209554	VNEGRPMVNTIDR ['Oxidation'] [6]	16289160.10546875	0.9360849876998616	0.994334463004726	6.252056864579593e-4	-162.72965805631046	-110.62909160413103	FALSE	Blank	0	TRUE	B01	0	Cyanobacteriota	C5	Sodalinema
Run7_EXPA7_B01_1700ng	bin31_GEM2	209554	VNEGRPMVNTIDR ['Oxidation'] [6]	901251.38671875	0.7178204537524289	0.894742446002666	0.00113452926580805	-357.95383467876616	-199.70801416550057	FALSE	Blank	0	TRUE	B01	0	Cyanobacteriota	C5	Sodalinema
Run7_EXPA7_B01_1700ng	bin31_GEM2	209554	VNEGRPMVNTIDR ['Oxidation'] [6]	15528993.234375	0.9468310456959252	0.9816575106022806	2.2738641614437373e-5	-153.11797132793004	-121.96784440143848	FALSE	Blank	0	TRUE	B01	0	Cyanobacteriota	C5	Sodalinema
Run7_EXPA7_B01_1700ng	bin31_GEM2	209554	VNEGRPMVNTIDR ['Oxidation'] [6]	14415451.90625	1.0356654771947849	1.0168209886463755	1.8910588085259156e-4	-73.66104613977453	-90.51627998926692	FALSE	Blank	0	TRUE	B01	0	Cyanobacteriota	C5	Sodalinema
Run7_EXPA7_B01_1700ng	bin31_GEM2	209554	VNEGRPMVNTIDR ['Oxidation'] [6]	13040301.0625	0.9510538376659414	1.023919745433689	4.762840768834939e-4	-149.34094411015553	-84.1668794532181	FALSE	Blank	0	TRUE	B01	0	Cyanobacteriota	C5	Sodalinema
Run7_EXPA7_B01_1700ng	bin31_GEM2	209554	VNEGRPMVNTIDR ['Oxidation'] [6]	11560147.125	0.9825447944199678	1.020405824556584	2.473560047047685e-4	-121.1742236990474	-87.30986515750317	FALSE	Blank	0	TRUE	B01	0	Cyanobacteriota	C5	Sodalinema
Run7_EXPA7_B01_1700ng	bin31_GEM2	209554	VNEGRPMVNTIDR ['Oxidation'] [6]	11145409.171875	0.9782383280056316	0.9764630968319434	5.554866463166122e-5	-125.02609255142592	-126.61392745034384	FALSE	Blank	0	TRUE	B01	0	Cyanobacteriota	C5	Sodalinema
Run7_EXPA7_B01_1700ng	bin31_GEM2	209554	VNEGRPMVNTIDR ['Oxidation'] [6]	10781035.0234375	1.06346716914544	0.9815718235210896	2.4414707348945183e-4	-48.7941457706792	-122.0444862157093	FALSE	Blank	0	TRUE	B01	0	Cyanobacteriota	C5	Sodalinema
Run7_EXPA7_B01_1700ng	bin31_GEM2	209554	VNEGRPMVNTIDR ['Oxidation'] [6]	10408840.947265623	0.9524323972254896	0.9808585947504586	2.4030733756975203e-4	-148.1079075280298	-122.68242540340812	FALSE	Blank	0	TRUE	B01	0	Cyanobacteriota	C5	Sodalinema
Run7_EXPA7_B01_1700ng	bin31_GEM2	209554	VNEGRPMVNTIDR ['Oxidation'] [6]	10268668.67578125	0.9516301110090796	0.9434857847288752	6.828145820366555e-4	-148.82550311344878	-156.1101011351339	FALSE	Blank	0	TRUE	B01	0	Cyanobacteriota	C5	Sodalinema
Run7_EXPA7_B01_1700ng	bin31_GEM2	209554	VNEGRPMVNTIDR ['Oxidation'] [6]	9531226.296875	1.0218257707922316	0.996028269910648	4.850359678753753e-4	-86.0398107437651	-109.11408569554094	FALSE	Blank	0	TRUE	B01	0	Cyanobacteriota	C5	Sodalinema
Run7_EXPA7_B01_1700ng	bin31_GEM2	209554	VNEGRPMVNTIDR ['Oxidation'] [6]	10002848.861328123	1.0643301770789828	0.9805402587564828	0.00167328432152451	-48.02223835082731	-122.96715733483676	FALSE	Blank	0	TRUE	B01	0	Cyanobacteriota	C5	Sodalinema
Run7_EXPA7_B01_1700ng	bin31_GEM2	209554	VNEGRPMVNTIDR ['Oxidation'] [6]	9355968.7421875	1.100354073737961	1.1287892204014776	3.966882962034535e-4	-15.80108250479717	9.63240407282906	FALSE	Blank	0	TRUE	B01	0	Cyanobacteriota	C5	Sodalinema
Run7_EXPA7_B01_1700ng	bin31_GEM2	209554	VNEGRPMVNTIDR ['Oxidation'] [6]	9567899.66015625	0.970144342601827	0.9582844706859032	0.00121378484139249	-132.26566376106874	-142.8735884099338	FALSE	Blank	0	TRUE	B01	0	Cyanobacteriota	C5	Sodalinema
Run7_EXPA7_B01_1700ng	bin31_GEM2	209554	VNEGRPMVNTIDR ['Oxidation'] [6]	10178062.2421875	0.9633004088689276	1.0215314307850296	0.00173424760962148	-138.38714077659574	-86.30307974360596	FALSE	Blank	0	TRUE	B01	0	Cyanobacteriota	C5	Sodalinema
Run7_EXPA7_B01_1700ng	bin31_GEM2	209554	VNEGRPMVNTIDR ['Oxidation'] [6]	10601851.4453125	0.9011688850105242	0.8751389378560782	0.00103970382544093	-193.9599604563912	-217.24214427640044	FALSE	Blank	0	TRUE	B01	0	Cyanobacteriota	C5	Sodalinema
Run7_EXPA7_B01_1700ng	bin31_GEM2	209554	VNEGRPMVNTIDR ['Oxidation'] [6]	12188190.29296875	1.0267231087602435	0.9014607229429727	9.884968738335929e-4	-81.65944369486434	-193.69892940824485	FALSE	Blank	0	TRUE	B01	0	Cyanobacteriota	C5	Sodalinema
Run7_EXPA7_B01_1700ng	bin31_GEM2	209554	VNEGRPMVNTIDR ['Oxidation'] [6]	12322441.84375	0.9926362410800508	1.0164221348493043	1.8873868493906112e-4	-112.1480464749518	-90.87303013422986	FALSE	Blank	0	TRUE	B01	0	Cyanobacteriota	C5	Sodalinema
Run7_EXPA7_B01_1700ng	bin31_GEM2	209554	VNEGRPMVNTIDR ['Oxidation'] [6]	13266723.71875	1.0427540653756808	1.070411207189394	1.0113825865892824e-4	-67.32074079559803	-42.58313161712746	FALSE	Blank	0	TRUE	B01	0	Cyanobacteriota	C5	Sodalinema
Run7_EXPA7_B01_1700ng	bin31_GEM2	209554	VNEGRPMVNTIDR ['Oxidation'] [6]	14622821.1484375	1.0573308825826744	1.0929445604858448	1.3743118852612216e-4	-54.28267599622605	-22.4284355504637	FALSE	Blank	0	TRUE	B01	0	Cyanobacteriota	C5	Sodalinema
Run7_EXPA7_B01_1700ng	bin31_GEM2	209554	VNEGRPMVNTIDR ['Oxidation'] [6]	16929126.701171875	1.040144050172335	1.0803399368563182	1.4005832522231022e-4	-69.6552385714393	-33.70249471713949	FALSE	Blank	0	TRUE	B01	0	Cyanobacteriota	C5	Sodalinema
Run7_EXPA7_B01_1700ng	bin31_GEM2	209554	VNEGRPMVNTIDR ['Oxidation'] [6]	17453958.2109375	1.0370616791113412	1.0202237754557535	4.349230666724187e-4	-72.41222955638926	-87.47269686072035	FALSE	Blank	0	TRUE	B01	0	Cyanobacteriota	C5	Sodalinema
Run7_EXPA7_B01_1700ng	bin31_GEM2	209554	VNEGRPMVNTIDR ['Oxidation'] [6]	18253063.09375	1.1082516316805495	1.0697717594469232	7.85098000691677e-5	-8.73720355577201	-43.155078221366	FALSE	Blank	0	TRUE	B01	0	Cyanobacteriota	C5	Sodalinema
Run7_EXPA7_B01_1700ng	bin31_GEM2	209554	VNEGRPMVNTIDR ['Oxidation'] [6]	19750181.80078125	1.01193009858852	1.0369918867741004	6.239710822329323e-4	-94.89087977983934	-72.47465450159663	FALSE	Blank	0	TRUE	B01	0	Cyanobacteriota	C5	Sodalinema
Run7_EXPA7_B01_1700ng	bin31_GEM2	209554	VNEGRPMVNTIDR ['Oxidation'] [6]	19263140.078125	0.9926478158907056	1.0036415020324372	4.378524637769468e-5	-112.13769352003622	-102.30451867367228	FALSE	Blank	0	TRUE	B01	0	Cyanobacteriota	C5	Sodalinema
Run7_EXPA7_B01_1700ng	bin31_GEM2	209554	VNEGRPMVNTIDR ['Oxidation'] [6]	19448226.109375	1.0601966266660554	1.1019287948859136	0.00106603231640698	-51.71944449465982	-14.392591468900706	FALSE	Blank	0	TRUE	B01	0	Cyanobacteriota	C5	Sodalinema
Run7_EXPA7_B01_1700ng	bin31_GEM2	209554	VNEGRPMVNTIDR ['Oxidation'] [6]	17506878.947265625	1.0617418925746094	1.094355448029115	0.0010342202412009	-50.33729935543685	-21.166483578879625	FALSE	Blank	0	TRUE	B01	0	Cyanobacteriota	C5	Sodalinema
Run7_EXPA7_B01_1700ng	bin31_GEM2	209554	VNEGRPMVNTIDR ['Oxidation'] [6]	16924086.0546875	0.9993175180248942	1.0105356351859354	1.6262112621430805e-5	-106.17205593377766	-96.13814136960052	FALSE	Blank	0	TRUE	B01	0	Cyanobacteriota	C5	Sodalinema
Run7_EXPA7_B01_1700ng	bin31_GEM2	209554	VNEGRPMVNTIDR ['Oxidation'] [6]	15191510.017578123	1.008187454884758	1.0860635863220582	5.365837133505707e-4	-98.23844395915816	-28.583042949067217	FALSE	Blank	0	TRUE	B01	0	Cyanobacteriota	C5	Sodalinema
Run7_EXPA7_B01_1700ng	bin31_GEM2	209554	VNEGRPMVNTIDR ['Oxidation'] [6]	13361732.078125	0.9026855776089604	0.949039464224913	5.190043174203244e-5	-192.6033723824424	-151.14267703177453	FALSE	Blank	0	TRUE	B01	0	Cyanobacteriota	C5	Sodalinema
Run7_EXPA7_B01_1700ng	bin31_GEM2	209554	VNEGRPMVNTIDR ['Oxidation'] [6]	13013245.703125	0.955049312156452	0.9729299528138842	1.1691638136128531e-4	-145.76723837098206	-129.77410706972404	FALSE	Blank	0	TRUE	B01	0	Cyanobacteriota	C5	Sodalinema
Run7_EXPA7_B01_1700ng	bin31_GEM2	209554	VNEGRPMVNTIDR ['Oxidation'] [6]	12005925.509765623	1.103937665175699	1.0856652788610883	7.103941461248037e-4	-12.595780776976316	-28.939304430051106	FALSE	Blank	0	TRUE	B01	0	Cyanobacteriota	C5	Sodalinema
Run7_EXPA7_B01_1700ng	bin31_GEM2	209554	VNEGRPMVNTIDR ['Oxidation'] [6]	11479554.09375	0.9133895488659064	0.8873405362332479	3.0984947537968446e-4	-183.0293296489081	-206.3285663644041	FALSE	Blank	0	TRUE	B01	0	Cyanobacteriota	C5	Sodalinema
Run7_EXPA7_B01_1700ng	bin31_GEM2	209554	VNEGRPMVNTIDR ['Oxidation'] [6]	10927778.46875	0.9906090379306552	1.0689817679699782	6.543712792844297e-4	-113.96125478016629	-43.861676919908945	FALSE	Blank	0	TRUE	B01	0	Cyanobacteriota	C5	Sodalinema
Run7_EXPA7_B01_1700ng	bin31_GEM2	209554	VNEGRPMVNTIDR ['Oxidation'] [6]	10056761.83203125	0.9364249390783732	0.939742758415035	2.4533985937590444e-5	-162.4255924953083	-159.45800753559226	FALSE	Blank	0	TRUE	B01	0	Cyanobacteriota	C5	Sodalinema
Run7_EXPA7_B01_1700ng	bin31_GEM2	209554	VNEGRPMVNTIDR ['Oxidation'] [6]	9373494.578125	1.117921164293754	1.1297127713281536	8.574801221005086e-4	-0.0884024491688562	10.45846346950885	FALSE	Blank	0	TRUE	B01	0	Cyanobacteriota	C5	Sodalinema
Run7_EXPA7_B01_1700ng	bin31_GEM2	209554	VNEGRPMVNTIDR ['Oxidation'] [6]	9114834.171875	0.9519854044166264	1.0574265711095645	0.00112364596253463	-148.5077150528178	-54.19708850504534	FALSE	Blank	0	TRUE	B01	0	Cyanobacteriota	C5	Sodalinema
Run7_EXPA7_B01_1700ng	bin31_GEM2	209554	VNEGRPMVNTIDR ['Oxidation'] [6]	8403848.2890625	0.9714077600380246	1.043141654600367	5.563917285419696e-4	-131.13561471346878	-66.97406611653523	FALSE	Blank	0	TRUE	B01	0	Cyanobacteriota	C5	Sodalinema
Run7_EXPA7_B01_1700ng	bin31_GEM2	209554	VNEGRPMVNTIDR ['Oxidation'] [6]	20321025.078125	1.1042657637122268	1.1148706300867914	4.925353377589086e-5	-12.302316852781717	-2.816917329906743	FALSE	Blank	0	TRUE	B01	0	Cyanobacteriota	C5	Sodalinema
Run7_EXPA7_B01_1700ng	bin31_GEM2	209554	VNEGRPMVNTIDR ['Oxidation'] [6]	21084627.5625	0.9920588157505156	1.0580937778695014	5.601028547600091e-4	-112.66451785250796	-53.60031317013436	FALSE	Blank	0	TRUE	B01	0	Cyanobacteriota	C5	Sodalinema
Run7_EXPA7_B01_1700ng	bin31_GEM2	209554	VNEGRPMVNTIDR ['Oxidation'] [6]	22866229.13671875	1.0693530750483569	1.0370409598533925	1.9124750164878257e-4	-43.529565617446806	-72.43076165594786	FALSE	Blank	0	TRUE	B01	0	Cyanobacteriota	C5	Sodalinema
Run7_EXPA7_B01_1700ng	bin31_GEM2	209554	VNEGRPMVNTIDR ['Oxidation'] [6]	22036011.0859375	0.95880808470018275	0.9987848351209084	2.0952383141059156e-4	-142.4052479381357	-106.64850796861224	FALSE	Blank	0	TRUE	B01	0	Cyanobacteriota	C5	Sodalinema
Run7_EXPA7_B01_1700ng	bin31_GEM2	209554	VNEGRPMVNTIDR ['Oxidation'] [6]	22941148.455078125	1.0542593477780555	1.0654542908053128	4.203011629596359e-4	-57.029974617555546	-47.01678788810748	FALSE	Blank	0	TRUE	B01	0	Cyanobacteriota	C5	Sodalinema
Run7_EXPA7_B01_1700ng	bin31_GEM2	209554	VNEGRPMVNTIDR ['Oxidation'] [6]	23667515.140625	1.0835579054160922	1.0763386645022983	8.46261145449128e-5	-30.824220124758273	-37.28138628796973	FALSE	Blank	0	TRUE	B01	0	Cyanobacteriota	C5	Sodalinema
Run7_EXPA7_B01_1700ng	bin31_GEM2	209554	VNEGRPMVNTIDR ['Oxidation'] [6]	22614744.66796875	0.9912065041379152	0.972999298610496	4.580683135427218e-5	-113.4268580723614	-129.7120815275944	FALSE	Blank	0	TRUE	B01	0	Cyanobacteriota	C5	Sodalinema
Run7_EXPA7_B01_1700ng	bin31_GEM2	209554	VNEGRPMVNTIDR ['Oxidation'] [6]	20770789.1171875	1.01018027408457	1.047761541399107	6.829059956107754e-4	-96.45598997818128	-62.84186204260045	FALSE	Blank	0	TRUE	B01	0	Cyanobacteriota	C5	Sodalinema
Run7_EXPA7_B01_1700ng	bin31_GEM2	209554	VNEGRPMVNTIDR ['Oxidation'] [6]	20506278.296875	1.0348947094583667	1.0404219283683112	6.071313263709965e-6	-74.35045038694199	-69.40669364739837	FALSE	Blank	0	TRUE	B01	0	Cyanobacteriota	C5	Sodalinema
Run7_EXPA7_B01_1700ng	bin31_GEM2	209554	VNEGRPMVNTIDR ['Oxidation'] [6]	20245856.0390625	1.042617433573315	1.0402408327620822	4.797105715919573e-5	-67.4429495238551	-69.56867250844634	FALSE	Blank	0	TRUE	B01	0	Cyanobacteriota	C5	Sodalinema
Run7_EXPA7_B01_1700ng	bin31_GEM2	209554	VNEGRPMVNTIDR ['Oxidation'] [6]	6380647.03125	0.919607681010865	0.9797919929016288	1.2320234851720402e-4	-177.46759359323926	-123.63643503546284	FALSE	Blank	0	TRUE	B01	0	Cyanobacteriota	C5	Sodalinema
Run7_EXPA7_B01_1700ng	bin31_GEM2	209554	VNEGRPMVNTIDR ['Oxidation'] [6]	5635660.8203125	0.8696694222719655	0.9169805209493346	4.590556804187984e-4	-222.13428894654297	-179.8174263882969	FALSE	Blank	0	TRUE	B01	0	Cyanobacteriota	C5	Sodalinema
Run7_EXPA7_B01_1700ng	bin31_GEM2	209554	VNEGRPMVNTIDR ['Oxidation'] [6]	6200762.67578125	1.006362553119751	1.016364676339751	1.511256178357474e-4	-99.87070614141524	-90.92442323055504	FALSE	Blank	0	TRUE	B01	0	Cyanobacteriota	C5	Sodalinema
Run7_EXPA7_B01_1700ng	bin31_GEM2	209554	VNEGRPMVNTIDR ['Oxidation'] [6]	6392279.75390625	0.9760869511410156	1.0341345723066373	8.234091750913596e-4	-126.95036659358615	-75.03034623113925	FALSE	Blank	0	TRUE	B01	0	Cyanobacteriota	C5	Sodalinema
Run7_EXPA7_B01_1700ng	bin31_GEM2	209554	VNEGRPMVNTIDR ['Oxidation'] [6]	6231047.46875	0.9298768220981628	1.003300149324085	7.42282321944226e-4	-168.28247965315046	-102.6098376378698	FALSE	Blank	0	TRUE	B01	0	Cyanobacteriota	C5	Sodalinema
Run7_EXPA7_B01_1700ng	bin31_GEM2	209554	VNEGRPMVNTIDR ['Oxidation'] [6]	6864128.8515625	1.2954625571256486	1.1422304190285284	3.8387336796840994e-4	158.71143371825113	21.654728026828884	FALSE	Blank	0	TRUE	B01	0	Cyanobacteriota	C5	Sodalinema
Run7_EXPA7_B01_1700ng	bin31_GEM2	209554	VNEGRPMVNTIDR ['Oxidation'] [6]	7123388.693359375	1.1490283069922602	1.0773840537933823	2.6211546549355564e-4	27.735019939077567	-36.34634998174657	FALSE	Blank	0	TRUE	B01	0	Cyanobacteriota	C5	Sodalinema
Run7_EXPA7_B01_1700ng	bin31_GEM2	209554	VNEGRPMVNTIDR ['Oxidation'] [6]	7252962.90625	0.9616281657071948	0.9839454959158318	5.928708800815759e-4	-139.88285924472055	-119.9213825192259	FALSE	Blank	0	TRUE	B01	0	Cyanobacteriota	C5	Sodalinema
Run7_EXPA7_B01_1700ng	bin31_GEM2	209554	VNEGRPMVNTIDR ['Oxidation'] [6]	7305770.236328125	0.8711014606064611	0.8673493461547807	8.635745133048645e-5	-220.8534188954744	-224.20945407523917	FALSE	Blank	0	TRUE	B01	0	Cyanobacteriota	C5	Sodalinema
Run7_EXPA7_B01_1700ng	bin31_GEM2	209554	VNEGRPMVNTIDR ['Oxidation'] [6]	7188790.328125	1.028133737175813	1.1121616135325956	2.752347848782588e-4	-80.39772349704177	-5.2399657138316735	FALSE	Blank	0	TRUE	B01	0	Cyanobacteriota	C5	Sodalinema
Run7_EXPA7_B01_1700ng	bin31_GEM2	209554	VNEGRPMVNTIDR ['Oxidation'] [6]	7872638.09375	1.09117285651241	1.0900843318113265	5.30711484158803e-4	-24.013115586093537	-24.986733858649913	FALSE	Blank	0	TRUE	B01	0	Cyanobacteriota	C5	Sodalinema
Run7_EXPA7_B01_1700ng	bin31_GEM2	209554	VNEGRPMVNTIDR ['Oxidation'] [6]	7337224.171875	1.0524454751861403	1.0491744227874056	8.689471995544963e-4	-58.652371884075905	-61.57812669949525	FALSE	Blank	0	TRUE	B01	0	Cyanobacteriota	C5	Sodalinema
Run7_EXPA7_B01_1700ng	bin31_GEM2	209554	VNEGRPMVNTIDR ['Oxidation'] [6]	7553271.4375	0.9189043988521652	0.9401673471497975	1.280118313928963e-4	-178.09663614945435	-159.0782390745963	FALSE	Blank	0	TRUE	B01	0	Cyanobacteriota	C5	Sodalinema
Run7_EXPA7_B01_1700ng	bin31_GEM2	209554	VNEGRPMVNTIDR ['Oxidation'] [6]	7391991.9609375	0.9144808487501984	0.9532871280035812	0.00107391647999581	-182.0532291459722	-147.34340351370832	FALSE	Blank	0	TRUE	B01	0	Cyanobacteriota	C5	Sodalinema
Run7_EXPA7_B01_1700ng	bin31_GEM2	209554	VNEGRPMVNTIDR ['Oxidation'] [6]	8287349.064453125	0.89620926811101	0.9565122910151296	4.922558844129943e-4	-198.39603217202628	-144.45869392752164	FALSE	Blank	0	TRUE	B01	0	Cyanobacteriota	C5	Sodalinema
Run7_EXPA7_B01_1700ng	bin31_GEM2	209554	VNEGRPMVNTIDR ['Oxidation'] [6]	8457243.296875	1.0925284895137533	1.1488585404178115	1.7824406344496904e-4	-22.800585397596663	27.58317419888612	FALSE	Blank	0	TRUE	B01	0	Cyanobacteriota	C5	Sodalinema
Run7_EXPA7_B01_1700ng	bin31_GEM2	209554	VNEGRPMVNTIDR ['Oxidation'] [6]	8739412.31640625	1.1731773445023324	1.0373711039427471	2.0851449779230404e-4	49.334845979821736	-72.13546811079242	FALSE	Blank	0	TRUE	B01	0	Cyanobacteriota	C5	Sodalinema
Run7_EXPA7_B01_1700ng	bin31_GEM2	209554	VNEGRPMVNTIDR ['Oxidation'] [6]	8499001.64453125	1.044546892712943	1.0431617326936231	6.090676793995781e-4	-65.71716721260113	-66.95610749928616	FALSE	Blank	0	TRUE	B01	0	Cyanobacteriota	C5	Sodalinema
Run7_EXPA7_B01_1700ng	bin31_GEM2	209554	VNEGRPMVNTIDR ['Oxidation'] [6]	9083922.9453125	1.081289093546915	1.118804118851003	4.25834158079338e-4	-32.85353254240475	0.701345996520164	FALSE	Blank	0	TRUE	B01	0	Cyanobacteriota	C5	Sodalinema
Run7_EXPA7_B01_1700ng	bin31_GEM2	209554	VNEGRPMVNTIDR ['Oxidation'] [6]	8867495.484375	1.114948934438422	1.1650855166117495	5.043234557677613e-4	-2.746878912319617	42.09720453281429	FALSE	Blank	0	TRUE	B01	0	Cyanobacteriota	C5	Sodalinema
Run7_EXPA7_B01_1700ng	bin31_GEM2	209554	VNEGRPMVNTIDR ['Oxidation'] [6]	8774532.390625	1.0117459625698055	1.0319400863165291	2.378762135926693e-5	-95.0555781025122	-76.9931787297603	FALSE	Blank	0	TRUE	B01	0	Cyanobacteriota	C5	Sodalinema
Run7_EXPA7_B01_1700ng	bin31_GEM2	209554	VNEGRPMVNTIDR ['Oxidation'] [6]	8484009.1875	0.996860274801856	1.0558384038612043	6.888229530688794e-4	-108.36990858671614	-55.61760624923595	FALSE	Blank	0	TRUE	B01	0	Cyanobacteriota	C5	Sodalinema
Run7_EXPA7_B01_1700ng	bin31_GEM2	209554	VNEGRPMVNTIDR ['Oxidation'] [6]	8339500.4375	0.997500611071808	1.0218979296365294	1.5043286531496794e-4	-107.79716724939492	-85.97526910381426	FALSE	Blank	0	TRUE	B01	0	Cyanobacteriota	C5	Sodalinema
Run7_EXPA7_B01_1700ng	bin31_GEM2	209554	VNEGRPMVNTIDR ['Oxidation'] [6]	8077583.9453125	1.0038010977506189	1.0321666088088115	1.1334529903184524e-4	-102.16177013770556	-76.79056831824471	FALSE	Blank	0	TRUE	B01	0	Cyanobacteriota	C5	Sodalinema
Run7_EXPA7_B01_1700ng	bin31_GEM2	209554	VNEGRPMVNTIDR ['Oxidation'] [6]	8776526.6328125	0.9978628583657372	1.063491384677575	7.10376551460867e-4	-107.47315936587842	-48.772486469293554	FALSE	Blank	0	TRUE	B01	0	Cyanobacteriota	C5	Sodalinema
Run7_EXPA7_B01_1700ng	bin31_GEM2	209554	VNEGRPMVNTIDR ['Oxidation'] [6]	8770993.859375	0.9557779083547084	1.004532725316907	8.153242583875623e-5	-145.11555396618036	-101.50737436098588	FALSE	Blank	0	TRUE	B01	0	Cyanobacteriota	C5	Sodalinema
Run7_EXPA7_B01_1700ng	bin31_GEM2	209554	VNEGRPMVNTIDR ['Oxidation'] [6]	9359235.017578123	1.9938771539443616	1.148476987492246	0.00219046473655741	783.4002557596542	27.24189861744253	FALSE	Blank	0	TRUE	B01	0	Cyanobacteriota	C5	Sodalinema
Run7_EXPA7_B01_1700ng	bin31_GEM2	209554	VNEGRPMVNTIDR ['Oxidation'] [6]	8814142.828125	1.1202299240065918	1.1137490157426952	1.440075383875895e-4	1.9766408531316504	-3.820132249224839	FALSE	Blank	0	TRUE	B01	0	Cyanobacteriota	C5	Sodalinema
Run7_EXPA7_B01_1700ng	bin31_GEM2	209554	VNEGRPMVNTIDR ['Oxidation'] [6]	9230212.90625	0.9995158121157626	1.06123440231488	6.841499555348407e-4	-105.99469408795348	-50.79121812230114	FALSE	Blank	0	TRUE	B01	0	Cyanobacteriota	C5	Sodalinema
Run7_EXPA7_B01_1700ng	bin31_GEM2	209554	VNEGRPMVNTIDR ['Oxidation'] [6]	9473420.734375	0.9582110128587924	0.975712456789104	2.405555024959441e-5	-142.93929190997022	-127.28532871583076	FALSE	Blank	0	TRUE	B01	0	Cyanobacteriota	C5	Sodalinema
Run7_EXPA7_B01_1700ng	bin31_GEM2	209554	VNEGRPMVNTIDR ['Oxidation'] [6]	9124054.8671875	1.0545247837859666	1.0415483619617267	1.879138349100281e-4	-56.79255846407805	-68.3991682065157	FALSE	Blank	0	TRUE	B01	0	Cyanobacteriota	C5	Sodalinema
Run7_EXPA7_B01_1700ng	bin31_GEM2	209554	VNEGRPMVNTIDR ['Oxidation'] [6]	8532410.84375	0.9729352529027062	1.0250863409638555	3.1621214839427925e-4	-129.7693664668529	-83.12343163460412	FALSE	Blank	0	TRUE	B01	0	Cyanobacteriota	C5	Sodalinema
Run7_EXPA7_B01_1700ng	bin31_GEM2	209554	VNEGRPMVNTIDR ['Oxidation'] [6]	8581571.2421875	1.0754661340116736	1.1138826307116003	1.351430199049561e-4	-38.06181104837214	-3.7006218926075585	FALSE	Blank	0	TRUE	B01	0	Cyanobacteriota	C5	Sodalinema
Run7_EXPA7_B01_1700ng	bin31_GEM2	209554	VNEGRPMVNTIDR ['Oxidation'] [6]	9093206.935546877	1.85483182793454	1.051501096614672	0.00240771771779497	659.0327793193178	-59.497060325667704	FALSE	Blank	0	TRUE	B01	0	Cyanobacteriota	C5	Sodalinema
Run7_EXPA7_B01_1700ng	bin31_GEM2	209554	VNEGRPMVNTIDR ['Oxidation'] [6]	7697811.5859375	1.044196207792188	1.0123073811086678	2.659053502623448e-4	-66.03083326576208	-94.55342381290876	FALSE	Blank	0	TRUE	B01	0	Cyanobacteriota	C5	Sodalinema
Run7_EXPA7_B01_1700ng	bin31_GEM2	209554	VNEGRPMVNTIDR ['Oxidation'] [6]	5616923.3125	0.9563971334492818	0.9482785804853512	0.00112335945043139	-144.56169527440977	-151.82324065278485	FALSE	Blank	0	TRUE	B01	0	Cyanobacteriota	C5	Sodalinema
Run7_EXPA7_B01_1700ng	bin31_GEM2	209554	VNEGRPMVNTIDR ['Oxidation'] [6]	5635470.83203125	0.904638159101369	0.9810219965087288	0.00103852376119531	-190.85690855137616	-122.53627259910203	FALSE	Blank	0	TRUE	B01	0	Cyanobacteriota	C5	Sodalinema
Run7_EXPA7_B01_1700ng	bin31_GEM2	209554	VNEGRPMVNTIDR ['Oxidation'] [6]	6044775.40625	0.9769966594602356	1.0654819160730395	3.884848143261878e-4	-126.13668855632407	-46.99207878833589	FALSE	Blank	0	TRUE	B01	0	Cyanobacteriota	C5	Sodalinema
Run7_EXPA7_B01_1700ng	bin31_GEM2	209554	VNEGRPMVNTIDR ['Oxidation'] [6]	6664365.587890625	0.9773928596553464	1.0306376924103695	0.00132169690865814	-125.78231189480572	-78.15808982809436	FALSE	Blank	0	TRUE	B01	0	Cyanobacteriota	C5	Sodalinema
Run7_EXPA7_B01_1700ng	bin31_GEM2	209554	VNEGRPMVNTIDR ['Oxidation'] [6]	7064401.50390625	1.124730833412296	1.0737644592606228	3.5460401795273317e-4	6.002426980127984	-39.58385425963029	FALSE	Blank	0	TRUE	B01	0	Cyanobacteriota	C5	Sodalinema
Run7_EXPA7_B01_1700ng	bin31_GEM2	209554	VNEGRPMVNTIDR ['Oxidation'] [6]	6966448.638671875	1.024923550230317	1.0643710109540154	2.2230756659028487e-4	-83.26903791493801	-47.985714965706805	FALSE	Blank	0	TRUE	B01	0	Cyanobacteriota	C5	Sodalinema
Run7_EXPA7_B01_1700ng	bin31_GEM2	209554	VNEGRPMVNTIDR ['Oxidation'] [6]	7379871.373046875	0.951976832602212	1.0418447170128895	0.00109405248816378	-148.51538201263438	-68.13409687401473	FALSE	Blank	0	TRUE	B01	0	Cyanobacteriota	C5	Sodalinema
Run7_EXPA7_B01_1700ng	bin31_GEM2	209554	VNEGRPMVNTIDR ['Oxidation'] [6]	8298676.51953125	1.02081729356252	0.9516619043937868	3.298888576425841e-4	-86.94183148553336	-148.79706588986852	FALSE	Blank	0	TRUE	B01	0	Cyanobacteriota	C5	Sodalinema
Run7_EXPA7_B01_1700ng	bin31_GEM2	209554	VNEGRPMVNTIDR ['Oxidation'] [6]	6091737.056640625	1.163005480257259	1.0872288325477768	2.182613280144396e-4	40.23674018111167	-27.540802000140864	FALSE	Blank	0	TRUE	B01	0	Cyanobacteriota	C5	Sodalinema
Run7_EXPA7_B01_1700ng	bin31_GEM2	209554	VNEGRPMVNTIDR ['Oxidation'] [6]	6260659.29296875	1.2506406296426475	1.1390937252670348	1.228215377598492e-4	118.6209814159651	18.849148733530495	FALSE	Blank	0	TRUE	B01	0	Cyanobacteriota	C5	Sodalinema
Run7_EXPA7_B01_1700ng	bin31_GEM2	209554	VNEGRPMVNTIDR ['Oxidation'] [6]	6449357.353515625	1.098847673328566	1.0018870524221215	0.00185123921698506	-17.148464849831125	-103.87376574466876	FALSE	Blank	0	TRUE	B01	0	Cyanobacteriota	C5	Sodalinema
Run7_EXPA7_B01_1700ng	bin31_GEM2	209554	VNEGRPMVNTIDR ['Oxidation'] [6]	6545120.1337890625	1.4741672576927722	1.0297163652315773	5.263801097729606e-4	318.5517769743	-78.98216021931492	FALSE	Blank	0	TRUE	B01	0	Cyanobacteriota	C5	Sodalinema
Run7_EXPA7_B01_1700ng	bin31_GEM2	209554	VNEGRPMVNTIDR ['Oxidation'] [6]	7135797.328125	1.2503780113314067	1.2456219449386456	4.635649290635896e-4	118.38608551853837	114.13207718884722	FALSE	Blank	0	TRUE	B01	0	Cyanobacteriota	C5	Sodalinema
Run7_EXPA7_B01_1700ng	bin31_GEM2	209554	VNEGRPMVNTIDR ['Oxidation'] [6]	7164953.1796875	1.5650401599238282	1.3967181004502431	0.00117096567295411	399.83198862620094	249.2782780721956	FALSE	Blank	0	TRUE	B01	0	Cyanobacteriota	C5	Sodalinema
Run7_EXPA7_B01_1700ng	bin31_GEM2	209554	VNEGRPMVNTIDR ['Oxidation'] [6]	6672712.375	1.1594520753171014	1.263704503849331	0.00126201535306674	37.05843841534917	130.30581192586976	FALSE	Blank	0	TRUE	B01	0	Cyanobacteriota	C5	Sodalinema
Run7_EXPA7_B01_1700ng	bin31_GEM2	209554	VNEGRPMVNTIDR ['Oxidation'] [6]	6909796.625	1.3023868089581794	1.3580304249208213	3.653565018297833e-4	164.90475032486907	214.674536162907	FALSE	Blank	0	TRUE	B01	0	Cyanobacteriota	C5	Sodalinema
Run7_EXPA7_B01_1700ng	bin31_GEM2	209554	VNEGRPMVNTIDR ['Oxidation'] [6]	6838594.28125	1.4024408192278093	1.1366134096171665	2.4759732654318356e-4	254.3968973970434	16.63065921646578	FALSE	Blank	0	TRUE	B01	0	Cyanobacteriota	C5	Sodalinema
Run7_EXPA7_B01_1700ng	bin31_GEM2	209554	VNEGRPMVNTIDR ['Oxidation'] [6]	6343251.375	1.294226304317445	1.2952164851585677	0.00144797143746294	157.6056817565652	158.4913375061252	FALSE	Blank	0	TRUE	B01	0	Cyanobacteriota	C5	Sodalinema
Run7_EXPA7_B01_1700ng	bin31_GEM2	209554	VNEGRPMVNTIDR ['Oxidation'] [6]	6275530.09375	1.161225929393196	1.312013206205772	0.00106382919540842	38.64504158532367	173.51496950484147	FALSE	Blank	0	TRUE	B01	0	Cyanobacteriota	C5	Sodalinema
Run7_EXPA7_B01_1700ng	bin31_GEM2	209554	VNEGRPMVNTIDR ['Oxidation'] [6]	6278598.71875	1.420905683584003	1.2723499244065528	7.62457498146716e-4	270.91258079822956	138.0386079019902	FALSE	Blank	0	TRUE	B01	0	Cyanobacteriota	C5	Sodalinema
Run7_EXPA7_B01_1700ng	bin31_GEM2	209554	VNEGRPMVNTIDR ['Oxidation'] [6]	6298187.890625	1.3194118534904418	1.276193948559756	9.05159677911771e-4	180.1326036121651	141.47685064648763	FALSE	Blank	0	TRUE	B01	0	Cyanobacteriota	C5	Sodalinema
Run7_EXPA7_B01_1700ng	bin31_GEM2	209554	VNEGRPMVNTIDR ['Oxidation'] [6]	5942057.375	1.1577691459048491	1.0277481360784304	3.7073119938613175e-5	35.553161754598776	-80.7426199187361	FALSE	Blank	0	TRUE	B01	0	Cyanobacteriota	C5	Sodalinema
Run7_EXPA7_B01_1700ng	bin31_GEM2	209554	VNEGRPMVNTIDR ['Oxidation'] [6]	6240327.625	1.290203267782133	1.254359243308019	0.00174761974039983	154.00732346663125	121.94705220662306	FALSE	Blank	0	TRUE	B01	0	Cyanobacteriota	C5	Sodalinema
Run7_EXPA7_B01_1700ng	bin31_GEM2	209554	VNEGRPMVNTIDR ['Oxidation'] [6]	6309786.21875	1.463678185723077	1.3248522099015096	8.288082466644134e-4	309.1699484115773	184.99866719874512	FALSE	Blank	0	TRUE	B01	0	Cyanobacteriota	C5	Sodalinema
Run7_EXPA7_B01_1700ng	bin31_GEM2	209554	VNEGRPMVNTIDR ['Oxidation'] [6]	6186532.8125	1.0933113556293794	1.2015155128533566	0.00109956710844999	-22.10035989570369	74.68159143251896	FALSE	Blank	0	TRUE	B01	0	Cyanobacteriota	C5	Sodalinema
Run7_EXPA7_B01_1700ng	bin31_GEM2	209554	VNEGRPMVNTIDR ['Oxidation'] [6]	5912804.40625	0.9491239712110368	0.9624448711248688	0.00174249189210608	-151.06709073982648	-139.1523665722514	FALSE	Blank	0	TRUE	B01	0	Cyanobacteriota	C5	Sodalinema
Run7_EXPA7_B01_1700ng	bin31_GEM2	209554	VNEGRPMVNTIDR ['Oxidation'] [6]	5146249.9375	0.9919521095471237	1.0916392712722578	5.8474095696647854e-5	-112.75995997643416	-23.59593632288903	FALSE	Blank	0	TRUE	B01	0	Cyanobacteriota	C5	Sodalinema
Run7_EXPA7_B01_1700ng	bin31_GEM2	209554	VNEGRPMVNTIDR ['Oxidation'] [6]	5718925.140625	1.0211823401552615	1.0316774329414924	0.00204793395185434	-86.61531980171577	-77.22810598959174	FALSE	Blank	0	TRUE	B01	0	Cyanobacteriota	C5	Sodalinema
Run7_EXPA7_B01_1700ng	bin31_GEM2	209554	VNEGRPMVNTIDR ['Oxidation'] [6]	5832660.109375	1.216409791694036	1.2195884797215868	1.97304654910916e-4	88.00360610191649	90.84674667860648	FALSE	Blank	0	TRUE	B01	0	Cyanobacteriota	C5	Sodalinema
Run7_EXPA7_B01_1700ng	bin31_GEM2	209554	VNEGRPMVNTIDR ['Oxidation'] [6]	5484071.65625	0.931152709399598	1.0088204841594757	3.276884516965617e-4	-167.1412770794619	-97.67223827883286	FALSE	Blank	0	TRUE	B01	0	Cyanobacteriota	C5	Sodalinema
Run7_EXPA7_B01_1700ng	bin31_GEM2	209554	VNEGRPMVNTIDR ['Oxidation'] [6]	6068696.18359375	1.308305539593032	1.1805899617740951	2.9697764477030873e-4	170.19869017822842	55.96497537979928	FALSE	Blank	0	TRUE	B01	0	Cyanobacteriota	C5	Sodalinema
Run7_EXPA7_B01_1700ng	bin31_GEM2	209554	VNEGRPMVNTIDR ['Oxidation'] [6]	5342153.9140625	1.1454096647948382	1.1707284517018857	1.2204329158358244e-4	24.49836746647227	47.14446226535607	FALSE	Blank	0	TRUE	B01	0	Cyanobacteriota	C5	Sodalinema
Run7_EXPA7_B01_1700ng	bin31_GEM2	209554	VNEGRPMVNTIDR ['Oxidation'] [6]	6235538.765625	1.2079073864576415	1.0003164854840385	8.58606011071573e-4	80.39872851797813	-105.27854109581058	FALSE	Blank	0	TRUE	B01	0	Cyanobacteriota	C5	Sodalinema
Run7_EXPA7_B01_1700ng	bin31_GEM2	209554	VNEGRPMVNTIDR ['Oxidation'] [6]	5229213.34375	1.0975132684646811	1.190400055927539	3.968330796758068e-4	-18.34200777740358	64.7395001230453	FALSE	Blank	0	TRUE	B01	0	Cyanobacteriota	C5	Sodalinema
Run7_EXPA7_B01_1700ng	bin31_GEM2	209554	VNEGRPMVNTIDR ['Oxidation'] [6]	5840308.875	1.009954887112127	1.0318419081463903	3.725128320912763e-4	-96.65758473716836	-77.08099305342043	FALSE	Blank	0	TRUE	B01	0	Cyanobacteriota	C5	Sodalinema
Run7_EXPA7_B01_1700ng	bin31_GEM2	209554	VNEGRPMVNTIDR ['Oxidation'] [6]	5620217.4453125	1.037999594465422	1.0592035189967055	0.00102231250671221	-71.57332206450096	-52.60771811172382	FALSE	Blank	0	TRUE	B01	0	Cyanobacteriota	C5	Sodalinema
Run7_EXPA7_B01_1700ng	bin31_GEM2	209554	VNEGRPMVNTIDR ['Oxidation'] [6]	5450916.8125	1.0987895175711349	1.0405183807980831	5.190992679783291e-4	-17.20048159141996	-69.32042289215956	FALSE	Blank	0	TRUE	B01	0	Cyanobacteriota	C5	Sodalinema
Run7_EXPA7_B01_1700ng	bin31_GEM2	209554	VNEGRPMVNTIDR ['Oxidation'] [6]	4945111.671875	1.1735366929114648	1.1431068231112456	3.5961050375150905e-4	49.65626098951037	22.438617476675525	FALSE	Blank	0	TRUE	B01	0	Cyanobacteriota	C5	Sodalinema
Run7_EXPA7_B01_1700ng	bin31_GEM2	209554	VNEGRPMVNTIDR ['Oxidation'] [6]	5088324.15625	0.8470687360880502	0.9118035107054312	3.9543675941690337e-4	-242.34921013213517	-184.44794305517553	FALSE	Blank	0	TRUE	B01	0	Cyanobacteriota	C5	Sodalinema
Run7_EXPA7_B01_1700ng	bin31_GEM2	209554	VNEGRPMVNTIDR ['Oxidation'] [6]	5537384.84375	1.049354182767223	0.9832607743731616	5.424926901999721e-4	-61.41734247397379	-120.53382374806807	FALSE	Blank	0	TRUE	B01	0	Cyanobacteriota	C5	Sodalinema
Run7_EXPA7_B01_1700ng	bin31_GEM2	209554	VNEGRPMVNTIDR ['Oxidation'] [6]	5502603.919921875	1.1751078074405	0.9178236581637388	5.292532187743514e-4	51.06152612701731	-179.0632921023234	FALSE	Blank	0	TRUE	B01	0	Cyanobacteriota	C5	Sodalinema
Run7_EXPA7_B01_1700ng	bin31_GEM2	209554	VNEGRPMVNTIDR ['Oxidation'] [6]	5313071.146484375	1.1151200328580393	1.1181768746021326	4.94706228584333e-4	-2.593841918690387	0.14031466535402437	FALSE	Blank	0	TRUE	B01	0	Cyanobacteriota	C5	Sodalinema
Run7_EXPA7_B01_1700ng	bin31_GEM2	209554	VNEGRPMVNTIDR ['Oxidation'] [6]	5119897.875	1.021167357472652	1.064707730971467	8.561779816881471e-4	-86.62872088810913	-47.68453965806319	FALSE	Blank	0	TRUE	B01	0	Cyanobacteriota	C5	Sodalinema
Run7_EXPA7_B01_1700ng	bin31_GEM2	209554	VNEGRPMVNTIDR ['Oxidation'] [6]	5800869.837890625	1.180428749829073	1.0782408451389784	2.2924995920947048e-4	55.82078122851186	-35.58000291676	FALSE	Blank	0	TRUE	B01	0	Cyanobacteriota	C5	Sodalinema
Run7_EXPA7_B01_1700ng	bin31_GEM2	209554	VNEGRPMVNTIDR ['Oxidation'] [6]	5969499.7890625	1.029401591075808	0.9699821712908702	1.8457449201706583e-5	-79.26370630594037	-132.41071600607046	FALSE	Blank	0	TRUE	B01	0	Cyanobacteriota	C5	Sodalinema
Run7_EXPA7_B01_1700ng	bin31_GEM2	209554	VNEGRPMVNTIDR ['Oxidation'] [6]	6051889.4375	1.0530689799188149	1.0735592945257637	5.949973461056891e-4	-58.09468531972628	-39.76736147314974	FALSE	Blank	0	TRUE	B01	0	Cyanobacteriota	C5	Sodalinema
Run7_EXPA7_B01_1700ng	bin31_GEM2	209554	VNEGRPMVNTIDR ['Oxidation'] [6]	5768063.015625	1.1185306690109782	1.0723978638539844	0.00134608796571071	0.45676196401189806	-40.80618964418381	FALSE	Blank	0	TRUE	B01	0	Cyanobacteriota	C5	Sodalinema
Run7_EXPA7_B01_1700ng	bin31_GEM2	209554	VNEGRPMVNTIDR ['Oxidation'] [6]	7027800.638671875	1.1705249851072104	1.045210951756269	1.983599398849632e-4	46.962473933595206	-65.12320731624332	FALSE	Blank	0	TRUE	B01	0	Cyanobacteriota	C5	Sodalinema
Run7_EXPA7_B01_1700ng	bin31_GEM2	209554	VNEGRPMVNTIDR ['Oxidation'] [6]	6428643.2109375	1.0316747836738744	0.9864679438220711	6.714467448465551e-4	-77.23047559623375	-117.6652082949371	FALSE	Blank	0	TRUE	B01	0	Cyanobacteriota	C5	Sodalinema
Run7_EXPA7_B01_1700ng	bin31_GEM2	209554	VNEGRPMVNTIDR ['Oxidation'] [6]	7052025.783203125	1.0580422079975564	0.9708678439974404	0.0018194960598788	-53.646439242963865	-131.61853634330035	FALSE	Blank	0	TRUE	B01	0	Cyanobacteriota	C5	Sodalinema
Run7_EXPA7_B01_1700ng	bin31_GEM2	209554	VNEGRPMVNTIDR ['Oxidation'] [6]	6783656.578125	1.062990251031902	1.0729037685462923	3.0392064119283413e-4	-49.22071963656549	-40.35368906967874	FALSE	Blank	0	TRUE	B01	0	Cyanobacteriota	C5	Sodalinema
Run7_EXPA7_B01_1700ng	bin31_GEM2	209554	VNEGRPMVNTIDR ['Oxidation'] [6]	7395287.14453125	1.0784134968269652	0.959266097272758	0.00247812789989036	-35.425576620283564	-141.9955839137219	FALSE	Blank	0	TRUE	B01	0	Cyanobacteriota	C5	Sodalinema
Run7_EXPA7_B01_1700ng	bin31_GEM2	209554	VNEGRPMVNTIDR ['Oxidation'] [6]	5852021.3515625	1.2278302400983698	0.9595874964618056	6.219810289627157e-4	98.21849349600063	-141.70811214304902	FALSE	Blank	0	TRUE	B01	0	Cyanobacteriota	C5	Sodalinema
Run7_EXPA7_B01_1700ng	bin31_GEM2	209554	VNEGRPMVNTIDR ['Oxidation'] [6]	5639044.671875	1.0415705401510356	1.0397244373753816	0.00170129174211336	-68.37933118275153	-70.0305563626713	FALSE	Blank	0	TRUE	B01	0	Cyanobacteriota	C5	Sodalinema
Run7_EXPA7_B01_1700ng	bin31_GEM2	209554	VNEGRPMVNTIDR ['Oxidation'] [6]	5799390.625	1.096096538056284	1.1294279590606282	2.3262818845161404e-6	-19.60918583181892	10.203716445729816	FALSE	Blank	0	TRUE	B01	0	Cyanobacteriota	C5	Sodalinema
Run7_EXPA7_B01_1700ng	bin31_GEM2	209554	VNEGRPMVNTIDR ['Oxidation'] [6]	5915546.9375	1.084232706967071	1.0936842002406144	3.8671735492060155e-5	-30.220651717235313	-21.766873364841068	FALSE	Blank	0	TRUE	B01	0	Cyanobacteriota	C5	Sodalinema
Run7_EXPA7_B01_1700ng	bin31_GEM2	209554	VNEGRPMVNTIDR ['Oxidation'] [6]	5638035.40625	1.1306404378908077	1.0917835762830328	3.3906224025810616e-4	11.288204048974348	-23.46686438251677	FALSE	Blank	0	TRUE	B01	0	Cyanobacteriota	C5	Sodalinema
Run7_EXPA7_B01_1700ng	bin31_GEM2	209554	VNEGRPMVNTIDR ['Oxidation'] [6]	6594175.189453125	1.0733262962869097	0.9428224910118584	8.073156869416263e-5	-39.97576404095182	-156.70337649426614	FALSE	Blank	0	TRUE	B01	0	Cyanobacteriota	C5	Sodalinema
Run7_EXPA7_B01_1700ng	bin31_GEM2	209554	VNEGRPMVNTIDR ['Oxidation'] [6]	5888267.046875	1.143362486639705	1.0152703869703137	0.00188274516947501	22.66729274944268	-91.90319764374732	FALSE	Blank	0	TRUE	B01	0	Cyanobacteriota	C5	Sodalinema
Run7_EXPA7_B01_1700ng	bin31_GEM2	209554	VNEGRPMVNTIDR ['Oxidation'] [6]	5610733.33203125	1.2033215366901138	1.18404127340762	1.6903063194545487e-5	76.29696847117428	59.05196097354981	FALSE	Blank	0	TRUE	B01	0	Cyanobacteriota	C5	Sodalinema
Run7_EXPA7_B01_1700ng	bin31_GEM2	209554	VNEGRPMVNTIDR ['Oxidation'] [6]	5452104.89453125	1.254733549798413	1.1670884515084974	5.47576274866575e-4	122.28184629831529	43.888706381393085	FALSE	Blank	0	TRUE	B01	0	Cyanobacteriota	C5	Sodalinema
Run7_EXPA7_B01_1700ng	bin31_GEM2	209554	VNEGRPMVNTIDR ['Oxidation'] [6]	5797772.078125	1.2239968437328752	1.1484133567632748	4.893627687081042e-4	94.78975665274692	27.18498485116716	FALSE	Blank	0	TRUE	B01	0	Cyanobacteriota	C5	Sodalinema
Run7_EXPA7_B01_1700ng	bin31_GEM2	209554	VNEGRPMVNTIDR ['Oxidation'] [6]	5384344.81640625	1.2079228562099376	1.1463895263295716	1.969302122466802e-4	80.41256525819395	25.37479323232006	FALSE	Blank	0	TRUE	B01	0	Cyanobacteriota	C5	Sodalinema
Run7_EXPA7_B01_1700ng	bin31_GEM2	209554	VNEGRPMVNTIDR ['Oxidation'] [6]	5127225.015625	1.202356656076483	1.1897294783494816	3.961161621766386e-4	75.43394221615985	64.1397097990284	FALSE	Blank	0	TRUE	B01	0	Cyanobacteriota	C5	Sodalinema
Run7_EXPA7_B01_1700ng	bin31_GEM2	209554	VNEGRPMVNTIDR ['Oxidation'] [6]	5428877.17578125	1.2007131395771915	1.2309226548148131	0.00100195210594996	73.96391797751379	100.98446791188208	FALSE	Blank	0	TRUE	B01	0	Cyanobacteriota	C5	Sodalinema
Run7_EXPA7_B01_1700ng	bin31_GEM2	209554	VNEGRPMVNTIDR ['Oxidation'] [6]	4910353.875	1.2908422544688207	1.3131765895748528	6.996096396606755e-5	154.57885768488146	174.55554424329068	FALSE	Blank	0	TRUE	B01	0	Cyanobacteriota	C5	Sodalinema
Run7_EXPA7_B01_1700ng	bin31_GEM2	209554	VNEGRPMVNTIDR ['Oxidation'] [6]	5247518.296875	1.2364232997135731	1.1443680601733988	5.622757559492783e-4	105.90445583585506	23.566716314042505	FALSE	Blank	0	TRUE	B01	0	Cyanobacteriota	C5	Sodalinema
Run7_EXPA7_B01_1700ng	bin31_GEM2	209554	VNEGRPMVNTIDR ['Oxidation'] [6]	6031690.25	1.072714734423161	0.9509343252932312	5.564305001124282e-4	-40.52276844494196	-149.44784056344818	FALSE	Blank	0	TRUE	B01	0	Cyanobacteriota	C5	Sodalinema
Run7_EXPA7_B01_1700ng	bin31_GEM2	209554	VNEGRPMVNTIDR ['Oxidation'] [6]	5596306.4453125	1.1355699512373978	1.045785021777832	9.699116350342407e-4	15.69734999143546	-64.60973705492157	FALSE	Blank	0	TRUE	B01	0	Cyanobacteriota	C5	Sodalinema
Run7_EXPA7_B01_1700ng	bin31_GEM2	209554	VNEGRPMVNTIDR ['Oxidation'] [6]	5604689.734375	1.01699879187914	1.0101828403385922	4.023173901834959e-4	-90.357245953414	-96.45369462208542	FALSE	Blank	0	TRUE	B01	0	Cyanobacteriota	C5	Sodalinema
Run7_EXPA7_B01_1700ng	bin31_GEM2	209554	VNEGRPMVNTIDR ['Oxidation'] [6]	5338636.875	1.2224643802820705	1.135653859063175	0.00144655166873813	93.41906252312036	15.77240037137262	FALSE	Blank	0	TRUE	B01	0	Cyanobacteriota	C5	Sodalinema
Run7_EXPA7_B01_1700ng	bin31_GEM2	209554	VNEGRPMVNTIDR ['Oxidation'] [6]	5352288.59375	1.090439054957841	1.182886475559434	0.00105549018285694	-24.669455861373592	58.01906545451963	FALSE	Blank	0	TRUE	B01	0	Cyanobacteriota	C5	Sodalinema
Run7_EXPA7_B01_1700ng	bin31_GEM2	209554	VNEGRPMVNTIDR ['Oxidation'] [6]	5287337.875	0.9200318033726196	0.9531553661430736	9.938524173892273e-4	-177.0882422741621	-147.4612563790487	FALSE	Blank	0	TRUE	B01	0	Cyanobacteriota	C5	Sodalinema
Run7_EXPA7_B01_1700ng	bin31_GEM2	209554	VNEGRPMVNTIDR ['Oxidation'] [6]	5325190.2734375	0.9241224091277508	0.9459383599922112	3.906672039179528e-4	-173.42944748057033	-153.9164236845193	FALSE	Blank	0	TRUE	B01	0	Cyanobacteriota	C5	Sodalinema
Run7_EXPA7_B01_1700ng	bin31_GEM2	209554	VNEGRPMVNTIDR ['Oxidation'] [6]	5390456.5234375	0.9612404927501906	0.9474854592678909	5.141562640250813e-4	-140.2296088171827	-152.5326387113709	FALSE	Blank	0	TRUE	B01	0	Cyanobacteriota	C5	Sodalinema
Run7_EXPA7_B01_1700ng	bin31_GEM2	209554	VNEGRPMVNTIDR ['Oxidation'] [6]	5108320.25	1.2149964470496697	1.2175477147629483	3.83245893184659e-4	86.7394564048034	89.02140817067439	FALSE	Blank	0	TRUE	B01	0	Cyanobacteriota	C5	Sodalinema
Run7_EXPA7_B01_1700ng	bin31_GEM2	209554	VNEGRPMVNTIDR ['Oxidation'] [6]	5565541.140625	1.1118789535152436	1.198816046997884	4.2164581220793806e-4	-5.492787682447542	72.26708556010841	FALSE	Blank	0	TRUE	B01	0	Cyanobacteriota	C5	Sodalinema
Run7_EXPA7_B01_1700ng	bin31_GEM2	209554	VNEGRPMVNTIDR ['Oxidation'] [6]	5352507.5546875	1.274309849655324	1.221606603915193	6.886905909902251e-4	139.79164027061586	92.65183441729286	FALSE	Blank	0	TRUE	B01	0	Cyanobacteriota	C5	Sodalinema
Run7_EXPA7_B01_1700ng	bin31_GEM2	209554	VNEGRPMVNTIDR ['Oxidation'] [6]	5242975.375	1.069910696323732	1.2818873972769986	8.384280327929372e-4	-43.03080774605339	146.56928970593452	FALSE	Blank	0	TRUE	B01	0	Cyanobacteriota	C5	Sodalinema
Run7_EXPA7_B01_1700ng	bin31_GEM2	209554	VNEGRPMVNTIDR ['Oxidation'] [6]	4850831.0625	1.0359823183418293	1.2086657983098188	2.92741371421823e-4	-73.37765125681672	81.07708118803546	FALSE	Blank	0	TRUE	B01	0	Cyanobacteriota	C5	Sodalinema
Run7_EXPA7_B01_1700ng	bin31_GEM2	209554	VNEGRPMVNTIDR ['Oxidation'] [6]	5655168.9375	1.0778069093646483	1.105604829915099	4.004861022651185e-4	-35.96813172870439	-11.104604644706972	FALSE	Blank	0	TRUE	B01	0	Cyanobacteriota	C5	Sodalinema
Run7_EXPA7_B01_1700ng	bin31_GEM2	209554	VNEGRPMVNTIDR ['Oxidation'] [6]	5397234.84375	1.0578259544103163	1.26931559127744	0.0020578699238607	-53.83986475166691	135.32458388711288	FALSE	Blank	0	TRUE	B01	0	Cyanobacteriota	C5	Sodalinema
Run7_EXPA7_B01_1700ng	bin31_GEM2	209554	VNEGRPMVNTIDR ['Oxidation'] [6]	5716880.75	1.0279208186366144	1.2035037389262906	1.6595647293932148e-4	-80.58816601077012	76.45993714452248	FALSE	Blank	0	TRUE	B01	0	Cyanobacteriota	C5	Sodalinema
Run7_EXPA7_B01_1700ng	bin31_GEM2	209554	VNEGRPMVNTIDR ['Oxidation'] [6]	5442136.015625	1.2256463694492763	1.2390281566519252	6.237654776253265e-5	96.26515576582295	108.23433986150022	FALSE	Blank	0	TRUE	B01	0	Cyanobacteriota	C5	Sodalinema
Run7_EXPA7_B01_1700ng	bin31_GEM2	209554	VNEGRPMVNTIDR ['Oxidation'] [6]	6209782.04296875	1.1202941481826638	1.0686550034146467	8.893281682084994e-4	2.034085421271925	-44.15394768012027	FALSE	Blank	0	TRUE	B01	0	Cyanobacteriota	C5	Sodalinema
Run7_EXPA7_B01_1700ng	bin31_GEM2	209554	VNEGRPMVNTIDR ['Oxidation'] [6]	4998681.59375	1.0839848725818784	1.30797002139612	0.00103420059919791	-30.4423243037657	169.89858982500405	FALSE	Blank	0	TRUE	B01	0	Cyanobacteriota	C5	Sodalinema
Run7_EXPA7_B01_1700ng	bin31_GEM2	209554	VNEGRPMVNTIDR ['Oxidation'] [6]	5714478.9375	1.0035382751878672	1.0095750559943246	1.671638368588033e-4	-102.3968487255228	-96.99732026766216	FALSE	Blank	0	TRUE	B01	0	Cyanobacteriota	C5	Sodalinema
Run7_EXPA7_B01_1700ng	bin31_GEM2	209554	VNEGRPMVNTIDR ['Oxidation'] [6]	5108341.234375	1.1344127654043863	1.2366747203270747	0.00208445432278366	14.662318567121524	106.12933608263164	FALSE	Blank	0	TRUE	B01	0	Cyanobacteriota	C5	Sodalinema
Run7_EXPA7_B01_1700ng	bin31_GEM2	209554	VNEGRPMVNTIDR ['Oxidation'] [6]	5570037.21484375	1.0237445552602196	1.044919974482115	2.9893650174869394e-4	-84.32357626854281	-65.38346855857714	FALSE	Blank	0	TRUE	B01	0	Cyanobacteriota	C5	Sodalinema
Run7_EXPA7_B01_1700ng	bin31_GEM2	209554	VNEGRPMVNTIDR ['Oxidation'] [6]	5475691.634765625	1.1883724084231626	1.167388202106837	0.00139156395763137	62.9258943696811	44.156814821617154	FALSE	Blank	0	TRUE	B01	0	Cyanobacteriota	C5	Sodalinema
Run7_EXPA7_B01_1700ng	bin31_GEM2	209554	VNEGRPMVNTIDR ['Oxidation'] [6]	4716075.140625	0.8850464911517167	0.9517120338763724	0.00127933903162925	-208.3804483356848	-148.75222815656707	FALSE	Blank	0	TRUE	B01	0	Cyanobacteriota	C5	Sodalinema
Run7_EXPA7_B01_1700ng	bin31_GEM2	209554	VNEGRPMVNTIDR ['Oxidation'] [6]	4491902.7890625	1.12493658366958	1.2063634142921738	9.936499741498885e-4	6.186457907377818	79.01774055222832	FALSE	Blank	0	TRUE	B01	0	Cyanobacteriota	C5	Sodalinema
Run7_EXPA7_B01_1700ng	bin31_GEM2	209554	VNEGRPMVNTIDR ['Oxidation'] [6]	4371656.671875	0.961638132016295	1.0009494335950275	6.884839790127772e-5	-139.873944995333	-104.71240801143875	FALSE	Blank	0	TRUE	B01	0	Cyanobacteriota	C5	Sodalinema
Run7_EXPA7_B01_1700ng	bin31_GEM2	209554	VNEGRPMVNTIDR ['Oxidation'] [6]	4498725.19140625	1.043805560578315	1.0774392715072296	4.210019608153065e-4	-66.38024312772617	-36.29696113910752	FALSE	Blank	0	TRUE	B01	0	Cyanobacteriota	C5	Sodalinema
Run7_EXPA7_B01_1700ng	bin31_GEM2	209554	VNEGRPMVNTIDR ['Oxidation'] [6]	5084185.890625	1.0698113380139511	1.127895391833983	0.00129101415002002	-43.11967763190616	8.83292949500869	FALSE	Blank	0	TRUE	B01	0	Cyanobacteriota	C5	Sodalinema
Run7_EXPA7_B01_1700ng	bin31_GEM2	209554	VNEGRPMVNTIDR ['Oxidation'] [6]	4861486	0.9136912882939138	0.943576084510866	0.00124856834241643	-182.75944232309328	-156.02933354422254	FALSE	Blank	0	TRUE	B01	0	Cyanobacteriota	C5	Sodalinema
Run7_EXPA7_B01_1700ng	bin31_GEM2	209554	VNEGRPMVNTIDR ['Oxidation'] [6]	4517984.4609375	0.928894290090144	1.0665031202852422	0.00190537516215819	-169.16129399280345	-46.07867454493897	FALSE	Blank	0	TRUE	B01	0	Cyanobacteriota	C5	Sodalinema
Run7_EXPA7_B01_1700ng	bin31_GEM2	209554	VNEGRPMVNTIDR ['Oxidation'] [6]	4899437.734375	1.2394177052178772	1.2750099442330056	6.47692768494107e-5	108.58276705059522	140.4178317320226	FALSE	Blank	0	TRUE	B01	0	Cyanobacteriota	C5	Sodalinema
Run7_EXPA7_B01_1700ng	bin31_GEM2	209554	VNEGRPMVNTIDR ['Oxidation'] [6]	4618904.07421875	0.9261064397803002	0.9501975362116366	1.1955390583226872e-4	-171.6548543135883	-150.10685299756798	FALSE	Blank	0	TRUE	B01	0	Cyanobacteriota	C5	Sodalinema
Run7_EXPA7_B01_1700ng	bin31_GEM2	209554	VNEGRPMVNTIDR ['Oxidation'] [6]	4874946.76953125	0.9282958971892846	1.0747217985745838	0.00248773509409989	-169.69651957093205	-38.727573232492205	FALSE	Blank	0	TRUE	B01	0	Cyanobacteriota	C5	Sodalinema
Run7_EXPA7_B01_1700ng	bin31_GEM2	209554	VNEGRPMVNTIDR ['Oxidation'] [6]	4828750.2734375	1.114318079037986	1.1354366935711562	0.0013492783469016	-3.3111401960499443	15.578159220034582	FALSE	Blank	0	TRUE	B01	0	Cyanobacteriota	C5	Sodalinema
Run7_EXPA7_B01_1700ng	bin31_GEM2	209554	VNEGRPMVNTIDR ['Oxidation'] [6]	4819756.1484375	1.1070117569294444	1.1938958457738522	0.00106949229068498	-9.846195122206636	67.8662687374827	FALSE	Blank	0	TRUE	B01	0	Cyanobacteriota	C5	Sodalinema
Run7_EXPA7_B01_1700ng	bin31_GEM2	209554	VNEGRPMVNTIDR ['Oxidation'] [6]	4680686.4375	0.971777601688664	1.1001791533309997	4.57729937462098e-5	-130.80481414582312	-15.957538030602736	FALSE	Blank	0	TRUE	B01	0	Cyanobacteriota	C5	Sodalinema
Run7_EXPA7_B01_1700ng	bin31_GEM2	209554	VNEGRPMVNTIDR ['Oxidation'] [6]	4887117.1171875	0.8887183172123281	0.956758353798266	0.00177617026812133	-205.0962261745326	-144.23860592986836	FALSE	Blank	0	TRUE	B01	0	Cyanobacteriota	C5	Sodalinema
Run7_EXPA7_B01_1700ng	bin31_GEM2	209554	VNEGRPMVNTIDR ['Oxidation'] [6]	4075715.96875	1.1919260712137083	1.271797999899378	1.3596394875409548e-4	66.10442676672746	137.5449454387292	FALSE	Blank	0	TRUE	B01	0	Cyanobacteriota	C5	Sodalinema
Run7_EXPA7_B01_1700ng	bin31_GEM2	209554	VNEGRPMVNTIDR ['Oxidation'] [6]	4301671.34375	0.9415785106297268	1.048846434921761	4.472529584174101e-4	-157.81604029467366	-61.87149163540395	FALSE	Blank	0	TRUE	B01	0	Cyanobacteriota	C5	Sodalinema
Run7_EXPA7_B01_1700ng	bin31_GEM2	209554	VNEGRPMVNTIDR ['Oxidation'] [6]	4553789.15625	1.225720109673496	1.1420520213376557	9.137039071350216e-4	96.3311118526724	21.495162284827178	FALSE	Blank	0	TRUE	B01	0	Cyanobacteriota	C5	Sodalinema
Run7_EXPA7_B01_1700ng	bin31_GEM2	209554	VNEGRPMVNTIDR ['Oxidation'] [6]	4875475.2890625	1.071181002686069	1.1270996118531658	4.420789183510222e-4	-41.89459697850273	8.121153336427156	FALSE	Blank	0	TRUE	B01	0	Cyanobacteriota	C5	Sodalinema
Run7_EXPA7_B01_1700ng	bin31_GEM2	209554	VNEGRPMVNTIDR ['Oxidation'] [6]	4571876.40625	1.069565850564108	1.077115966113695	7.297900758778259e-4	-43.3392510293793	-36.58613789223742	FALSE	Blank	0	TRUE	B01	0	Cyanobacteriota	C5	Sodalinema
Run7_EXPA7_B01_1700ng	bin31_GEM2	209554	VNEGRPMVNTIDR ['Oxidation'] [6]	4396459.3125	0.9536487437675368	0.9075318004798492	4.760854549783616e-4	-147.01996049483955	-188.26872463831535	FALSE	Blank	0	TRUE	B01	0	Cyanobacteriota	C5	Sodalinema
Run7_EXPA7_B01_1700ng	bin31_GEM2	209554	VNEGRPMVNTIDR ['Oxidation'] [6]	4169147.078125	0.8613019414744173	0.9455985833334224	5.042086447848426e-5	-229.6184849336885	-154.22033296949533	FALSE	Blank	0	TRUE	B01	0	Cyanobacteriota	C5	Sodalinema
Run7_EXPA7_B01_1700ng	bin31_GEM2	209554	VNEGRPMVNTIDR ['Oxidation'] [6]	4189394.34375	1.138511847925699	1.3418002024098812	9.81202841643658e-4	18.328695305742215	200.15760219845168	FALSE	Blank	0	TRUE	B01	0	Cyanobacteriota	C5	Sodalinema
Run7_EXPA7_B01_1700ng	bin31_GEM2	209554	VNEGRPMVNTIDR ['Oxidation'] [6]	4171007.4296875	1.174171856463	1.2842678257002182	0.00149482461609072	50.22437564893978	148.69843625359903	FALSE	Blank	0	TRUE	B01	0	Cyanobacteriota	C5	Sodalinema
Run7_EXPA7_B01_1700ng	bin31_GEM2	209554	VNEGRPMVNTIDR ['Oxidation'] [6]	4104031.9375	1.0492403719486874	1.1298643017284575	3.119546838688675e-4	-61.51913923837482	10.593998075601796	FALSE	Blank	0	TRUE	B01	0	Cyanobacteriota	C5	Sodalinema
Run7_EXPA7_B01_1700ng	bin31_GEM2	209554	VNEGRPMVNTIDR ['Oxidation'] [6]	4111618.44140625	1.2762567238331457	1.2982435323713966	9.54006897665797e-4	141.53299926045682	161.19884471782896	FALSE	Blank	0	TRUE	B01	0	Cyanobacteriota	C5	Sodalinema
Run7_EXPA7_B01_1700ng	bin31_GEM2	209554	VNEGRPMVNTIDR ['Oxidation'] [6]	3959239.21875	1.1996072452410398	1.3123453096678377	0.00185319870828671	72.97476363666844	173.81201558815462	FALSE	Blank	0	TRUE	B01	0	Cyanobacteriota	C5	Sodalinema
Run7_EXPA7_B01_1700ng	bin31_GEM2	209554	VNEGRPMVNTIDR ['Oxidation'] [6]	3806948.59375	1.1313658994282203	1.1253146530842415	0.00124815488317645	11.937084692802411	6.524617702964308	FALSE	Blank	0	TRUE	B01	0	Cyanobacteriota	C5	Sodalinema
Run7_EXPA7_B01_1700ng	bin31_GEM2	209554	VNEGRPMVNTIDR ['Oxidation'] [6]	4232183.78125	1.0347762127925102	0.8085572857071781	0.00134941487745227	-74.4564383530395	-276.79532950466256	FALSE	Blank	0	TRUE	B01	0	Cyanobacteriota	C5	Sodalinema
Run7_EXPA7_B01_1700ng	bin31_GEM2	209554	VNEGRPMVNTIDR ['Oxidation'] [6]	4485409.015625	0.7391093047488569	0.928844173240384	0.00216043117019683	-338.9122692359042	-169.2061204268206	FALSE	Blank	0	TRUE	B01	0	Cyanobacteriota	C5	Sodalinema
Run7_EXPA7_B01_1700ng	bin31_GEM2	209554	VNEGRPMVNTIDR ['Oxidation'] [6]	3475607.71875	1.1009545919991606	1.2262552116532297	0.00198760908605026	-15.263955922804051	96.80972760170523	FALSE	Blank	0	TRUE	B01	0	Cyanobacteriota	C5	Sodalinema
Run7_EXPA7_B01_1700ng	bin31_GEM2	209554	VNEGRPMVNTIDR ['Oxidation'] [6]	3749954.90625	1.3175933225295495	1.185396450309653	1.2999414631563802e-4	178.50603972163336	60.264083209317306	FALSE	Blank	0	TRUE	B01	0	Cyanobacteriota	C5	Sodalinema
Run7_EXPA7_B01_1700ng	bin31_GEM2	209554	VNEGRPMVNTIDR ['Oxidation'] [6]	3759556.25	1.2444599667096423	1.2544614080648862	0.00218004241739417	113.092759261616	122.03843228646691	FALSE	Blank	0	TRUE	B01	0	Cyanobacteriota	C5	Sodalinema
Run7_EXPA7_B01_1700ng	bin31_GEM2	209554	VNEGRPMVNTIDR ['Oxidation'] [6]	3780644.46875	1.157645798110552	1.3873767644364443	5.802110935120286e-4	35.44283475302734	240.9230286009887	FALSE	Blank	0	TRUE	B01	0	Cyanobacteriota	C5	Sodalinema
Run7_EXPA7_B01_1700ng	bin31_GEM2	209554	VNEGRPMVNTIDR ['Oxidation'] [6]	3669989.193359375	1.3103400076092124	1.3417102696760874	3.873512997302044e-4	172.01839645913597	200.0771629095357	FALSE	Blank	0	TRUE	B01	0	Cyanobacteriota	C5	Sodalinema
Run7_EXPA7_B01_1700ng	bin31_GEM2	209554	VNEGRPMVNTIDR ['Oxidation'] [6]	4197584.515625	1.158588743332006	1.184340122215519	6.039768631657151e-4	36.28624115135115	59.319262817791206	FALSE	Blank	0	TRUE	B01	0	Cyanobacteriota	C5	Sodalinema
Run7_EXPA7_B01_1700ng	bin31_GEM2	209554	VNEGRPMVNTIDR ['Oxidation'] [6]	3711642.09375	1.1728159948929788	1.3741965926268842	6.111629992844314e-5	49.011641019844454	229.13417705132	FALSE	Blank	0	TRUE	B01	0	Cyanobacteriota	C5	Sodalinema
Run7_EXPA7_B01_1700ng	bin31_GEM2	209554	VNEGRPMVNTIDR ['Oxidation'] [6]	3744212.61328125	1.1348752055559073	1.166169765721203	0.00181507277794964	15.07594278808444	43.06699855211016	FALSE	Blank	0	TRUE	B01	0	Cyanobacteriota	C5	Sodalinema
Run7_EXPA7_B01_1700ng	bin31_GEM2	209554	VNEGRPMVNTIDR ['Oxidation'] [6]	3969713.80859375	1.3474926220513617	1.1700093179015332	5.853438978397909e-4	205.2491208130387	46.50124139242662	FALSE	Blank	0	TRUE	B01	0	Cyanobacteriota	C5	Sodalinema
Run7_EXPA7_B01_1700ng	bin31_GEM2	209554	VNEGRPMVNTIDR ['Oxidation'] [6]	3524962.796875	1.4283852278277331	1.294823675270853	0.00146646202056356	277.60257225073514	158.1399932656693	FALSE	Blank	0	TRUE	B01	0	Cyanobacteriota	C5	Sodalinema
Run7_EXPA7_B01_1700ng	bin31_GEM2	209554	VNEGRPMVNTIDR ['Oxidation'] [6]	3713100.25390625	1.304470861942695	1.084452391287211	0.00148566445152446	166.76880730463296	-30.024157629347627	FALSE	Blank	0	TRUE	B01	0	Cyanobacteriota	C5	Sodalinema
Run7_EXPA7_B01_1700ng	bin31_GEM2	209554	VNEGRPMVNTIDR ['Oxidation'] [6]	3518198.34375	1.3761605824404286	1.4081465583405526	0.00222213613759431	230.89084492268563	259.50032945795766	FALSE	Blank	0	TRUE	B01	0	Cyanobacteriota	C5	Sodalinema
Run7_EXPA7_B01_1700ng	bin31_GEM2	209554	VNEGRPMVNTIDR ['Oxidation'] [6]	3459005.1640625	1.2594278465715327	1.3534483436175344	9.492383461942032e-4	126.48060550934926	210.5761467751619	FALSE	Blank	0	TRUE	B01	0	Cyanobacteriota	C5	Sodalinema
Run7_EXPA7_B01_1700ng	bin31_GEM2	209554	VNEGRPMVNTIDR ['Oxidation'] [6]	4026781.78125	1.2563061868819476	1.3066444271768296	0.0012156291201083	123.68847326700516	168.71292747612787	FALSE	Blank	0	TRUE	B01	0	Cyanobacteriota	C5	Sodalinema
Run7_EXPA7_B01_1700ng	bin31_GEM2	209554	VNEGRPMVNTIDR ['Oxidation'] [6]	3480058.453125	1.1919224567003526	1.0564888774261696	0.00188805710147621	66.1011938072491	-55.03579772616363	FALSE	Blank	0	TRUE	B01	0	Cyanobacteriota	C5	Sodalinema
Run7_EXPA7_B01_1700ng	bin31_GEM2	209554	VNEGRPMVNTIDR ['Oxidation'] [6]	3595172.2578125	1.5821491844050386	1.4822233113364451	5.498004842513443e-4	415.1349568031661	325.7574205617788	FALSE	Blank	0	TRUE	B01	0	Cyanobacteriota	C5	Sodalinema
Run7_EXPA7_B01_1700ng	bin31_GEM2	209554	VNEGRPMVNTIDR ['Oxidation'] [6]	3680298.93359375	1.615449039897548	1.1983659456177524	0.00169355542591526	444.91962567537826	71.86449760986436	FALSE	Blank	0	TRUE	B01	0	Cyanobacteriota	C5	Sodalinema
Run7_EXPA7_B01_1700ng	bin31_GEM2	209554	VNEGRPMVNTIDR ['Oxidation'] [6]	3105205.625	1.1648687314360784	1.083691367398386	0.00156448538942724	41.903303551015014	-30.70484660523798	FALSE	Blank	0	TRUE	B01	0	Cyanobacteriota	C5	Sodalinema
Run7_EXPA7_B01_1700ng	bin31_GEM2	209554	VNEGRPMVNTIDR ['Oxidation'] [6]	3443736.78125	1.2735882546487414	1.4098006234370737	0.00184041604235875	139.14621800036798	260.9797887668439	FALSE	Blank	0	TRUE	B01	0	Cyanobacteriota	C5	Sodalinema
Run7_EXPA7_B01_1700ng	bin31_GEM2	209554	VNEGRPMVNTIDR ['Oxidation'] [6]	3388338.724609375	1.3699780032583797	1.2977283377029742	3.384193766260166e-4	225.36090880164215	160.73803483211836	FALSE	Blank	0	TRUE	B01	0	Cyanobacteriota	C5	Sodalinema
Run7_EXPA7_B01_1700ng	bin31_GEM2	209554	VNEGRPMVNTIDR ['Oxidation'] [6]	3543839.90625	1.281401628406221	1.326763340667004	0.0016764841860032	146.1347993830624	186.70805590869156	FALSE	Blank	0	TRUE	B01	0	Cyanobacteriota	C5	Sodalinema
Run7_EXPA7_B01_1700ng	bin31_GEM2	209554	VNEGRPMVNTIDR ['Oxidation'] [6]	3779988.232421875	1.3714256214196316	1.3200814085058703	9.108173214136852e-4	226.65571404774877	180.7314793169188	FALSE	Blank	0	TRUE	B01	0	Cyanobacteriota	C5	Sodalinema
Run7_EXPA7_B01_1700ng	bin31_GEM2	209554	VNEGRPMVNTIDR ['Oxidation'] [6]	3561416.6328125	1.1444869826282769	1.1709195584087404	5.326745125188749e-4	23.6730851221838	47.31539543905128	FALSE	Blank	0	TRUE	B01	0	Cyanobacteriota	C5	Sodalinema
Run7_EXPA7_B01_1700ng	bin31_GEM2	209554	VNEGRPMVNTIDR ['Oxidation'] [6]	3519204.1640625	1.2364919170065969	1.1695742749881912	9.139620682686171e-4	105.96582977641368	46.112122312855554	FALSE	Blank	0	TRUE	B01	0	Cyanobacteriota	C5	Sodalinema
Run7_EXPA7_B01_1700ng	bin31_GEM2	209554	VNEGRPMVNTIDR ['Oxidation'] [6]	3512427.765625	0.9274750567919776	1.075251258171215	0.00196846887972858	-170.4307107278944	-38.25400424747294	FALSE	Blank	0	TRUE	B01	0	Cyanobacteriota	C5	Sodalinema
Run7_EXPA7_B01_1700ng	bin31_GEM2	209554	VNEGRPMVNTIDR ['Oxidation'] [6]	3527199.921875	1.3340728909123143	0.9271025511079044	7.39830749546381e-4	193.24599820427713	-170.76389410929482	FALSE	Blank	0	TRUE	B01	0	Cyanobacteriota	C5	Sodalinema
Run7_EXPA7_B01_1700ng	bin31_GEM2	209554	VNEGRPMVNTIDR ['Oxidation'] [6]	3382969.1015625	1.3244555359606809	1.1891760777709799	0.00104581007038025	184.64386680087296	63.64472708091795	FALSE	Blank	0	TRUE	B01	0	Cyanobacteriota	C5	Sodalinema
Run7_EXPA7_B01_1700ng	bin31_GEM2	209554	VNEGRPMVNTIDR ['Oxidation'] [6]	3068841.7734375	1.1308047805718666	1.209273930980031	9.065024324392408e-4	11.435198450737484	81.62101838970636	FALSE	Blank	0	TRUE	B01	0	Cyanobacteriota	C5	Sodalinema
Run7_EXPA7_B01_1700ng	bin31_GEM2	209554	VNEGRPMVNTIDR ['Oxidation'] [6]	3505795.609375	0.9513142835207642	1.143662066229172	6.845786253285718e-4	-149.10799134113284	22.935248232767822	FALSE	Blank	0	TRUE	B01	0	Cyanobacteriota	C5	Sodalinema
Run7_EXPA7_B01_1700ng	bin31_GEM2	209554	VNEGRPMVNTIDR ['Oxidation'] [6]	3460380.5234375	1.174172945156261	1.1686272851441657	1.1702167323613193e-4	50.22534941797896	45.265098248862486	FALSE	Blank	0	TRUE	B01	0	Cyanobacteriota	C5	Sodalinema
Run7_EXPA7_B01_1700ng	bin31_GEM2	209554	VNEGRPMVNTIDR ['Oxidation'] [6]	3297531.7421875	1.3035726030326482	1.3650132536455566	9.013896296342395e-4	165.96537005838806	220.9202461902191	FALSE	Blank	0	TRUE	B01	0	Cyanobacteriota	C5	Sodalinema
Run7_EXPA7_B01_1700ng	bin31_GEM2	209554	VNEGRPMVNTIDR ['Oxidation'] [6]	3907082.21875	1.1352155124383565	1.0566899099818026	8.018213505811833e-4	15.380326325453275	-54.855986492345686	FALSE	Blank	0	TRUE	B01	0	Cyanobacteriota	C5	Sodalinema
Run7_EXPA7_B01_1700ng	bin31_GEM2	209554	VNEGRPMVNTIDR ['Oxidation'] [6]	3763354.28515625	1.3561200056774485	1.3914921303136532	8.432994328108493e-4	212.9657838656558	244.60396979811284	FALSE	Blank	0	TRUE	B01	0	Cyanobacteriota	C5	Sodalinema
Run7_EXPA7_B01_1700ng	bin31_GEM2	209554	VNEGRPMVNTIDR ['Oxidation'] [6]	4188489.42578125	1.143780679880573	0.851378191876314	0.00194383714887586	23.041340835226578	-238.4946674689772	FALSE	Blank	0	TRUE	B01	0	Cyanobacteriota	C5	Sodalinema
Run7_EXPA7_B01_1700ng	bin31_GEM2	209554	VNEGRPMVNTIDR ['Oxidation'] [6]	4282445.53515625	1.5471208320772023	1.4482537087703562	6.76290734127976e-4	383.80425401803086	295.3737042006319	FALSE	Blank	0	TRUE	B01	0	Cyanobacteriota	C5	Sodalinema
Run7_EXPA7_B01_1700ng	bin31_GEM2	209554	VNEGRPMVNTIDR ['Oxidation'] [6]	4267486.953125	1.4100732448429802	1.4597976251414553	0.00210586602490386	261.2236318160799	305.6990260831558	FALSE	Blank	0	TRUE	B01	0	Cyanobacteriota	C5	Sodalinema
Run7_EXPA7_B01_1700ng	bin31_GEM2	209554	VNEGRPMVNTIDR ['Oxidation'] [6]	4536439.564453125	1.3610812352708983	1.252312420326677	0.001457818456272	217.40329803664585	120.11629517066469	FALSE	Blank	0	TRUE	B01	0	Cyanobacteriota	C5	Sodalinema
Run7_EXPA7_B01_1700ng	bin31_GEM2	209554	VNEGRPMVNTIDR ['Oxidation'] [6]	4341382.796875	1.4588193549285562	1.098273473228722	7.106459227561313e-4	304.8240236566346	-17.66205145815991	FALSE	Blank	0	TRUE	B01	0	Cyanobacteriota	C5	Sodalinema
Run7_EXPA7_B01_1700ng	bin31_GEM2	209554	VNEGRPMVNTIDR ['Oxidation'] [6]	3611004.15625	1.0530448952062608	1.158263379178894	4.666221139509319e-4	-58.11622761105739	35.9952229646352	FALSE	Blank	0	TRUE	B01	0	Cyanobacteriota	C5	Sodalinema
Run7_EXPA7_B01_1700ng	bin31_GEM2	209554	VNEGRPMVNTIDR ['Oxidation'] [6]	3587323.171875	0.9015655693843077	0.9751937411714096	0.00133360320998093	-193.60515072688423	-127.74928787371186	FALSE	Blank	0	TRUE	B01	0	Cyanobacteriota	C5	Sodalinema
Run7_EXPA7_B01_1700ng	bin31_GEM2	209554	VNEGRPMVNTIDR ['Oxidation'] [6]	3656165.890625	1.3356220571951756	1.265532495224072	2.678867418833908e-4	194.63163198798503	131.9408375736586	FALSE	Blank	0	TRUE	B01	0	Cyanobacteriota	C5	Sodalinema
Run7_EXPA7_B01_1700ng	bin31_GEM2	209554	VNEGRPMVNTIDR ['Oxidation'] [6]	4232949.208984375	1.4440799194318363	1.3354511199301182	0.00214810411390621	291.6405068172936	194.47873913717984	FALSE	Blank	0	TRUE	B01	0	Cyanobacteriota	C5	Sodalinema
Run7_EXPA7_B01_1700ng	bin31_GEM2	209554	VNEGRPMVNTIDR ['Oxidation'] [6]	3741267.0546875	1.2739248793889986	1.266292206281142	7.471705152903331e-4	139.44730808843198	132.62035230243808	FALSE	Blank	0	TRUE	B01	0	Cyanobacteriota	C5	Sodalinema
Run7_EXPA7_B01_1700ng	bin31_GEM2	209554	VNEGRPMVNTIDR ['Oxidation'] [6]	4119065.46875	1.1931136717031954	1.4144313035118807	0.00170050853014874	67.16666222717271	265.1216467611619	FALSE	Blank	0	TRUE	B01	0	Cyanobacteriota	C5	Sodalinema
Run7_EXPA7_B01_1700ng	bin31_GEM2	209554	VNEGRPMVNTIDR ['Oxidation'] [6]	3907006.130859375	1.4322183894978902	1.6331179148598551	0.00199345067937734	281.03109917347103	460.7233456108959	FALSE	Blank	0	TRUE	B01	0	Cyanobacteriota	C5	Sodalinema
Run7_EXPA7_B01_1700ng	bin31_GEM2	209554	VNEGRPMVNTIDR ['Oxidation'] [6]	2938916.5859375	1.2302248499026944	1.1459997905646326	0.00105743050644653	100.36032441523734	25.026198605266224	FALSE	Blank	0	TRUE	B01	0	Cyanobacteriota	C5	Sodalinema
Run7_EXPA7_B01_1700ng	bin31_GEM2	209554	VNEGRPMVNTIDR ['Oxidation'] [6]	3084826.5625	1.382679084887169	1.3894309432687186	0.00103170977798428	236.72124370512316	242.76036499235397	FALSE	Blank	0	TRUE	B01	0	Cyanobacteriota	C5	Sodalinema
Run7_EXPA7_B01_1700ng	bin31_GEM2	209554	VNEGRPMVNTIDR ['Oxidation'] [6]	3047482.28125	1.2104636160736642	1.2311340027024746	9.734858739248176e-4	82.6851184001116	101.1735055745906	FALSE	Blank	0	TRUE	B01	0	Cyanobacteriota	C5	Sodalinema
Run7_EXPA7_B01_1700ng	bin31_GEM2	209554	VNEGRPMVNTIDR ['Oxidation'] [6]	3260907.6875	1.29098520014782	1.3161577050639943	0.0012182203185081	154.7067137867395	177.22196835837045	FALSE	Blank	0	TRUE	B01	0	Cyanobacteriota	C5	Sodalinema
Run7_EXPA7_B01_1700ng	bin31_GEM2	209554	VNEGRPMVNTIDR ['Oxidation'] [6]	3154613.08203125	1.6094588631662572	1.2320092418438944	0.00102644565484427	439.5617816911103	101.95635305622751	FALSE	Blank	0	TRUE	B01	0	Cyanobacteriota	C5	Sodalinema
Run7_EXPA7_B01_1700ng	bin31_GEM2	209554	VNEGRPMVNTIDR ['Oxidation'] [6]	3304070.03125	1.6104371879447243	1.3079364838902017	8.122272307868267e-4	440.43683292316985	169.86859259246944	FALSE	Blank	0	TRUE	B01	0	Cyanobacteriota	C5	Sodalinema
Run7_EXPA7_B01_1700ng	bin31_GEM2	209554	VNEGRPMVNTIDR ['Oxidation'] [6]	3137242.8359375	1.496956504849737	1.2974360895086254	2.456982731550289e-4	338.93535433156165	160.47663682998171	FALSE	Blank	0	TRUE	B01	0	Cyanobacteriota	C5	Sodalinema
Run7_EXPA7_B01_1700ng	bin31_GEM2	209554	VNEGRPMVNTIDR ['Oxidation'] [6]	3721003.3125	1.4596419799360127	1.6251780081131473	0.0014082511461535	305.5598110374118	453.62158826602905	FALSE	Blank	0	TRUE	B01	0	Cyanobacteriota	C5	Sodalinema
Run7_EXPA7_B01_1700ng	bin31_GEM2	209554	VNEGRPMVNTIDR ['Oxidation'] [6]	3543200.6328125	1.4232811453628809	1.468880744405727	3.470778754064985e-4	273.03728498856407	313.82331658267447	FALSE	Blank	0	TRUE	B01	0	Cyanobacteriota	C5	Sodalinema
Run7_EXPA7_B01_1700ng	bin31_GEM2	209554	VNEGRPMVNTIDR ['Oxidation'] [6]	3994008.78125	1.3657218743916366	1.5963557237573132	3.217378232325818e-4	221.55406378389375	427.8418308772212	FALSE	Blank	0	TRUE	B01	0	Cyanobacteriota	C5	Sodalinema
Run7_EXPA7_B01_1700ng	bin31_GEM2	209554	VNEGRPMVNTIDR ['Oxidation'] [6]	4106562.6875	1.3041920291549018	1.367979040207557	8.860060159528449e-4	166.51940855703162	223.57295952450664	FALSE	Blank	0	TRUE	B01	0	Cyanobacteriota	C5	Sodalinema
Run7_EXPA7_B01_1700ng	bin31_GEM2	209554	VNEGRPMVNTIDR ['Oxidation'] [6]	3787104.71875	1.2790733501672191	1.4234276213331831	0.00212269703958184	144.05229796179796	273.1682987184638	FALSE	Blank	0	TRUE	B01	0	Cyanobacteriota	C5	Sodalinema
Run7_EXPA7_B01_1700ng	bin31_GEM2	209554	VNEGRPMVNTIDR ['Oxidation'] [6]	4173897.125	1.4947220310462952	1.4744097710694768	0.00138749569311724	336.936755197877	318.76869024660715	FALSE	Blank	0	TRUE	B01	0	Cyanobacteriota	C5	Sodalinema
Run7_EXPA7_B01_1700ng	bin31_GEM2	209554	VNEGRPMVNTIDR ['Oxidation'] [6]	3396273.9375	1.0944734748050875	1.160314377151105	3.684606298715344e-4	-21.060915900329768	37.82971427267179	FALSE	Blank	0	TRUE	B01	0	Cyanobacteriota	C5	Sodalinema
Run7_EXPA7_B01_1700ng	bin31_GEM2	209554	VNEGRPMVNTIDR ['Oxidation'] [6]	3699107.6171875	1.106185790753548	1.144799192027267	0.00153435042023059	-10.58497097227762	23.952337191905706	FALSE	Blank	0	TRUE	B01	0	Cyanobacteriota	C5	Sodalinema
Run7_EXPA7_B01_1700ng	bin31_GEM2	209554	VNEGRPMVNTIDR ['Oxidation'] [6]	3405769.80859375	1.0582983347186707	0.9284233034243088	0.00115392866418667	-53.41734967290768	-169.58256254420257	FALSE	Blank	0	TRUE	B01	0	Cyanobacteriota	C5	Sodalinema
Run7_EXPA7_B01_1700ng	bin31_GEM2	209554	VNEGRPMVNTIDR ['Oxidation'] [6]	3049923.44140625	1.7048107042440368	1.1575239861966684	0.0014516620631452	524.848128158778	35.33388150184757	FALSE	Blank	0	TRUE	B01	0	Cyanobacteriota	C5	Sodalinema
Run7_EXPA7_B01_1700ng	bin31_GEM2	209554	VNEGRPMVNTIDR ['Oxidation'] [6]	3504634.5	1.3302018937947138	1.6151669882262445	0.00118035987684034	189.78362980514228	444.6673478348173	FALSE	Blank	0	TRUE	B01	0	Cyanobacteriota	C5	Sodalinema
Run7_EXPA7_B01_1700ng	bin31_GEM2	209554	VNEGRPMVNTIDR ['Oxidation'] [6]	3688153.1875	1.322437162835843	1.6288017558341017	0.00222851859762784	182.8385564085384	456.8628073148422	FALSE	Blank	0	TRUE	B01	0	Cyanobacteriota	C5	Sodalinema
Run7_EXPA7_B01_1700ng	bin31_GEM2	209554	VNEGRPMVNTIDR ['Oxidation'] [6]	3723197.03125	1.5119753908489262	1.7392176836843871	0.00199353632348331	352.3688224262196	555.6230511837252	FALSE	Blank	0	TRUE	B01	0	Cyanobacteriota	C5	Sodalinema
Run7_EXPA7_B01_1700ng	bin31_GEM2	209554	VNEGRPMVNTIDR ['Oxidation'] [6]	3755493.65625	1.4775444920897811	1.7890900720104863	0.00179525786280088	321.572505044468	600.230829511573	FALSE	Blank	0	TRUE	B01	0	Cyanobacteriota	C5	Sodalinema
Run7_EXPA7_B01_1700ng	bin31_GEM2	209554	VNEGRPMVNTIDR ['Oxidation'] [6]	4215071.3125	1.484715767244866	1.7709809810481352	4.3362377769584626e-5	327.9867687920619	584.0333634891837	FALSE	Blank	0	TRUE	B01	0	Cyanobacteriota	C5	Sodalinema
Run7_EXPA7_B01_1700ng	bin31_GEM2	209554	VNEGRPMVNTIDR ['Oxidation'] [6]	4525590.0625	1.6218962752563768	1.929390100779317	6.813713666613541e-4	450.6862804390039	725.7205602577437	FALSE	Blank	0	TRUE	B01	0	Cyanobacteriota	C5	Sodalinema
Run7_EXPA7_B01_1700ng	bin31_GEM2	209554	VNEGRPMVNTIDR ['Oxidation'] [6]	4093854.71875	1.5289315150750875	1.7821314694120851	0.00152100106742314	367.5350307464301	594.0067882615045	FALSE	Blank	0	TRUE	B01	0	Cyanobacteriota	C5	Sodalinema
Run7_EXPA7_B01_1700ng	bin31_GEM2	209554	VNEGRPMVNTIDR ['Oxidation'] [6]	4153773.66015625	1.7072123973332007	1.7493311624803245	2.9917018700659215e-4	526.9962946398463	564.6689347957691	FALSE	Blank	0	TRUE	B01	0	Cyanobacteriota	C5	Sodalinema
Run7_EXPA7_B01_1700ng	bin31_GEM2	209554	VNEGRPMVNTIDR ['Oxidation'] [6]	3833485	1.3131888059962384	1.4730768693633771	0.00204257791858736	174.56647107947057	317.576491801052	FALSE	Blank	0	TRUE	B01	0	Cyanobacteriota	C5	Sodalinema
Run7_EXPA7_B01_1700ng	bin31_GEM2	209554	VNEGRPMVNTIDR ['Oxidation'] [6]	3677710.96875	1.22292585329293	1.3525491562421137	0.00198317620098237	93.83182169635518	209.77187907385007	FALSE	Blank	0	TRUE	B01	0	Cyanobacteriota	C5	Sodalinema
Run7_EXPA7_B01_1700ng	bin31_GEM2	209554	VNEGRPMVNTIDR ['Oxidation'] [6]	3510149.21875	1.2031820558952409	1.325435168451072	6.66575917811274e-4	76.17221149466857	185.52008770066996	FALSE	Blank	0	TRUE	B01	0	Cyanobacteriota	C5	Sodalinema
Run7_EXPA7_B01_1700ng	bin31_GEM2	209554	VNEGRPMVNTIDR ['Oxidation'] [6]	4461510.962890625	1.660139551548468	1.5092959874597498	8.976484128688927e-4	484.8925346134303	349.9722611937044	FALSE	Blank	0	TRUE	B01	0	Cyanobacteriota	C5	Sodalinema
Run7_EXPA7_B01_1700ng	bin31_GEM2	209554	VNEGRPMVNTIDR ['Oxidation'] [6]	4038867.8671875	1.713390342746632	1.4266246294405094	0.00173855915236294	532.5220861403841	276.02782547766867	FALSE	Blank	0	TRUE	B01	0	Cyanobacteriota	C5	Sodalinema
Run7_EXPA7_B01_1700ng	bin31_GEM2	209554	VNEGRPMVNTIDR ['Oxidation'] [6]	3242133.25	1.6017877104042104	1.2803227207170835	5.895898975322306e-4	432.70040822547753	145.16978293511173	FALSE	Blank	0	TRUE	B01	0	Cyanobacteriota	C5	Sodalinema
Run7_EXPA7_B01_1700ng	bin31_GEM2	209554	VNEGRPMVNTIDR ['Oxidation'] [6]	2675832.671875	0.9056175849524482	1.064253813692155	0.00146056148802066	-189.98087247771105	-48.09054069499608	FALSE	Blank	0	TRUE	B01	0	Cyanobacteriota	C5	Sodalinema
Run7_EXPA7_B01_1700ng	bin31_GEM2	209554	VNEGRPMVNTIDR ['Oxidation'] [6]	2441297.984375	1.056187454718736	1.1980440521210955	0.00116432523167842	-55.3054017649407	71.57658371149344	FALSE	Blank	0	TRUE	B01	0	Cyanobacteriota	C5	Sodalinema
Run7_EXPA7_B01_1700ng	bin31_GEM2	209554	VNEGRPMVNTIDR ['Oxidation'] [6]	2834805.234375	1.2437232227131392	1.275785917866985	5.140310378798363e-5	112.4337871533323	141.11189233378218	FALSE	Blank	0	TRUE	B01	0	Cyanobacteriota	C5	Sodalinema
Run7_EXPA7_B01_1700ng	bin31_GEM2	209554	VNEGRPMVNTIDR ['Oxidation'] [6]	1854415	1.1475545204204072	1.2162491136142068	9.04673049895388e-4	26.416808662129696	87.85988946014878	FALSE	Blank	0	TRUE	B01	0	Cyanobacteriota	C5	Sodalinema
Run7_EXPA7_B01_1700ng	bin31_GEM2	209554	VNEGRPMVNTIDR ['Oxidation'] [6]	2057784.0859375	1.6262410223120538	1.600153870251739	0.00123817299959712	454.5723889662905	431.23903888282575	FALSE	Blank	0	TRUE	B01	0	Cyanobacteriota	C5	Sodalinema
Run7_EXPA7_B01_1700ng	bin31_GEM2	209554	VNEGRPMVNTIDR ['Oxidation'] [6]	1774479.171875	1.2778852366709348	1.4186561470459305	2.8475782102771463e-4	142.98960364838285	268.90050897655146	FALSE	Blank	0	TRUE	B01	0	Cyanobacteriota	C5	Sodalinema
Run7_EXPA7_B01_1700ng	bin31_GEM2	209554	VNEGRPMVNTIDR ['Oxidation'] [6]	2097197.875	1.4575935903165624	1.443754836506853	5.702780478466264e-4	303.72765274019866	291.34974017181014	FALSE	Blank	0	TRUE	B01	0	Cyanobacteriota	C5	Sodalinema
Run7_EXPA7_B01_1700ng	bin31_GEM2	209554	VNEGRPMVNTIDR ['Oxidation'] [6]	2160490.75	0.915306027276478	1.0157445598981767	6.520656136106973e-4	-181.31515779995033	-91.47907917729503	FALSE	Blank	0	TRUE	B01	0	Cyanobacteriota	C5	Sodalinema
Run7_EXPA7_B01_1700ng	bin31_GEM2	209554	VNEGRPMVNTIDR ['Oxidation'] [6]	2082637.15625	1.2888905212402368	1.3939214624509089	0.00186572139495538	152.83315257353826	246.7768577046401	FALSE	Blank	0	TRUE	B01	0	Cyanobacteriota	C5	Sodalinema
Run7_EXPA7_B01_1700ng	bin31_GEM2	209554	VNEGRPMVNTIDR ['Oxidation'] [6]	2039170.583984375	1.1994302878062473	1.2511101723874285	0.00214196820424959	72.81648611498514	119.040958468952	FALSE	Blank	0	TRUE	B01	0	Cyanobacteriota	C5	Sodalinema
Run7_EXPA7_B01_1700ng	bin31_GEM2	209554	VNEGRPMVNTIDR ['Oxidation'] [6]	2049556.375	1.2245157390418409	1.0556153327667994	3.46654554593262e-5	95.25387653339811	-55.81712959801766	FALSE	Blank	0	TRUE	B01	0	Cyanobacteriota	C5	Sodalinema
Run7_EXPA7_B01_1700ng	bin31_GEM2	209554	VNEGRPMVNTIDR ['Oxidation'] [6]	1963734.921875	1.3005582022876785	1.118375666051154	0.00137632203509707	163.26917433293596	0.31812136739994834	FALSE	Blank	0	TRUE	B01	0	Cyanobacteriota	C5	Sodalinema
Run7_EXPA7_B01_1700ng	bin31_GEM2	209554	VNEGRPMVNTIDR ['Oxidation'] [6]	1630792.19921875	1.3287980461925597	0.962503396583506	0.00192622952803622	188.5279746271007	-139.10001915571402	FALSE	Blank	0	TRUE	B01	0	Cyanobacteriota	C5	Sodalinema
Run7_EXPA7_B01_1700ng	bin31_GEM2	209554	VNEGRPMVNTIDR ['Oxidation'] [6]	1346002.453125	1.443482094358682	1.6676556314722302	0.0013304914404229	291.10578912605865	491.61520498047406	FALSE	Blank	0	TRUE	B01	0	Cyanobacteriota	C5	Sodalinema
Run7_EXPA7_B01_1700ng	bin31_GEM2	209554	VNEGRPMVNTIDR ['Oxidation'] [6]	1324646.25	0.9923908550956372	0.8240613518869033	2.6812720943741875e-4	-112.36752911785064	-262.9278976342795	FALSE	Blank	0	TRUE	B01	0	Cyanobacteriota	C5	Sodalinema
Run7_EXPA7_B01_1700ng	bin31_GEM2	209554	VNEGRPMVNTIDR ['Oxidation'] [6]	1196927.390625	1.261342061357168	1.2322258794369545	0.00166540861562136	128.19275268528085	102.15012203447492	FALSE	Blank	0	TRUE	B01	0	Cyanobacteriota	C5	Sodalinema
Run7_EXPA7_B01_1700ng	bin31_GEM2	494654	AQYDGQSGQVDTLKR [] []	943229.3203125	0.9436765012073816	0.959836370422392	8.607671221287916e-4	-155.93951699665132	-141.48550972038532	FALSE	Blank	0	TRUE	B01	0	Cyanobacteriota	C5	Sodalinema
Run7_EXPA7_B01_1700ng	bin31_GEM2	494654	AQYDGQSGQVDTLKR [] []	3120853.34375	1.1443600528308795	1.120524020125042	0.00119646209852332	23.55955423955436	2.2396917095117708	FALSE	Blank	0	TRUE	B01	0	Cyanobacteriota	C5	Sodalinema
Run7_EXPA7_B01_1700ng	bin31_GEM2	494654	AQYDGQSGQVDTLKR [] []	5006958.9375	1.0582568371124432	0.9615697412480644	0.00240289746533001	-53.454466724684565	-139.9351163234227	FALSE	Blank	0	TRUE	B01	0	Cyanobacteriota	C5	Sodalinema
Run7_EXPA7_B01_1700ng	bin31_GEM2	494654	AQYDGQSGQVDTLKR [] []	7002703.375	1.1881235386284332	1.1316223911305692	0.00136903975637564	62.70329567311972	12.166500716083606	FALSE	Blank	0	TRUE	B01	0	Cyanobacteriota	C5	Sodalinema
Run7_EXPA7_B01_1700ng	bin31_GEM2	494654	AQYDGQSGQVDTLKR [] []	12017327.109375	0.9795350569739768	1.0321526280689794	3.097518249671966e-4	-123.86624839090544	-76.80307322856139	FALSE	Blank	0	TRUE	B01	0	Cyanobacteriota	C5	Sodalinema
Run7_EXPA7_B01_1700ng	bin31_GEM2	494654	AQYDGQSGQVDTLKR [] []	15215747.375	1.0308982502578354	1.065497386711081	3.862882261585279e-5	-77.92503688855312	-46.97824125587535	FALSE	Blank	0	TRUE	B01	0	Cyanobacteriota	C5	Sodalinema
Run7_EXPA7_B01_1700ng	bin31_GEM2	494654	AQYDGQSGQVDTLKR [] []	18431931.65625	1.0723022956728996	1.1000813124521365	1.9808830534123745e-5	-40.89166949345713	-16.045050668000215	FALSE	Blank	0	TRUE	B01	0	Cyanobacteriota	C5	Sodalinema
Run7_EXPA7_B01_1700ng	bin31_GEM2	494654	AQYDGQSGQVDTLKR [] []	20964245.8125	1.0420014801512814	1.0495043303095417	2.5499194238279985e-5	-67.99388190613232	-61.283044749139926	FALSE	Blank	0	TRUE	B01	0	Cyanobacteriota	C5	Sodalinema
Run7_EXPA7_B01_1700ng	bin31_GEM2	494654	AQYDGQSGQVDTLKR [] []	21189331.78125	1.0331352684970037	1.0260026761293275	4.910513865982128e-5	-75.92416191389407	-82.30382629170163	FALSE	Blank	0	TRUE	B01	0	Cyanobacteriota	C5	Sodalinema
Run7_EXPA7_B01_1700ng	bin31_GEM2	494654	AQYDGQSGQVDTLKR [] []	22537593	1.0874492164302398	1.0778723885981376	1.8431871108638695e-4	-27.343682196860897	-35.9095645890386	FALSE	Blank	0	TRUE	B01	0	Cyanobacteriota	C5	Sodalinema
Run7_EXPA7_B01_1700ng	bin31_GEM2	494654	AQYDGQSGQVDTLKR [] []	22953765.5625	1.0401479144565982	1.045158192363482	1.239177698222904e-4	-69.65178220727464	-65.17039734217023	FALSE	Blank	0	TRUE	B01	0	Cyanobacteriota	C5	Sodalinema
Run7_EXPA7_B01_1700ng	bin31_GEM2	494654	AQYDGQSGQVDTLKR [] []	21771445.4375	1.0090799479040884	1.019102379805903	1.260714004985876e-4	-97.44016394687726	-88.4757161715114	FALSE	Blank	0	TRUE	B01	0	Cyanobacteriota	C5	Sodalinema
Run7_EXPA7_B01_1700ng	bin31_GEM2	494654	AQYDGQSGQVDTLKR [] []	20764708.09375	1.0629087688650352	1.100425193958692	2.4965667920207046e-5	-49.29360041407116	-15.73746984962876	FALSE	Blank	0	TRUE	B01	0	Cyanobacteriota	C5	Sodalinema
Run7_EXPA7_B01_1700ng	bin31_GEM2	494654	AQYDGQSGQVDTLKR [] []	19486988.71875	1.0553092375313051	1.0930088738814066	1.2385619818633745e-4	-56.09091292523372	-22.37091118098744	FALSE	Blank	0	TRUE	B01	0	Cyanobacteriota	C5	Sodalinema
Run7_EXPA7_B01_1700ng	bin31_GEM2	494654	AQYDGQSGQVDTLKR [] []	17756733.46875	1.0394903225638144	1.0696517235020946	3.306406070043011e-5	-70.23995763596447	-43.262442977657024	FALSE	Blank	0	TRUE	B01	0	Cyanobacteriota	C5	Sodalinema
Run7_EXPA7_B01_1700ng	bin31_GEM2	494654	AQYDGQSGQVDTLKR [] []	16333309.25	1.0126244383212948	0.9664266654269362	1.0958731690320632e-4	-94.26983567260106	-135.59089691869642	FALSE	Blank	0	TRUE	B01	0	Cyanobacteriota	C5	Sodalinema
Run7_EXPA7_B01_1700ng	bin31_GEM2	494654	AQYDGQSGQVDTLKR [] []	15163678.359375	1.0210567259639556	0.978855800175245	1.9141418216350736e-4	-86.7276739557613	-124.4738017430206	FALSE	Blank	0	TRUE	B01	0	Cyanobacteriota	C5	Sodalinema
Run7_EXPA7_B01_1700ng	bin31_GEM2	494654	AQYDGQSGQVDTLKR [] []	14472698.734375	1.048423755808235	1.0523728764585365	4.220152989123545e-4	-62.24955205787042	-58.71730697253963	FALSE	Blank	0	TRUE	B01	0	Cyanobacteriota	C5	Sodalinema
Run7_EXPA7_B01_1700ng	bin31_GEM2	494654	AQYDGQSGQVDTLKR [] []	12959431.90625	1.109134501280357	1.1279117049703105	4.7170859714068536e-4	-7.947531099279703	8.847520590273161	FALSE	Blank	0	TRUE	B01	0	Cyanobacteriota	C5	Sodalinema
Run7_EXPA7_B01_1700ng	bin31_GEM2	494654	AQYDGQSGQVDTLKR [] []	12188459.59375	1.081165686447223	1.0112387307937776	0.00133219203566331	-32.96391258899778	-95.50926567163252	FALSE	Blank	0	TRUE	B01	0	Cyanobacteriota	C5	Sodalinema
Run7_EXPA7_B01_1700ng	bin31_GEM2	494654	AQYDGQSGQVDTLKR [] []	10923532.171875	0.9917193086792762	0.9394141388088172	6.878961324060387e-4	-112.96818600803238	-159.751937524517	FALSE	Blank	0	TRUE	B01	0	Cyanobacteriota	C5	Sodalinema
Run7_EXPA7_B01_1700ng	bin31_GEM2	494654	AQYDGQSGQVDTLKR [] []	10011748.4140625	1.0492686330179428	1.0279030276493608	0.00165099929514514	-61.49386145331248	-80.60407895262588	FALSE	Blank	0	TRUE	B01	0	Cyanobacteriota	C5	Sodalinema
Run7_EXPA7_B01_1700ng	bin31_GEM2	494654	AQYDGQSGQVDTLKR [] []	8816320.8984375	1.0594769281275078	1.0744393333900977	2.496702258041085e-4	-52.36317049110673	-38.98022093511466	FALSE	Blank	0	TRUE	B01	0	Cyanobacteriota	C5	Sodalinema
Run7_EXPA7_B01_1700ng	bin31_GEM2	494654	AQYDGQSGQVDTLKR [] []	8445605.3828125	1.0775652173271764	1.0528943383794782	0.00166738861916121	-36.184310363677085	-58.250891415624785	FALSE	Blank	0	TRUE	B01	0	Cyanobacteriota	C5	Sodalinema
Run7_EXPA7_B01_1700ng	bin31_GEM2	494654	AQYDGQSGQVDTLKR [] []	7602476.140625	1.0549949179960276	1.1045363525125709	0.0010829303821444701	-56.37205238184251	-12.060291843976945	FALSE	Blank	0	TRUE	B01	0	Cyanobacteriota	C5	Sodalinema
Run7_EXPA7_B01_1700ng	bin31_GEM2	494654	AQYDGQSGQVDTLKR [] []	7489786.96875	1.0953149203381884	1.1406295990784154	2.573436600084031e-4	-20.30829471904405	20.22289322055282	FALSE	Blank	0	TRUE	B01	0	Cyanobacteriota	C5	Sodalinema
Run7_EXPA7_B01_1700ng	bin31_GEM2	494654	AQYDGQSGQVDTLKR [] []	6827988.03125	1.0579287147131742	0.9877077165178044	6.072068357674404e-4	-53.74795199263049	-116.55630801074436	FALSE	Blank	0	TRUE	B01	0	Cyanobacteriota	C5	Sodalinema
Run7_EXPA7_B01_1700ng	bin31_GEM2	494654	AQYDGQSGQVDTLKR [] []	6516097.84375	0.9877480024922533	1.02714923636965	0.00115808659337669	-116.52027468893532	-81.27829880532178	FALSE	Blank	0	TRUE	B01	0	Cyanobacteriota	C5	Sodalinema
Run7_EXPA7_B01_1700ng	bin31_GEM2	494654	AQYDGQSGQVDTLKR [] []	6170911.47265625	0.9752918913054148	0.885391992763137	0.00165472964815828	-127.66149862664555	-208.07141843333943	FALSE	Blank	0	TRUE	B01	0	Cyanobacteriota	C5	Sodalinema
Run7_EXPA7_B01_1700ng	bin31_GEM2	494654	AQYDGQSGQVDTLKR [] []	5869667.0390625	1.1100617467932166	1.1065351532542016	1.8243290580023663e-4	-7.118167122911245	-10.27248774241285	FALSE	Blank	0	TRUE	B01	0	Cyanobacteriota	C5	Sodalinema
Run7_EXPA7_B01_1700ng	bin31_GEM2	494654	AQYDGQSGQVDTLKR [] []	5312162.58984375	1.0075496131416612	1.0462343029491834	0.0011509568802226	-98.80895409591494	-64.20788273089195	FALSE	Blank	0	TRUE	B01	0	Cyanobacteriota	C5	Sodalinema
Run7_EXPA7_B01_1700ng	bin31_GEM2	494654	AQYDGQSGQVDTLKR [] []	5670703.353515625	0.8399362568195599	0.9006579222816348	7.729310094510286e-4	-248.7287733496899	-194.4169851329529	FALSE	Blank	0	TRUE	B01	0	Cyanobacteriota	C5	Sodalinema
Run7_EXPA7_B01_1700ng	bin31_GEM2	494654	AQYDGQSGQVDTLKR [] []	4765785.953125	1.064943099005475	1.0069971398058513	0.00109794348120216	-47.47401745451785	-99.30310745257242	FALSE	Blank	0	TRUE	B01	0	Cyanobacteriota	C5	Sodalinema
Run7_EXPA7_B01_1700ng	bin31_GEM2	494654	AQYDGQSGQVDTLKR [] []	4775690.4609375	1.0464848018714572	1.0482618254803098	1.6690141564435282e-4	-63.983826880125605	-62.3943887583992	FALSE	Blank	0	TRUE	B01	0	Cyanobacteriota	C5	Sodalinema
Run7_EXPA7_B01_1700ng	bin31_GEM2	494654	AQYDGQSGQVDTLKR [] []	3762512.09375	1.0829365077487905	1.0054817917288126	0.00157129695945923	-31.380022048965177	-100.65849293497752	FALSE	Blank	0	TRUE	B01	0	Cyanobacteriota	C5	Sodalinema
Run7_EXPA7_B01_1700ng	bin31_GEM2	494654	AQYDGQSGQVDTLKR [] []	3885068.0625	0.9928508909374136	0.9945491874706366	1.651086114554702e-4	-111.95605540380582	-110.43703380023608	FALSE	Blank	0	TRUE	B01	0	Cyanobacteriota	C5	Sodalinema
Run7_EXPA7_B01_1700ng	bin31_GEM2	494654	AQYDGQSGQVDTLKR [] []	3794227.2578125	1.0457602470037348	1.0377373418411635	1.5631579819375477e-4	-64.63189656378276	-71.80789087745477	FALSE	Blank	0	TRUE	B01	0	Cyanobacteriota	C5	Sodalinema
Run7_EXPA7_B01_1700ng	bin31_GEM2	494654	AQYDGQSGQVDTLKR [] []	3932481.296875	1.00652496969031	1.099742051935716	1.852134609259259e-5	-99.72543452681192	-16.34849829543117	FALSE	Blank	0	TRUE	B01	0	Cyanobacteriota	C5	Sodalinema
Run7_EXPA7_B01_1700ng	bin31_GEM2	494654	AQYDGQSGQVDTLKR [] []	3464925.078125	1.1405487962779404	1.1408935433954552	0.00139946778894041	20.150620094423477	20.458975148460738	FALSE	Blank	0	TRUE	B01	0	Cyanobacteriota	C5	Sodalinema
Run7_EXPA7_B01_1700ng	bin31_GEM2	494654	AQYDGQSGQVDTLKR [] []	3603977.359375	0.8993120081796172	0.7427853769425906	8.174356531814309e-4	-195.62082236486063	-335.62424917031166	FALSE	Blank	0	TRUE	B01	0	Cyanobacteriota	C5	Sodalinema
Run7_EXPA7_B01_1700ng	bin31_GEM2	494654	AQYDGQSGQVDTLKR [] []	3464647.90625	1.0519548599803494	1.1224265180201414	0.00115229626235896	-59.091196954996875	3.941358848829069	FALSE	Blank	0	TRUE	B01	0	Cyanobacteriota	C5	Sodalinema
Run7_EXPA7_B01_1700ng	bin31_GEM2	494654	AQYDGQSGQVDTLKR [] []	3607856.18359375	1.0595109107926866	1.0177934684127503	0.00203577238448856	-52.3327750910435	-89.6464567603672	FALSE	Blank	0	TRUE	B01	0	Cyanobacteriota	C5	Sodalinema
Run7_EXPA7_B01_1700ng	bin31_GEM2	494654	AQYDGQSGQVDTLKR [] []	2964758.93359375	1.033517492635319	0.894024017619306	0.00136141158827007	-75.58228597400462	-200.35060408639637	FALSE	Blank	0	TRUE	B01	0	Cyanobacteriota	C5	Sodalinema
Run7_EXPA7_B01_1700ng	bin31_GEM2	494654	AQYDGQSGQVDTLKR [] []	2813151.28125	1.0872030139578133	1.1368586373452108	2.807519657371249e-4	-27.563895137977077	16.85000030879369	FALSE	Blank	0	TRUE	B01	0	Cyanobacteriota	C5	Sodalinema
Run7_EXPA7_B01_1700ng	bin31_GEM2	494654	AQYDGQSGQVDTLKR [] []	2787862.3515625	1.1464186510867214	1.1454090441786606	6.214486191215146e-4	25.400843532985327	24.497812363542423	FALSE	Blank	0	TRUE	B01	0	Cyanobacteriota	C5	Sodalinema
Run7_EXPA7_B01_1700ng	bin31_GEM2	494654	AQYDGQSGQVDTLKR [] []	2418026.328125	1.0853468583978247	1.1511719395116635	0.00198196918404658	-29.224111914053054	29.652367141635104	FALSE	Blank	0	TRUE	B01	0	Cyanobacteriota	C5	Sodalinema
Run7_EXPA7_B01_1700ng	bin31_GEM2	494654	AQYDGQSGQVDTLKR [] []	2286995.609375	1.0415899615279736	0.8444528851792477	0.00185662908114903	-68.36195995778405	-244.68892758692365	FALSE	Blank	0	TRUE	B01	0	Cyanobacteriota	C5	Sodalinema
Run7_EXPA7_B01_1700ng	bin31_GEM2	494654	AQYDGQSGQVDTLKR [] []	2765805.953125	1.2485856285643115	1.1255879315457702	0.00216649990943085	116.78290957616233	6.769048447967663	FALSE	Blank	0	TRUE	B01	0	Cyanobacteriota	C5	Sodalinema
Run7_EXPA7_B01_1700ng	bin31_GEM2	494654	AQYDGQSGQVDTLKR [] []	2419571.640625	1.0079662554807511	1.0946687815981986	6.801392824273833e-5	-98.4362931962086	-20.88622600827861	FALSE	Blank	0	TRUE	B01	0	Cyanobacteriota	C5	Sodalinema
Run7_EXPA7_B01_1700ng	bin31_GEM2	494654	AQYDGQSGQVDTLKR [] []	1812476.2109375	0.8875532104773944	0.6748603430514616	4.432762835371307e-5	-206.1383423575468	-396.37900659068936	FALSE	Blank	0	TRUE	B01	0	Cyanobacteriota	C5	Sodalinema
Run7_EXPA7_B01_1700ng	bin31_GEM2	494654	AQYDGQSGQVDTLKR [] []	3661262.90625	1.1121568905781465	1.0657000349075036	3.930599232766646e-4	-5.244190105567981	-46.79698493092366	FALSE	Blank	0	TRUE	B01	0	Cyanobacteriota	C5	Sodalinema
Run7_EXPA7_B01_1700ng	bin31_GEM2	494654	AQYDGQSGQVDTLKR [] []	3876918.6796875	1.1255469242322604	1.0435036330288745	1.0143462639577994e-4	6.732369932816118	-66.65029871657102	FALSE	Blank	0	TRUE	B01	0	Cyanobacteriota	C5	Sodalinema
Run7_EXPA7_B01_1700ng	bin31_GEM2	494654	AQYDGQSGQVDTLKR [] []	3747039.6875	0.9820809462388808	1.0100947347326814	2.819954929646122e-4	-121.5891073156974	-96.53249965769372	FALSE	Blank	0	TRUE	B01	0	Cyanobacteriota	C5	Sodalinema
Run7_EXPA7_B01_1700ng	bin31_GEM2	494654	AQYDGQSGQVDTLKR [] []	4505409.875	0.9397899966659126	0.950926206954394	7.873235943502144e-5	-159.4157558309022	-149.4551019173035	FALSE	Blank	0	TRUE	B01	0	Cyanobacteriota	C5	Sodalinema
Run7_EXPA7_B01_1700ng	bin31_GEM2	494654	AQYDGQSGQVDTLKR [] []	1719294.34375	1.5076889388567616	0.7767901871689185	1.2129983118908116e-4	348.5348552412277	-305.2090417265014	FALSE	Blank	0	TRUE	B01	0	Cyanobacteriota	C5	Sodalinema
Run7_EXPA7_B01_1700ng	bin31_GEM2	494654	AQYDGQSGQVDTLKR [] []	1962149.34375	1.568964958115986	1.0640733952950998	0.00203358431423683	403.34247877142013	-48.2519138341666	FALSE	Blank	0	TRUE	B01	0	Cyanobacteriota	C5	Sodalinema
Run7_EXPA7_B01_1700ng	bin31_GEM2	494654	AQYDGQSGQVDTLKR [] []	1157998.5703125	0.9169993106427092	0.7857600806875256	0.00172821141162843	-179.80062016535402	-297.18602467975165	FALSE	Blank	0	TRUE	B01	0	Cyanobacteriota	C5	Sodalinema
Run7_EXPA7_B01_1700ng	bin31_GEM2	494654	AQYDGQSGQVDTLKR [] []	1195325.58203125	1.236173279446805	0.7043416597328963	0.00135338100208549	105.68082811294464	-370.00978539479354	FALSE	Blank	0	TRUE	B01	0	Cyanobacteriota	C5	Sodalinema
Run7_EXPA7_B01_1700ng	bin31_GEM2	494654	AQYDGQSGQVDTLKR [] []	1315647.234375	0.937032276138316	0.7187751710072214	6.939101293160221e-4	-161.88236691799952	-357.0998989219885	FALSE	Blank	0	TRUE	B01	0	Cyanobacteriota	C5	Sodalinema
Run7_EXPA7_B01_1700ng	bin31_GEM2	494654	AQYDGQSGQVDTLKR [] []	1132656.390625	1.1310801327094375	0.9342959122602854	0.00207021334501023	11.68148397118518	-164.32987579801116	FALSE	Blank	0	TRUE	B01	0	Cyanobacteriota	C5	Sodalinema
Run7_EXPA7_B01_1700ng	bin31_GEM2	494654	AQYDGQSGQVDTLKR [] []	1394400.25	1.2202591410841943	0.7969020456847297	0.00145258614502014	91.44661194274106	-287.2202235337933	FALSE	Blank	0	TRUE	B01	0	Cyanobacteriota	C5	Sodalinema
Run7_EXPA7_B01_1700ng	bin25_GEM2	70605	VVAPTSNMSAMPAAR ['Oxidation', 'Oxidation'] [7, 10]	10795013.1328125	1.0170019721598578	1.0431736753580418	3.707937552488525e-5	-90.354401388274	-66.94542552184546	FALSE	Blank	0	TRUE	B01	0	Proteobacteria	G8	Thiohalocapsa
Run7_EXPA7_B01_1700ng	bin25_GEM2	70605	VVAPTSNMSAMPAAR ['Oxidation', 'Oxidation'] [7, 10]	2670231.21875	1.7773596930486923	1.6979010856753642	0.00121685987087046	589.738728331098	518.667900105011	FALSE	Blank	0	TRUE	B01	0	Proteobacteria	G8	Thiohalocapsa
Run7_EXPA7_B01_1700ng	bin25_GEM2	70605	VVAPTSNMSAMPAAR ['Oxidation', 'Oxidation'] [7, 10]	3303492.109375	1.3730221477811306	1.3004534798587086	0.00183613626591281	228.08370850357144	163.17550657299452	FALSE	Blank	0	TRUE	B01	0	Proteobacteria	G8	Thiohalocapsa
Run7_EXPA7_B01_1700ng	bin25_GEM2	70605	VVAPTSNMSAMPAAR ['Oxidation', 'Oxidation'] [7, 10]	3659780.7265625	1.2601009915463652	1.329484191528452	3.4040105291519365e-4	127.08269221158396	189.14168935124871	FALSE	Blank	0	TRUE	B01	0	Proteobacteria	G8	Thiohalocapsa
Run7_EXPA7_B01_1700ng	bin25_GEM2	70605	VVAPTSNMSAMPAAR ['Oxidation', 'Oxidation'] [7, 10]	54671495.609375	1.058612190020001	0.992161872456401	0.00110532921533806	-53.1366254449599	-112.57233997922722	FALSE	Blank	0	TRUE	B01	0	Proteobacteria	G8	Thiohalocapsa
Run7_EXPA7_B01_1700ng	bin25_GEM2	70605	VVAPTSNMSAMPAAR ['Oxidation', 'Oxidation'] [7, 10]	3866172.15625	1.038174300706582	0.9714832133858172	9.296355768428668e-4	-71.41705809680809	-131.06812634314235	FALSE	Blank	0	TRUE	B01	0	Proteobacteria	G8	Thiohalocapsa
Run7_EXPA7_B01_1700ng	bin25_GEM2	70605	VVAPTSNMSAMPAAR ['Oxidation', 'Oxidation'] [7, 10]	54486208.390625	1.028576059378242	0.9651785336514	9.10882294774936e-4	-80.00209354191668	-136.7072738847044	FALSE	Blank	0	TRUE	B01	0	Proteobacteria	G8	Thiohalocapsa
Run7_EXPA7_B01_1700ng	bin25_GEM2	70605	VVAPTSNMSAMPAAR ['Oxidation', 'Oxidation'] [7, 10]	4458149.1328125	1.2062498035679172	1.1248910118219262	3.498818811880052e-4	78.91612275983051	6.145696697691161	FALSE	Blank	0	TRUE	B01	0	Proteobacteria	G8	Thiohalocapsa
Run7_EXPA7_B01_1700ng	bin25_GEM2	70605	VVAPTSNMSAMPAAR ['Oxidation', 'Oxidation'] [7, 10]	59264741.125	1.0048179588495074	1.0559364532888311	5.101028760707909e-4	-101.25225054155452	-55.52990707781957	FALSE	Blank	0	TRUE	B01	0	Proteobacteria	G8	Thiohalocapsa
Run7_EXPA7_B01_1700ng	bin25_GEM2	70605	VVAPTSNMSAMPAAR ['Oxidation', 'Oxidation'] [7, 10]	3736523.9609375	1.1756562990786756	1.2449243437862456	0.00152118352058963	51.55211810048432	113.5081159427156	FALSE	Blank	0	TRUE	B01	0	Proteobacteria	G8	Thiohalocapsa
Run7_EXPA7_B01_1700ng	bin25_GEM2	70605	VVAPTSNMSAMPAAR ['Oxidation', 'Oxidation'] [7, 10]	60195446.109375	1.0240321138678443	0.9498894267043722	4.5060846536251303e-4	-84.06637281276863	-150.38243796676753	FALSE	Blank	0	TRUE	B01	0	Proteobacteria	G8	Thiohalocapsa
Run7_EXPA7_B01_1700ng	bin25_GEM2	70605	VVAPTSNMSAMPAAR ['Oxidation', 'Oxidation'] [7, 10]	4057446.578125	1.2446303371609242	1.120541356590291	0.00222810710838236	113.24514513242478	2.255198109441192	FALSE	Blank	0	TRUE	B01	0	Proteobacteria	G8	Thiohalocapsa
Run7_EXPA7_B01_1700ng	bin25_GEM2	70605	VVAPTSNMSAMPAAR ['Oxidation', 'Oxidation'] [7, 10]	4324679.23828125	1.1914705134798838	1.1408411210921303	0.00109777446348246	65.69695844431389	20.412086628287085	FALSE	Blank	0	TRUE	B01	0	Proteobacteria	G8	Thiohalocapsa
Run7_EXPA7_B01_1700ng	bin25_GEM2	70605	VVAPTSNMSAMPAAR ['Oxidation', 'Oxidation'] [7, 10]	63931890.171875	1.0823082492708058	0.9853477870765374	0.00162064800877583	-31.94196054557941	-118.66711948215536	FALSE	Blank	0	TRUE	B01	0	Proteobacteria	G8	Thiohalocapsa
Run7_EXPA7_B01_1700ng	bin25_GEM2	70605	VVAPTSNMSAMPAAR ['Oxidation', 'Oxidation'] [7, 10]	4508635.0546875	1.217401446777561	1.0956787861037571	5.706331914211507e-4	88.89058047046538	-19.982839212372873	FALSE	Blank	0	TRUE	B01	0	Proteobacteria	G8	Thiohalocapsa
Run7_EXPA7_B01_1700ng	bin25_GEM2	70605	VVAPTSNMSAMPAAR ['Oxidation', 'Oxidation'] [7, 10]	66531367.03125	1.014052254057471	0.9507612776753696	0.00194740778520096	-92.99274247554168	-149.60262099480138	FALSE	Blank	0	TRUE	B01	0	Proteobacteria	G8	Thiohalocapsa
Run7_EXPA7_B01_1700ng	bin25_GEM2	70605	VVAPTSNMSAMPAAR ['Oxidation', 'Oxidation'] [7, 10]	4369144.140625	1.1773779439827916	1.1860729866989206	5.564790836641992e-4	53.09202338314112	60.869203322792664	FALSE	Blank	0	TRUE	B01	0	Proteobacteria	G8	Thiohalocapsa
Run7_EXPA7_B01_1700ng	bin25_GEM2	70605	VVAPTSNMSAMPAAR ['Oxidation', 'Oxidation'] [7, 10]	65464651.25	1.0436246400014817	1.0133887283158345	0.00124147256490635	-66.5420654357648	-93.58622536639916	FALSE	Blank	0	TRUE	B01	0	Proteobacteria	G8	Thiohalocapsa
Run7_EXPA7_B01_1700ng	bin25_GEM2	70605	VVAPTSNMSAMPAAR ['Oxidation', 'Oxidation'] [7, 10]	4122946.921875	1.0717534716001578	1.0057520283411276	0.00177457575128137	-41.38255880915986	-100.41678293666368	FALSE	Blank	0	TRUE	B01	0	Proteobacteria	G8	Thiohalocapsa
Run7_EXPA7_B01_1700ng	bin25_GEM2	70605	VVAPTSNMSAMPAAR ['Oxidation', 'Oxidation'] [7, 10]	4062186.505859375	1.0147066148855282	1.1256276867940158	8.080448129372288e-4	-92.4074570351584	6.8046070678899895	FALSE	Blank	0	TRUE	B01	0	Proteobacteria	G8	Thiohalocapsa
Run7_EXPA7_B01_1700ng	bin25_GEM2	70605	VVAPTSNMSAMPAAR ['Oxidation', 'Oxidation'] [7, 10]	8805980.640625	1.0854226738732158	1.0021773727964256	0.00133646960964456	-29.156299642903228	-103.61409205877416	FALSE	Blank	0	TRUE	B01	0	Proteobacteria	G8	Thiohalocapsa
Run7_EXPA7_B01_1700ng	bin25_GEM2	70605	VVAPTSNMSAMPAAR ['Oxidation', 'Oxidation'] [7, 10]	3021523.58203125	1.0090755876072943	1.0916306187313227	9.334366324024768e-4	-97.44406396368731	-23.60367548760445	FALSE	Blank	0	TRUE	B01	0	Proteobacteria	G8	Thiohalocapsa
Run7_EXPA7_B01_1700ng	bin25_GEM2	70605	VVAPTSNMSAMPAAR ['Oxidation', 'Oxidation'] [7, 10]	1922401.0546875	1.2103046571940477	1.1950617233318872	0.00211569610256007	82.54293947700032	68.90907437426463	FALSE	Blank	0	TRUE	B01	0	Proteobacteria	G8	Thiohalocapsa
Run7_EXPA7_B01_1700ng	bin25_GEM2	70605	VVAPTSNMSAMPAAR ['Oxidation', 'Oxidation'] [7, 10]	3335009.87890625	1.3721978067286615	1.4244234733704704	4.562446379509444e-4	227.3463862262697	274.05902700354545	FALSE	Blank	0	TRUE	B01	0	Proteobacteria	G8	Thiohalocapsa
Run7_EXPA7_B01_1700ng	bin25_GEM2	70605	VVAPTSNMSAMPAAR ['Oxidation', 'Oxidation'] [7, 10]	52910135.7109375	1.0352486486086987	1.0777214599053035	1.4950337446215903e-4	-74.03387362594293	-36.04456100487552	FALSE	Blank	0	TRUE	B01	0	Proteobacteria	G8	Thiohalocapsa
Run7_EXPA7_B01_1700ng	bin25_GEM2	70605	VVAPTSNMSAMPAAR ['Oxidation', 'Oxidation'] [7, 10]	46312257.59375	1.0607257124563056	1.084390631594234	5.934985459872415e-5	-51.24620985641515	-30.07939786921554	FALSE	Blank	0	TRUE	B01	0	Proteobacteria	G8	Thiohalocapsa
Run7_EXPA7_B01_1700ng	bin25_GEM2	70605	VVAPTSNMSAMPAAR ['Oxidation', 'Oxidation'] [7, 10]	3125060.375	1.1750775792001134	1.0685581369128812	7.734163453882832e-4	51.034488828590966	-44.24058879724291	FALSE	Blank	0	TRUE	B01	0	Proteobacteria	G8	Thiohalocapsa
Run7_EXPA7_B01_1700ng	bin25_GEM2	70605	VVAPTSNMSAMPAAR ['Oxidation', 'Oxidation'] [7, 10]	45586546.9765625	1.0300346363247015	0.9961119233367148	0.00156816658759702	-78.69748633769902	-109.03926286046894	FALSE	Blank	0	TRUE	B01	0	Proteobacteria	G8	Thiohalocapsa
Run7_EXPA7_B01_1700ng	bin25_GEM2	70605	VVAPTSNMSAMPAAR ['Oxidation', 'Oxidation'] [7, 10]	2768555.203125	1.2251437406981722	1.1003403790805073	0.00230096700701374	95.81558531886849	-15.813331532053777	FALSE	Blank	0	TRUE	B01	0	Proteobacteria	G8	Thiohalocapsa
Run7_EXPA7_B01_1700ng	bin25_GEM2	70605	VVAPTSNMSAMPAAR ['Oxidation', 'Oxidation'] [7, 10]	43437777.98828125	1.0264981273315066	0.926386428190423	0.00191695670885555	-81.86067571999533	-171.40442193301996	FALSE	Blank	0	TRUE	B01	0	Proteobacteria	G8	Thiohalocapsa
Run7_EXPA7_B01_1700ng	bin25_GEM2	70605	VVAPTSNMSAMPAAR ['Oxidation', 'Oxidation'] [7, 10]	2637500.4765625	1.0687973789605674	1.189024970008827	0.00158881020551344	-44.02660152717064	63.50957049860906	FALSE	Blank	0	TRUE	B01	0	Proteobacteria	G8	Thiohalocapsa
Run7_EXPA7_B01_1700ng	bin25_GEM2	70605	VVAPTSNMSAMPAAR ['Oxidation', 'Oxidation'] [7, 10]	39109352.28125	1.0348552635810888	1.0816485109695422	1.3762173844585404e-4	-74.38573229359646	-32.53205580439733	FALSE	Blank	0	TRUE	B01	0	Proteobacteria	G8	Thiohalocapsa
Run7_EXPA7_B01_1700ng	bin25_GEM2	70605	VVAPTSNMSAMPAAR ['Oxidation', 'Oxidation'] [7, 10]	2333944.6640625	1.116494781008102	1.0356929561043846	0.00131314355653567	-1.3642144074985652	-73.63646794832913	FALSE	Blank	0	TRUE	B01	0	Proteobacteria	G8	Thiohalocapsa
Run7_EXPA7_B01_1700ng	bin25_GEM2	70605	VVAPTSNMSAMPAAR ['Oxidation', 'Oxidation'] [7, 10]	36533701.1875	1.018722359850081	0.9542548911547252	0.00212116632315817	-88.81562060597747	-146.4777990065046	FALSE	Blank	0	TRUE	B01	0	Proteobacteria	G8	Thiohalocapsa
Run7_EXPA7_B01_1700ng	bin25_GEM2	70605	VVAPTSNMSAMPAAR ['Oxidation', 'Oxidation'] [7, 10]	2280890.0078125	1.15534818802891	1.164417578398114	0.00104883959801937	33.38776410881494	41.49977495764068	FALSE	Blank	0	TRUE	B01	0	Proteobacteria	G8	Thiohalocapsa
Run7_EXPA7_B01_1700ng	bin25_GEM2	70605	VVAPTSNMSAMPAAR ['Oxidation', 'Oxidation'] [7, 10]	35683415.5859375	1.0278949102799038	1.0440636962298255	3.1312868024613674e-4	-80.61133943943044	-66.14935669321642	FALSE	Blank	0	TRUE	B01	0	Proteobacteria	G8	Thiohalocapsa
Run7_EXPA7_B01_1700ng	bin25_GEM2	70605	VVAPTSNMSAMPAAR ['Oxidation', 'Oxidation'] [7, 10]	34891817.5859375	1.0126038613153718	0.9770310019576992	0.00233835330560075	-94.28824053648788	-126.1059713084538	FALSE	Blank	0	TRUE	B01	0	Proteobacteria	G8	Thiohalocapsa
Run7_EXPA7_B01_1700ng	bin25_GEM2	70605	VVAPTSNMSAMPAAR ['Oxidation', 'Oxidation'] [7, 10]	1890320.234375	1.054223977830636	1.1175733097333218	0.00112463121508643	-57.06161085610173	-0.39953691942162806	FALSE	Blank	0	TRUE	B01	0	Proteobacteria	G8	Thiohalocapsa
Run7_EXPA7_B01_1700ng	bin25_GEM2	70605	VVAPTSNMSAMPAAR ['Oxidation', 'Oxidation'] [7, 10]	29799900.859375	1.0376413110400622	1.093752437912466	2.571418232863165e-4	-71.89378451182738	-21.70583897202938	FALSE	Blank	0	TRUE	B01	0	Proteobacteria	G8	Thiohalocapsa
Run7_EXPA7_B01_1700ng	bin25_GEM2	70605	VVAPTSNMSAMPAAR ['Oxidation', 'Oxidation'] [7, 10]	2047875.203125	1.3773901656087792	1.3363898541851251	0.00154520789384406	231.99063130249152	195.31837908548755	FALSE	Blank	0	TRUE	B01	0	Proteobacteria	G8	Thiohalocapsa
Run7_EXPA7_B01_1700ng	bin25_GEM2	70605	VVAPTSNMSAMPAAR ['Oxidation', 'Oxidation'] [7, 10]	25599744.9453125	1.0749233277572443	1.0560374709119584	4.819107399886667e-5	-38.547317796399305	-55.43955303842196	FALSE	Blank	0	TRUE	B01	0	Proteobacteria	G8	Thiohalocapsa
Run7_EXPA7_B01_1700ng	bin25_GEM2	70605	VVAPTSNMSAMPAAR ['Oxidation', 'Oxidation'] [7, 10]	1586509.609375	1.5356615670970428	1.6033190696538575	9.074668932385204e-4	373.55464758866486	434.0701147152069	FALSE	Blank	0	TRUE	B01	0	Proteobacteria	G8	Thiohalocapsa
Run7_EXPA7_B01_1700ng	bin25_GEM2	70605	VVAPTSNMSAMPAAR ['Oxidation', 'Oxidation'] [7, 10]	21779506.640625	1.0148043744470463	0.9902169082275082	0.0018114940725596	-92.32001713111548	-114.31199063743802	FALSE	Blank	0	TRUE	B01	0	Proteobacteria	G8	Thiohalocapsa
Run7_EXPA7_B01_1700ng	bin25_GEM2	70605	VVAPTSNMSAMPAAR ['Oxidation', 'Oxidation'] [7, 10]	1393019.265625	0.8760686533495791	0.9071085734814004	0.00126266942814035	-216.41057105454297	-188.64727511008584	FALSE	Blank	0	TRUE	B01	0	Proteobacteria	G8	Thiohalocapsa
Run7_EXPA7_B01_1700ng	bin25_GEM2	70605	VVAPTSNMSAMPAAR ['Oxidation', 'Oxidation'] [7, 10]	20860043.546875	1.0356404212546244	0.9894265337112425	4.553680021822349e-4	-73.68345713435464	-115.01893194105128	FALSE	Blank	0	TRUE	B01	0	Proteobacteria	G8	Thiohalocapsa
Run7_EXPA7_B01_1700ng	bin25_GEM2	70605	VVAPTSNMSAMPAAR ['Oxidation', 'Oxidation'] [7, 10]	1259465.1640625	1.4362532408709991	1.4553388644515826	0.00109764421271975	284.6400251078094	301.7109393853572	FALSE	Blank	0	TRUE	B01	0	Proteobacteria	G8	Thiohalocapsa
Run7_EXPA7_B01_1700ng	bin25_GEM2	70605	VVAPTSNMSAMPAAR ['Oxidation', 'Oxidation'] [7, 10]	19186180.671875	1.0018707650855507	1.003097291460838	2.0692965278157013e-4	-103.8883337636406	-102.79128149687688	FALSE	Blank	0	TRUE	B01	0	Proteobacteria	G8	Thiohalocapsa
Run7_EXPA7_B01_1700ng	bin25_GEM2	70605	VVAPTSNMSAMPAAR ['Oxidation', 'Oxidation'] [7, 10]	1428621.6953125	1.4116676220414468	1.436414836913466	2.5485862086815914e-4	262.6497039779969	284.7845628105936	FALSE	Blank	0	TRUE	B01	0	Proteobacteria	G8	Thiohalocapsa
Run7_EXPA7_B01_1700ng	bin25_GEM2	70605	VVAPTSNMSAMPAAR ['Oxidation', 'Oxidation'] [7, 10]	18928729.53125	1.0180036314909235	1.0127860627428695	1.9525328434345327e-5	-89.4584788367403	-94.12527258645342	FALSE	Blank	0	TRUE	B01	0	Proteobacteria	G8	Thiohalocapsa
Run7_EXPA7_B01_1700ng	bin25_GEM2	70605	VVAPTSNMSAMPAAR ['Oxidation', 'Oxidation'] [7, 10]	15999873.765625	1.0071172268227295	1.041531751085673	5.991305391259832e-5	-99.19569701547948	-68.41402561161925	FALSE	Blank	0	TRUE	B01	0	Proteobacteria	G8	Thiohalocapsa
Run7_EXPA7_B01_1700ng	bin25_GEM2	70605	VVAPTSNMSAMPAAR ['Oxidation', 'Oxidation'] [7, 10]	13951746.9375	1.0965314816050498	1.164968308826425	1.8252365522559836e-4	-19.220155627738713	41.992369390934755	FALSE	Blank	0	TRUE	B01	0	Proteobacteria	G8	Thiohalocapsa
Run7_EXPA7_B01_1700ng	bin25_GEM2	70605	VVAPTSNMSAMPAAR ['Oxidation', 'Oxidation'] [7, 10]	14284366.40625	1.0580265856280004	1.0068803971999731	1.9182576502705957e-4	-53.66041248991471	-99.40752652010076	FALSE	Blank	0	TRUE	B01	0	Proteobacteria	G8	Thiohalocapsa
Run7_EXPA7_B01_1700ng	bin25_GEM2	70605	VVAPTSNMSAMPAAR ['Oxidation', 'Oxidation'] [7, 10]	56507721.6875	1.0045071127503973	1.0011792280840734	5.594109893250016e-4	-101.53028322353718	-104.50687100043189	FALSE	Blank	0	TRUE	B01	0	Proteobacteria	G8	Thiohalocapsa
Run7_EXPA7_B01_1700ng	bin25_GEM2	70605	VVAPTSNMSAMPAAR ['Oxidation', 'Oxidation'] [7, 10]	3818000.8984375	1.1814753030932308	1.2550903676424627	3.7864355933199534e-4	56.75685863692848	122.6009978734659	FALSE	Blank	0	TRUE	B01	0	Proteobacteria	G8	Thiohalocapsa
Run7_EXPA7_B01_1700ng	bin25_GEM2	70605	VVAPTSNMSAMPAAR ['Oxidation', 'Oxidation'] [7, 10]	59960756.859375	1.031835541396035	0.9702308991833948	9.348626750366612e-4	-77.08668771930793	-132.1882442322877	FALSE	Blank	0	TRUE	B01	0	Proteobacteria	G8	Thiohalocapsa
Run7_EXPA7_B01_1700ng	bin25_GEM2	70605	VVAPTSNMSAMPAAR ['Oxidation', 'Oxidation'] [7, 10]	4090829.7890625	1.324365545675999	1.2598823890963151	6.897465622290435e-4	184.56337603623396	126.8871657898296	FALSE	Blank	0	TRUE	B01	0	Proteobacteria	G8	Thiohalocapsa
Run7_EXPA7_B01_1700ng	bin25_GEM2	70605	VVAPTSNMSAMPAAR ['Oxidation', 'Oxidation'] [7, 10]	61906892.75	1.0392435019599915	0.952277555617098	0.00210554830792975	-70.46072345752674	-148.2464038057274	FALSE	Blank	0	TRUE	B01	0	Proteobacteria	G8	Thiohalocapsa
Run7_EXPA7_B01_1700ng	bin25_GEM2	70605	VVAPTSNMSAMPAAR ['Oxidation', 'Oxidation'] [7, 10]	4085138.7421875	1.3413137143574634	1.2508337093047308	6.449370744249679e-4	199.72246861191655	118.79367927654272	FALSE	Blank	0	TRUE	B01	0	Proteobacteria	G8	Thiohalocapsa
Run7_EXPA7_B01_1700ng	bin25_GEM2	70605	VVAPTSNMSAMPAAR ['Oxidation', 'Oxidation'] [7, 10]	62913769.5546875	1.0341367993821162	0.9514624501883148	9.515524635050232e-4	-75.02835424935084	-148.97546538672168	FALSE	Blank	0	TRUE	B01	0	Proteobacteria	G8	Thiohalocapsa
Run7_EXPA7_B01_1700ng	bin25_GEM2	70605	VVAPTSNMSAMPAAR ['Oxidation', 'Oxidation'] [7, 10]	4243334.65625	1.552482193741356	1.3579451816059065	0.00246524661251503	388.59966167098327	214.59829127022624	FALSE	Blank	0	TRUE	B01	0	Proteobacteria	G8	Thiohalocapsa
Run7_EXPA7_B01_1700ng	bin25_GEM2	70605	VVAPTSNMSAMPAAR ['Oxidation', 'Oxidation'] [7, 10]	8773122.5	0.9864965611175456	0.9914567734886311	5.103258199012093e-4	-117.63961188747152	-113.20300755920763	FALSE	Blank	0	TRUE	B01	0	Proteobacteria	G8	Thiohalocapsa
Run7_EXPA7_B01_1700ng	bin25_GEM2	70605	VVAPTSNMSAMPAAR ['Oxidation', 'Oxidation'] [7, 10]	8342552.8125	0.9960335276217784	1.0215175183081449	0.001418787318827	-109.10938299690352	-86.31552359692229	FALSE	Blank	0	TRUE	B01	0	Proteobacteria	G8	Thiohalocapsa
Run7_EXPA7_B01_1700ng	bin25_GEM2	70605	VVAPTSNMSAMPAAR ['Oxidation', 'Oxidation'] [7, 10]	7953721.1875	0.9488850696054412	1.0766169936789831	0.00121611060655207	-151.2807735054261	-37.03243798947386	FALSE	Blank	0	TRUE	B01	0	Proteobacteria	G8	Thiohalocapsa
Run7_EXPA7_B01_1700ng	bin25_GEM2	70605	VVAPTSNMSAMPAAR ['Oxidation', 'Oxidation'] [7, 10]	7868586.78125	0.9306181295591934	0.9763690325614868	6.170221531263675e-4	-167.6194258070379	-126.6980621442284	FALSE	Blank	0	TRUE	B01	0	Proteobacteria	G8	Thiohalocapsa
Run7_EXPA7_B01_1700ng	bin25_GEM2	70605	VVAPTSNMSAMPAAR ['Oxidation', 'Oxidation'] [7, 10]	7664133.578125	0.9942083277695348	1.065928265616788	3.9921847534732727e-4	-110.74191179982616	-46.592846624556536	FALSE	Blank	0	TRUE	B01	0	Proteobacteria	G8	Thiohalocapsa
Run7_EXPA7_B01_1700ng	bin25_GEM2	70605	VVAPTSNMSAMPAAR ['Oxidation', 'Oxidation'] [7, 10]	6932160.28125	0.9218066758314584	0.9473000104190726	2.6284196686118485e-4	-175.50072822357353	-152.6985112796775	FALSE	Blank	0	TRUE	B01	0	Proteobacteria	G8	Thiohalocapsa
Run7_EXPA7_B01_1700ng	bin25_GEM2	70605	VVAPTSNMSAMPAAR ['Oxidation', 'Oxidation'] [7, 10]	7255876.234375	1.0201758580224722	1.0770941900944004	8.411485907081353e-4	-87.51555605222062	-36.60561519970496	FALSE	Blank	0	TRUE	B01	0	Proteobacteria	G8	Thiohalocapsa
Run7_EXPA7_B01_1700ng	bin25_GEM2	70605	VVAPTSNMSAMPAAR ['Oxidation', 'Oxidation'] [7, 10]	6657555.625	1.0511922318911864	1.093988895183449	2.6645181061227263e-5	-59.773320789242355	-21.494342513125876	FALSE	Blank	0	TRUE	B01	0	Proteobacteria	G8	Thiohalocapsa
Run7_EXPA7_B01_1700ng	bin25_GEM2	70605	VVAPTSNMSAMPAAR ['Oxidation', 'Oxidation'] [7, 10]	6303698.296875	0.9689829228627714	1.0972156389555336	7.00913035552423e-4	-133.30448215345493	-18.60821903404275	FALSE	Blank	0	TRUE	B01	0	Proteobacteria	G8	Thiohalocapsa
Run7_EXPA7_B01_1700ng	bin25_GEM2	70605	VVAPTSNMSAMPAAR ['Oxidation', 'Oxidation'] [7, 10]	6620990.96875	0.9845915089429256	1.0390064838946835	1.7627930021164862e-4	-119.34356367243082	-70.67272151239867	FALSE	Blank	0	TRUE	B01	0	Proteobacteria	G8	Thiohalocapsa
Run7_EXPA7_B01_1700ng	bin25_GEM2	70605	VVAPTSNMSAMPAAR ['Oxidation', 'Oxidation'] [7, 10]	5517339.4921875	1.0761208941539364	0.9316180621022976	3.938069852572976e-5	-37.47616844603685	-166.7250477609348	FALSE	Blank	0	TRUE	B01	0	Proteobacteria	G8	Thiohalocapsa
Run7_EXPA7_B01_1700ng	bin25_GEM2	70605	VVAPTSNMSAMPAAR ['Oxidation', 'Oxidation'] [7, 10]	5688304.2421875	0.9614705680313206	0.9982714641864476	0.0013705038370255	-140.02382065495846	-107.10768663666926	FALSE	Blank	0	TRUE	B01	0	Proteobacteria	G8	Thiohalocapsa
Run7_EXPA7_B01_1700ng	bin25_GEM2	70605	VVAPTSNMSAMPAAR ['Oxidation', 'Oxidation'] [7, 10]	5585606.8828125	0.9017503861156788	0.9347691211601956	2.4872071697244064e-5	-193.43984354868405	-163.9066195951613	FALSE	Blank	0	TRUE	B01	0	Proteobacteria	G8	Thiohalocapsa
Run7_EXPA7_B01_1700ng	bin25_GEM2	70605	VVAPTSNMSAMPAAR ['Oxidation', 'Oxidation'] [7, 10]	5136179.3359375	0.863147274024676	0.9713708027948794	5.017445746588502e-4	-227.96794867292505	-131.16867069023596	FALSE	Blank	0	TRUE	B01	0	Proteobacteria	G8	Thiohalocapsa
Run7_EXPA7_B01_1700ng	bin25_GEM2	70605	VVAPTSNMSAMPAAR ['Oxidation', 'Oxidation'] [7, 10]	4815520.984375	1.0993593166875368	1.1410382418816314	0.00158350568846522	-16.690831391600437	20.5883990283342	FALSE	Blank	0	TRUE	B01	0	Proteobacteria	G8	Thiohalocapsa
Run7_EXPA7_B01_1700ng	bin25_GEM2	70605	VVAPTSNMSAMPAAR ['Oxidation', 'Oxidation'] [7, 10]	4723512.5703125	0.8179387118389371	0.8821089194628638	0.0013122024403782	-268.40422189320725	-211.00792520448232	FALSE	Blank	0	TRUE	B01	0	Proteobacteria	G8	Thiohalocapsa
Run7_EXPA7_B01_1700ng	bin25_GEM2	70605	VVAPTSNMSAMPAAR ['Oxidation', 'Oxidation'] [7, 10]	4474573.4921875	0.9050608932911144	1.028930836850117	0.00134490029206216	-190.47879886662523	-79.6847669539531	FALSE	Blank	0	TRUE	B01	0	Proteobacteria	G8	Thiohalocapsa
Run7_EXPA7_B01_1700ng	bin25_GEM2	70605	VVAPTSNMSAMPAAR ['Oxidation', 'Oxidation'] [7, 10]	4104768.109375	0.9074483426159854	0.9391268013522788	3.674282443354576e-4	-188.34337255504664	-160.0089431742715	FALSE	Blank	0	TRUE	B01	0	Proteobacteria	G8	Thiohalocapsa
Run7_EXPA7_B01_1700ng	bin25_GEM2	70605	VVAPTSNMSAMPAAR ['Oxidation', 'Oxidation'] [7, 10]	3588254.4453125	0.9491466124566552	1.0281440688143904	3.2925213291157274e-4	-151.04683954072595	-80.38848248294784	FALSE	Blank	0	TRUE	B01	0	Proteobacteria	G8	Thiohalocapsa
Run7_EXPA7_B01_1700ng	bin25_GEM2	70605	VVAPTSNMSAMPAAR ['Oxidation', 'Oxidation'] [7, 10]	3695959.21484375	0.9586651837344928	1.0562059942870394	0.00208941913883112	-142.53306404669374	-55.28881926346196	FALSE	Blank	0	TRUE	B01	0	Proteobacteria	G8	Thiohalocapsa
Run7_EXPA7_B01_1700ng	bin25_GEM2	70605	VVAPTSNMSAMPAAR ['Oxidation', 'Oxidation'] [7, 10]	3888665.6640625	0.9329517412285572	1.0047587751900555	4.123577549731971e-5	-165.53215396094944	-101.30518667816358	FALSE	Blank	0	TRUE	B01	0	Proteobacteria	G8	Thiohalocapsa
Run7_EXPA7_B01_1700ng	bin25_GEM2	70605	VVAPTSNMSAMPAAR ['Oxidation', 'Oxidation'] [7, 10]	2971110.15625	0.7628825355813834	0.9922119537633962	7.851974542040369e-4	-317.64857911182133	-112.52754533602294	FALSE	Blank	0	TRUE	B01	0	Proteobacteria	G8	Thiohalocapsa
Run7_EXPA7_B01_1700ng	bin25_GEM2	70605	VVAPTSNMSAMPAAR ['Oxidation', 'Oxidation'] [7, 10]	3180458.7734375	0.938482171160876	0.9491249555002872	5.879530892776465e-4	-160.58552515974833	-151.06621035374178	FALSE	Blank	0	TRUE	B01	0	Proteobacteria	G8	Thiohalocapsa
Run7_EXPA7_B01_1700ng	bin25_GEM2	70605	VVAPTSNMSAMPAAR ['Oxidation', 'Oxidation'] [7, 10]	2869203.59375	0.8863582365986713	1.1033301529700217	0.00197609479056937	-207.2071728603314	-13.139163011352428	FALSE	Blank	0	TRUE	B01	0	Proteobacteria	G8	Thiohalocapsa
Run7_EXPA7_B01_1700ng	bin25_GEM2	70605	VVAPTSNMSAMPAAR ['Oxidation', 'Oxidation'] [7, 10]	2746218.671875	0.823887496021291	0.8377379850467425	0.00182308450784707	-263.08340099344343	-250.6949919976724	FALSE	Blank	0	TRUE	B01	0	Proteobacteria	G8	Thiohalocapsa
Run7_EXPA7_B01_1700ng	bin25_GEM2	70605	VVAPTSNMSAMPAAR ['Oxidation', 'Oxidation'] [7, 10]	2856838.2578125	1.0524926120461626	1.2127438147596332	0.00120108564993169	-58.61021086725871	84.72461562374711	FALSE	Blank	0	TRUE	B01	0	Proteobacteria	G8	Thiohalocapsa
Run7_EXPA7_B01_1700ng	bin25_GEM2	70605	VVAPTSNMSAMPAAR ['Oxidation', 'Oxidation'] [7, 10]	2390564.65625	0.824108249950147	0.9786231327550036	3.214067199142079e-5	-262.8859502064663	-124.68190841395788	FALSE	Blank	0	TRUE	B01	0	Proteobacteria	G8	Thiohalocapsa
Run7_EXPA7_B01_1700ng	bin25_GEM2	70605	VVAPTSNMSAMPAAR ['Oxidation', 'Oxidation'] [7, 10]	2433177.890625	0.9506696256373208	1.108330941926309	4.6503103038997295e-4	-149.68459809543356	-8.666265427867748	FALSE	Blank	0	TRUE	B01	0	Proteobacteria	G8	Thiohalocapsa
Run7_EXPA7_B01_1700ng	bin25_GEM2	70605	VVAPTSNMSAMPAAR ['Oxidation', 'Oxidation'] [7, 10]	2639081.203125	1.05001881520981	1.079293837907601	5.340601519036176e-4	-60.82286970730855	-34.638165768388404	FALSE	Blank	0	TRUE	B01	0	Proteobacteria	G8	Thiohalocapsa
Run7_EXPA7_B01_1700ng	bin25_GEM2	70605	VVAPTSNMSAMPAAR ['Oxidation', 'Oxidation'] [7, 10]	2037670.09375	0.920963795998586	1.0409035132856894	1.4470997801169228e-4	-176.2546322976264	-68.97594561303555	FALSE	Blank	0	TRUE	B01	0	Proteobacteria	G8	Thiohalocapsa
Run7_EXPA7_B01_1700ng	bin25_GEM2	70605	VVAPTSNMSAMPAAR ['Oxidation', 'Oxidation'] [7, 10]	2194436.5625	1.0730444233861127	1.1296285139934634	6.271149668979695e-5	-40.227881982309754	10.383100475385154	FALSE	Blank	0	TRUE	B01	0	Proteobacteria	G8	Thiohalocapsa
Run7_EXPA7_B01_1700ng	bin25_GEM2	70605	VVAPTSNMSAMPAAR ['Oxidation', 'Oxidation'] [7, 10]	1946007.484375	0.8146089481741255	1.0135556461966808	0.0013237864991667	-271.3824903184695	-93.43692760710486	FALSE	Blank	0	TRUE	B01	0	Proteobacteria	G8	Thiohalocapsa
Run7_EXPA7_B01_1700ng	bin25_GEM2	70605	VVAPTSNMSAMPAAR ['Oxidation', 'Oxidation'] [7, 10]	2174952.59765625	0.8242515798821022	0.6004208583550404	4.146241609209351e-4	-262.7577504140162	-462.9605388498822	FALSE	Blank	0	TRUE	B01	0	Proteobacteria	G8	Thiohalocapsa
Run7_EXPA7_B01_1700ng	bin25_GEM2	70605	VVAPTSNMSAMPAAR ['Oxidation', 'Oxidation'] [7, 10]	640283.130859375	0.8563839068345434	0.7095998772325282	0.00130994891969707	-234.01736388028516	-365.30663384148335	FALSE	Blank	0	TRUE	B01	0	Proteobacteria	G8	Thiohalocapsa
Run7_EXPA7_B01_1700ng	bin25_GEM2	70605	VVAPTSNMSAMPAAR ['Oxidation', 'Oxidation'] [7, 10]	9920198.29296875	0.9343698545915476	0.9111921065195774	0.0024646731484646	-164.2637389388655	-184.9948064260041	FALSE	Blank	0	TRUE	B01	0	Proteobacteria	G8	Thiohalocapsa
Run7_EXPA7_B01_1700ng	bin25_GEM2	70605	VVAPTSNMSAMPAAR ['Oxidation', 'Oxidation'] [7, 10]	783283.21875	1.272693037967601	1.2253085088622786	0.00147608278692613	138.34550184042428	95.96296028899977	FALSE	Blank	0	TRUE	B01	0	Proteobacteria	G8	Thiohalocapsa
Run7_EXPA7_B01_1700ng	bin25_GEM2	70605	VVAPTSNMSAMPAAR ['Oxidation', 'Oxidation'] [7, 10]	664476.7421875	1.286814859932481	1.554573014332091	0.00172010348029699	150.97660143155855	390.4697718575052	FALSE	Blank	0	TRUE	B01	0	Proteobacteria	G8	Thiohalocapsa
Run7_EXPA7_B01_1700ng	bin25_GEM2	70605	VVAPTSNMSAMPAAR ['Oxidation', 'Oxidation'] [7, 10]	990163.130859375	1.2057579845454551	1.278108017641285	3.729419105162092e-4	78.47622094907392	143.188867499074	FALSE	Blank	0	TRUE	B01	0	Proteobacteria	G8	Thiohalocapsa
Run7_EXPA7_B01_1700ng	bin25_GEM2	70605	VVAPTSNMSAMPAAR ['Oxidation', 'Oxidation'] [7, 10]	12210630.40625	1.0027511198587564	0.9788755102741028	0.00115700156510857	-103.10091066458548	-124.45617227408634	FALSE	Blank	0	TRUE	B01	0	Proteobacteria	G8	Thiohalocapsa
Run7_EXPA7_B01_1700ng	bin25_GEM2	70605	VVAPTSNMSAMPAAR ['Oxidation', 'Oxidation'] [7, 10]	11878018.71875	0.998462542719874	1.0470122283573051	6.78332932375382e-5	-106.9367786623695	-63.51207638742584	FALSE	Blank	0	TRUE	B01	0	Proteobacteria	G8	Thiohalocapsa
Run7_EXPA7_B01_1700ng	bin25_GEM2	70605	VVAPTSNMSAMPAAR ['Oxidation', 'Oxidation'] [7, 10]	1969239.7890625	0.6722766315667922	0.8910206763549599	7.618723141143008e-4	-398.6899773109532	-203.0369077878921	FALSE	Blank	0	TRUE	B01	0	Proteobacteria	G8	Thiohalocapsa
Run7_EXPA7_B01_1700ng	bin25_GEM2	70605	VVAPTSNMSAMPAAR ['Oxidation', 'Oxidation'] [7, 10]	2034036.5859375	0.614796394884203	0.7842097391229896	0.00163748735490089	-450.1025072143454	-298.5727096804993	FALSE	Blank	0	TRUE	B01	0	Proteobacteria	G8	Thiohalocapsa
Run7_EXPA7_B01_1700ng	bin25_GEM2	70605	VVAPTSNMSAMPAAR ['Oxidation', 'Oxidation'] [7, 10]	2143739.1484375	0.4998793087358665	0.675107809945584	0.00243799540900986	-552.8887598290924	-396.1576627022774	FALSE	Blank	0	TRUE	B01	0	Proteobacteria	G8	Thiohalocapsa
Run7_EXPA7_B01_1700ng	bin25_GEM2	70605	VVAPTSNMSAMPAAR ['Oxidation', 'Oxidation'] [7, 10]	1764116.25	0.635616261651005	0.7375475067602179	1.3879366583774422e-4	-431.4804192670792	-340.3092013020919	FALSE	Blank	0	TRUE	B01	0	Proteobacteria	G8	Thiohalocapsa
Run7_EXPA7_B01_1700ng	bin25_GEM2	70605	VVAPTSNMSAMPAAR ['Oxidation', 'Oxidation'] [7, 10]	2166075.5546875	0.6516668512747504	0.7524851867779381	2.0098120153001775e-4	-417.12415585162546	-326.948366954119	FALSE	Blank	0	TRUE	B01	0	Proteobacteria	G8	Thiohalocapsa
Run7_EXPA7_B01_1700ng	bin25_GEM2	70605	VVAPTSNMSAMPAAR ['Oxidation', 'Oxidation'] [7, 10]	2015625.3046875	0.6463362408809237	0.6639223839758379	6.810619596286926e-5	-421.8920583880977	-406.1623370102023	FALSE	Blank	0	TRUE	B01	0	Proteobacteria	G8	Thiohalocapsa
Run7_EXPA7_B01_1700ng	bin25_GEM2	70605	VVAPTSNMSAMPAAR ['Oxidation', 'Oxidation'] [7, 10]	2288650.25	0.6273824349145615	0.7358195992620036	0.00134264357981352	-438.8450699320439	-341.854708089282	FALSE	Blank	0	TRUE	B01	0	Proteobacteria	G8	Thiohalocapsa
Run7_EXPA7_B01_1700ng	bin25_GEM2	70605	VVAPTSNMSAMPAAR ['Oxidation', 'Oxidation'] [7, 10]	2395782.921875	0.546677004356409	0.6223719829105101	4.138314755673389e-4	-511.03110467037993	-443.3266105163371	FALSE	Blank	0	TRUE	B01	0	Proteobacteria	G8	Thiohalocapsa
Run7_EXPA7_B01_1700ng	bin25_GEM2	70605	VVAPTSNMSAMPAAR ['Oxidation', 'Oxidation'] [7, 10]	2394954.5546875	0.5461846153491379	0.659009441122783	0.00123811634098586	-511.4715162974268	-410.5566616672345	FALSE	Blank	0	TRUE	B01	0	Proteobacteria	G8	Thiohalocapsa
Run7_EXPA7_B01_1700ng	bin25_GEM2	70605	VVAPTSNMSAMPAAR ['Oxidation', 'Oxidation'] [7, 10]	2476683.171875	0.8096117134817189	0.9346292151767368	4.972140032924455e-4	-275.852208831919	-164.03175687665794	FALSE	Blank	0	TRUE	B01	0	Proteobacteria	G8	Thiohalocapsa
Run7_EXPA7_B01_1700ng	bin25_GEM2	70605	VVAPTSNMSAMPAAR ['Oxidation', 'Oxidation'] [7, 10]	2656265.3984375	0.6585410495992997	0.8859578294174938	9.925435299816263e-4	-410.9756090237068	-207.5653124116611	FALSE	Blank	0	TRUE	B01	0	Proteobacteria	G8	Thiohalocapsa
Run7_EXPA7_B01_1700ng	bin25_GEM2	70605	VVAPTSNMSAMPAAR ['Oxidation', 'Oxidation'] [7, 10]	2644710.015625	0.8756872908551541	0.8367984254520042	0.00104512049954953	-216.75167630706537	-251.53537016151407	FALSE	Blank	0	TRUE	B01	0	Proteobacteria	G8	Thiohalocapsa
Run7_EXPA7_B01_1700ng	bin25_GEM2	70605	VVAPTSNMSAMPAAR ['Oxidation', 'Oxidation'] [7, 10]	2932661.09375	0.7219740723395378	0.7802625198919889	6.428630553253628e-4	-354.2386787896864	-302.10325406342696	FALSE	Blank	0	TRUE	B01	0	Proteobacteria	G8	Thiohalocapsa
Run7_EXPA7_B01_1700ng	bin25_GEM2	70605	VVAPTSNMSAMPAAR ['Oxidation', 'Oxidation'] [7, 10]	3114295.671875	0.8339961679686323	0.843655563214191	0.00136712368555137	-254.04181681128068	-245.40208295539355	FALSE	Blank	0	TRUE	B01	0	Proteobacteria	G8	Thiohalocapsa
Run7_EXPA7_B01_1700ng	bin25_GEM2	70605	VVAPTSNMSAMPAAR ['Oxidation', 'Oxidation'] [7, 10]	2960006.609375	0.8505011913153636	1.009924558020693	6.950190358213093e-4	-239.27909043184948	-96.68471224064244	FALSE	Blank	0	TRUE	B01	0	Proteobacteria	G8	Thiohalocapsa
Run7_EXPA7_B01_1700ng	bin25_GEM2	70605	VVAPTSNMSAMPAAR ['Oxidation', 'Oxidation'] [7, 10]	3112655.40625	0.8146538089198787	0.9683032558912228	2.925568186196159e-5	-271.3423651456164	-133.9124023798809	FALSE	Blank	0	TRUE	B01	0	Proteobacteria	G8	Thiohalocapsa
Run7_EXPA7_B01_1700ng	bin25_GEM2	70605	VVAPTSNMSAMPAAR ['Oxidation', 'Oxidation'] [7, 10]	3128075.59375	0.716389551172438	0.9053221314479176	9.388694853554314e-4	-359.23368886741304	-190.24513743230077	FALSE	Blank	0	TRUE	B01	0	Proteobacteria	G8	Thiohalocapsa
Run7_EXPA7_B01_1700ng	bin25_GEM2	70605	VVAPTSNMSAMPAAR ['Oxidation', 'Oxidation'] [7, 10]	3493380.53125	0.9161294291249272	0.8738491883905963	4.4343487520594194e-4	-180.57867558277215	-218.39574570167176	FALSE	Blank	0	TRUE	B01	0	Proteobacteria	G8	Thiohalocapsa
Run7_EXPA7_B01_1700ng	bin25_GEM2	70605	VVAPTSNMSAMPAAR ['Oxidation', 'Oxidation'] [7, 10]	3662584	0.8958436055903821	0.8572581215591596	6.799061052953359e-5	-198.72309476538587	-233.2354326763566	FALSE	Blank	0	TRUE	B01	0	Proteobacteria	G8	Thiohalocapsa
Run7_EXPA7_B01_1700ng	bin25_GEM2	70605	VVAPTSNMSAMPAAR ['Oxidation', 'Oxidation'] [7, 10]	3165564.09375	0.7709419386544941	0.9411736963520796	0.00224106449227551	-310.4399396660951	-158.17812172223955	FALSE	Blank	0	TRUE	B01	0	Proteobacteria	G8	Thiohalocapsa
Run7_EXPA7_B01_1700ng	bin25_GEM2	70605	VVAPTSNMSAMPAAR ['Oxidation', 'Oxidation'] [7, 10]	3451603.6875	0.7775021375920348	0.93010427802968	5.410086177232154e-5	-304.57224594188546	-168.07903433775618	FALSE	Blank	0	TRUE	B01	0	Proteobacteria	G8	Thiohalocapsa
Run7_EXPA7_B01_1700ng	bin25_GEM2	70605	VVAPTSNMSAMPAAR ['Oxidation', 'Oxidation'] [7, 10]	3848726.015625	0.9664758101289664	1.027107188606092	2.4599430598840413e-4	-135.54694001092182	-81.31590793893106	FALSE	Blank	0	TRUE	B01	0	Proteobacteria	G8	Thiohalocapsa
Run7_EXPA7_B01_1700ng	bin25_GEM2	70605	VVAPTSNMSAMPAAR ['Oxidation', 'Oxidation'] [7, 10]	3522042.125	0.7284254653951163	0.863255137695255	0.00195553755267252	-348.4683052225063	-227.87147126592063	FALSE	Blank	0	TRUE	B01	0	Proteobacteria	G8	Thiohalocapsa
Run7_EXPA7_B01_1700ng	bin25_GEM2	70605	VVAPTSNMSAMPAAR ['Oxidation', 'Oxidation'] [7, 10]	3668426	0.6487139765488594	0.8049834960585747	1.1003203273607376e-4	-419.765320344113	-279.9918641360676	FALSE	Blank	0	TRUE	B01	0	Proteobacteria	G8	Thiohalocapsa
Run7_EXPA7_B01_1700ng	bin25_GEM2	70605	VVAPTSNMSAMPAAR ['Oxidation', 'Oxidation'] [7, 10]	3944266.921875	0.8501321389493585	0.9184665500588528	7.639911203692652e-4	-239.609185033024	-178.4882649157667	FALSE	Blank	0	TRUE	B01	0	Proteobacteria	G8	Thiohalocapsa
Run7_EXPA7_B01_1700ng	bin25_GEM2	70605	VVAPTSNMSAMPAAR ['Oxidation', 'Oxidation'] [7, 10]	3738929.6875	1.0012544191614898	1.0245555808690583	0.00143334176733456	-104.4396172147962	-83.59816383509889	FALSE	Blank	0	TRUE	B01	0	Proteobacteria	G8	Thiohalocapsa
Run7_EXPA7_B01_1700ng	bin25_GEM2	70605	VVAPTSNMSAMPAAR ['Oxidation', 'Oxidation'] [7, 10]	3752053.71875	0.8229856900423848	1.0395161497931973	0.00182738945926824	-263.89001087422037	-70.2168567707001	FALSE	Blank	0	TRUE	B01	0	Proteobacteria	G8	Thiohalocapsa
Run7_EXPA7_B01_1700ng	bin25_GEM2	70605	VVAPTSNMSAMPAAR ['Oxidation', 'Oxidation'] [7, 10]	4023174.9921875	0.9681668604895974	1.020294597594613	7.35925409013384e-5	-134.03439966224184	-87.4093508214191	FALSE	Blank	0	TRUE	B01	0	Proteobacteria	G8	Thiohalocapsa
Run7_EXPA7_B01_1700ng	bin25_GEM2	70605	VVAPTSNMSAMPAAR ['Oxidation', 'Oxidation'] [7, 10]	4708405.1796875	0.7494821368968255	0.798001827645245	0.00176054485152723	-329.6344100312667	-286.2365363363233	FALSE	Blank	0	TRUE	B01	0	Proteobacteria	G8	Thiohalocapsa
Run7_EXPA7_B01_1700ng	bin25_GEM2	70605	VVAPTSNMSAMPAAR ['Oxidation', 'Oxidation'] [7, 10]	4204301.8671875	0.9759088846728958	1.0462304866872247	7.33242178025121e-4	-127.10963607724467	-64.21129614206423	FALSE	Blank	0	TRUE	B01	0	Proteobacteria	G8	Thiohalocapsa
Run7_EXPA7_B01_1700ng	bin25_GEM2	70605	VVAPTSNMSAMPAAR ['Oxidation', 'Oxidation'] [7, 10]	4438181.0234375	0.971715943355743	1.0649524019881085	3.5082322292357207e-4	-130.85996372536636	-47.46569650978216	FALSE	Blank	0	TRUE	B01	0	Proteobacteria	G8	Thiohalocapsa
Run7_EXPA7_B01_1700ng	bin25_GEM2	70605	VVAPTSNMSAMPAAR ['Oxidation', 'Oxidation'] [7, 10]	4681136.90625	0.949009717744274	1.07041867569679	3.841973089900759e-4	-151.16928342579172	-42.576451497455146	FALSE	Blank	0	TRUE	B01	0	Proteobacteria	G8	Thiohalocapsa
Run7_EXPA7_B01_1700ng	bin25_GEM2	70605	VVAPTSNMSAMPAAR ['Oxidation', 'Oxidation'] [7, 10]	4585432.4921875	1.0152911716549882	1.1220799322222186	7.708471837287213e-4	-91.88460702401368	3.63135920846247	FALSE	Blank	0	TRUE	B01	0	Proteobacteria	G8	Thiohalocapsa
Run7_EXPA7_B01_1700ng	bin25_GEM2	70605	VVAPTSNMSAMPAAR ['Oxidation', 'Oxidation'] [7, 10]	4506620.40625	0.8099876503103428	0.9103993188711792	9.877824193487703e-4	-275.5159565031378	-185.70390612761776	FALSE	Blank	0	TRUE	B01	0	Proteobacteria	G8	Thiohalocapsa
Run7_EXPA7_B01_1700ng	bin25_GEM2	70605	VVAPTSNMSAMPAAR ['Oxidation', 'Oxidation'] [7, 10]	4899972.78125	0.8852752960059799	0.7524090849154419	0.00101079607190732	-208.1757964920119	-327.01643538088786	FALSE	Blank	0	TRUE	B01	0	Proteobacteria	G8	Thiohalocapsa
Run7_EXPA7_B01_1700ng	bin25_GEM2	70605	VVAPTSNMSAMPAAR ['Oxidation', 'Oxidation'] [7, 10]	4942829.4375	1.0791381397882374	1.0085322336659135	3.460748338827719e-4	-34.77742814237417	-97.93006058394538	FALSE	Blank	0	TRUE	B01	0	Proteobacteria	G8	Thiohalocapsa
Run7_EXPA7_B01_1700ng	bin25_GEM2	70605	VVAPTSNMSAMPAAR ['Oxidation', 'Oxidation'] [7, 10]	4812511.375	0.807165663697671	0.8544217334108595	2.947229209875335e-4	-278.04004964339634	-235.7724071028429	FALSE	Blank	0	TRUE	B01	0	Proteobacteria	G8	Thiohalocapsa
Run7_EXPA7_B01_1700ng	bin25_GEM2	70605	VVAPTSNMSAMPAAR ['Oxidation', 'Oxidation'] [7, 10]	4629507.1875	0.776889638358117	0.9018082051650584	1.702803201188985e-4	-305.1200887657328	-193.38812797170024	FALSE	Blank	0	TRUE	B01	0	Proteobacteria	G8	Thiohalocapsa
Run7_EXPA7_B01_1700ng	bin25_GEM2	70605	VVAPTSNMSAMPAAR ['Oxidation', 'Oxidation'] [7, 10]	4786820.6875	0.9301045775868106	0.9497438713781832	9.80025207036328e-5	-168.07876640236074	-150.51262823723576	FALSE	Blank	0	TRUE	B01	0	Proteobacteria	G8	Thiohalocapsa
Run7_EXPA7_B01_1700ng	bin25_GEM2	70605	VVAPTSNMSAMPAAR ['Oxidation', 'Oxidation'] [7, 10]	4798143.3671875	0.8698544595040951	0.880981636319611	1.1745846143518256e-4	-221.96878454400127	-212.01621051534693	FALSE	Blank	0	TRUE	B01	0	Proteobacteria	G8	Thiohalocapsa
Run7_EXPA7_B01_1700ng	bin25_GEM2	70605	VVAPTSNMSAMPAAR ['Oxidation', 'Oxidation'] [7, 10]	1809981.03125	0.8565363109990634	1.033613019104569	5.739543050258256e-4	-233.88104774594044	-75.49684343339713	FALSE	Blank	0	TRUE	B01	0	Proteobacteria	G8	Thiohalocapsa
Run7_EXPA7_B01_1700ng	bin25_GEM2	70605	VVAPTSNMSAMPAAR ['Oxidation', 'Oxidation'] [7, 10]	1670473.5703125	0.7594722252726052	0.8437219727942878	0.00103861142700378	-320.6988915469999	-245.34268367801303	FALSE	Blank	0	TRUE	B01	0	Proteobacteria	G8	Thiohalocapsa
Run7_EXPA7_B01_1700ng	bin25_GEM2	70605	VVAPTSNMSAMPAAR ['Oxidation', 'Oxidation'] [7, 10]	3536833.48828125	0.8514455133875314	0.8436693611460145	0.00109031257601792	-238.43445252540064	-245.38974155557648	FALSE	Blank	0	TRUE	B01	0	Proteobacteria	G8	Thiohalocapsa
Run7_EXPA7_B01_1700ng	bin25_GEM2	70605	VVAPTSNMSAMPAAR ['Oxidation', 'Oxidation'] [7, 10]	3654580.46875	0.6230091101719104	0.7649198346389343	0.00217424556148439	-442.75673943943303	-315.8263406388504	FALSE	Blank	0	TRUE	B01	0	Proteobacteria	G8	Thiohalocapsa
[truncated: 201,969 more rows]
